# Supplementary material for: A Noncanonical DNA Damage Checkpoint Response in a Major Fungal Pathogen
Source: mBio. 2020 Dec 15;11(6):e03044-20. doi: 10.1128/mBio.03044-20 (PMC7773997; doi:10.1128/mBio.03044-20)
Supplement: DATA SET S1 [file mBio.03044-20-sd001.xlsx]

## Sheet: MS RESULTS
S. cerevisiae no MMS					S. cerevisiae MMS					C. glabrata no MMS					C. glabrata MMS
Start Position	Sequence	Number of phosphorylations	Peptide intensity		Start Position	Sequence	Number of phosphorylations	Peptide intensity		Start Position	Sequence	Number of phosphorylations	Peptide intensity		Start Position	Sequence	Number of phosphorylations	Peptide intensity
1	MENITQPTQQSTQATQR	1	1009.2		1	MENITQPTQQSTQATQR	1	291.51		17	YLIDNFTQEQIKK	0	3280.44		1	MMETQPTQQATQATQK	0	320.41
1	MENITQPTQQSTQATQR	0	359.01		1	MENITQPTQQSTQATQR	0	49238.9		70	NNACDYHLGNISRLSNK	0	330.41		17	YLIDNFTQEQIKK	0	6566.96
1	MENITQPTQQSTQATQR	0	39486.1		1	MENITQPTQQSTQATQR	0	226.04		102	DISTNGTWLNNQR	0	1609.2		17	YLIDNFTQEQIKK	0	4238.91
1	MENITQPTQQSTQATQR	0	1898.71		1	MENITQPTQQSTQATQR	0	300.9		146	INEKFRDY	0	1839.1		35	VICTSGQIPIKDMEVDVEQIAK	0	2929.22
1	MENITQPTQQSTQATQR	0	960.78		1	MENITQPTQQSTQATQR	0	7247.82		172	SNANPNINLTGIYK	0	1387.25		35	VICTSGQIPIKDMEVDVEQIAK	0	4020.78
1	MENITQPTQQSTQATQR	0	22782.8		1	MENITQPTQQSTQATQR	0	759.41		172	SNANPNINLTGIYKDFSINDEVVGTGAFATVK	0	1309.98		35	VICTSGQIPIKDMEVDVEQIAK	0	2965.22
1	MENITQPTQQSTQATQR	0	567.05		1	MENITQPTQQSTQATQR	0	1151.96		208	RNTGKTFAVK	1	1467.65		57	KKESIK	1	1069.37
1	MENITQPTQQSTQATQR	0	1270.4		1	MENITQPTQQSTQATQR	0	1100.81		224	VVGNMDGVSR	0	448.48		70	NNACDYHLGNISR	0	862.15
18	FLIEKFSQEQIGENIVCR	1	5868.33		2	ENITQPTQQSTQATQR	0	7247.82		234	ELEVLQK	0	1292.99		87	HFQILLGEDGNLLLR	0	1639.4
18	FLIEKFSQEQIGENIVCR	0	5669.72		3	NITQPTQQSTQATQR	2	226.04		234	ELEVLQK	0	2905.37		102	DISTNGTWLNNQR	0	3151.01
18	FLIEKFSQEQIGENIVCR	0	1183.2		18	FLIEKFSQEQIGENIVCR	1	76035.8		241	LNHPRIVSLK	1	4803.18		102	DISTNGTWLNNQR	0	3149.06
18	FLIEKFSQEQIGENIVCR	0	7960.49		18	FLIEKFSQEQIGENIVCR	1	1796.68		292	QILEAIQYIHSK	0	1248.03		102	DISTNGTWLNNQR	0	2941.08
19	LIEKFSQEQIGENIVCR	0	7960.49		18	FLIEKFSQEQIGENIVCR	1	1660.16		292	QILEAIQYIHSK	0	6132.86		102	DISTNGTWLNNQR	0	1132.31
23	FSQEQIGENIVCR	0	147099		18	FLIEKFSQEQIGENIVCR	0	5800.68		292	QILEAIQYIHSK	0	3711.11		102	DISTNGTWLNNQR	0	2360.14
23	FSQEQIGENIVCR	0	1266.24		18	FLIEKFSQEQIGENIVCR	0	4467.52		309	DLKPDNILIEQDDPVLVK	0	2526.25		150	FRDYLEEVRQELSSQGLK	0	509.11
23	FSQEQIGENIVCR	0	501.05		18	FLIEKFSQEQIGENIVCR	0	1487.24		327	ITDFGLAK	0	2656.68		172	SNANPNINLTGIYK	0	2993.29
23	FSQEQIGENIVCR	0	3661.68		18	FLIEKFSQEQIGENIVCR	0	8900.38		327	ITDFGLAK	0	461.99		186	DFSINDEVVGTGAFATVK	0	1080.1
23	FSQEQIGENIVCR	0	1421.53		23	FSQEQIGENIVCR	0	163170		327	ITDFGLAKVQGNGSIMK	0	2334.71		216	VKIINKRK	0	10836.3
23	FSQEQIGENIVCR	0	1222.25		23	FSQEQIGENIVCR	0	1920.27		413	KGSYHEGPLKDFR	0	11714.5		224	VVGNMDGVSR	0	1644.97
23	FSQEQIGENIVCR	0	1133.82		23	FSQEQIGENIVCR	0	1384.6		426	ISDEARDFIDGLLQVDQSKR	0	608.01		224	VVGNMDGVSR	0	243.82
23	FSQEQIGENIVCR	0	1947.48		23	FSQEQIGENIVCR	0	1316.04		426	ISDEARDFIDGLLQVDQSK	2	1048.62		292	QILEAIQYIHSK	0	14135.2
23	FSQEQIGENIVCR	0	1313.28		35	RVICTTGQIPIR	0	335.71		432	DFIDGLLQVDQSK	0	1234.7		292	QILEAIQYIHSK	0	4970.7
23	FSQEQIGENIVCR	0	813.12		36	VICTTGQIPIR	0	291090		432	DFIDGLLQVDQSKR	0	359.82		292	QILEAIQYIHSK	0	6991.69
24	SQEQIGENIVCR	0	852.22		36	VICTTGQIPIR	0	6575.14		446	MTVDDALNHPWIK	0	996.57		292	QILEAIQYIHSK	0	3308.2
36	VICTTGQIPIR	0	138692		36	VICTTGQIPIR	0	2940.29		484	ALESLDDAQYEFLK	0	1523.1		292	QILEAIQYIHSK	0	3101.77
36	VICTTGQIPIR	0	1016.03		36	VICTTGQIPIR	0	1451.19		484	ALESLDDAQYEFLK	0	4867.7		292	QILEAIQYIHSK	0	1123.51
36	VICTTGQIPIR	0	2993.39		36	VICTTGQIPIR	0	1889.22		484	ALESLDDAQYEFLKAQK	0	329.87		309	DLKPDNILIEQDDPVLVK	0	13715
36	VICTTGQIPIR	0	1328.09		36	VICTTGQIPIR	0	335.71		484	ALESLDDAQYEFLKAQKK	0	6062.85		309	DLKPDNILIEQDDPVLVK	0	9226.78
36	VICTTGQIPIR	0	976.49		36	VICTTGQIPIRDL	0	3236.14		484	ALESLDDAQYEFLKAQKK	0	18442.5		327	ITDFGLAK	0	5357.16
36	VICTTGQIPIRDL	0	1973.08		36	VICTTGQIPIRDLSADI	0	1720.4		484	ALESLDDAQYEFLKAQKK	0	7303.09		327	ITDFGLAK	0	1742.54
36	VICTTGQIPIRDLSADI	0	1233.94		36	VICTTGQIPIRDLSADISQVLK	0	130896		501	KLQQDEPINDK	0	3096.1		414	GSYHEGPLKDFR	0	284.22
36	VICTTGQIPIRDLSADISQVLK	0	120461		36	VICTTGQIPIRDLSADISQVLK	0	2571.38		512	LKDFKVPTQPPTR	0	43598.9		426	ISDEARDFIDGLLQVDQSK	0	1033.33
36	VICTTGQIPIRDLSADISQVLK	0	6018		36	VICTTGQIPIRDLSADISQVLK	0	6230.84		512	LKDFKVPTQPPTR	0	9428.43		426	ISDEARDFIDGLLQVDQSKR	0	1612.89
36	VICTTGQIPIRDLSADISQVLK	0	1985.78		36	VICTTGQIPIRDLSADISQVLK	0	1743.84		517	VPTQPPTR	0	595.35		426	ISDEARDFIDGLLQVDQSKR	0	3280.99
36	VICTTGQIPIRDLSADISQVLKEKR	0	2489.82		36	VICTTGQIPIRDLSADISQVLK	0	2699.48		530	VINPIENIK	0	1522.88		432	DFIDGLLQVDQSK	0	1128.95
36	VICTTGQIPIRDLSADISQVLKEKR	0	2460.92		36	VICTTGQIPIRDLSADISQVLK	0	2871.99		530	VINPIENIK	0	2681.89		432	DFIDGLLQVDQSKR	0	1649.59
47	DLSADISQVLK	0	87697		36	VICTTGQIPIRDLSADISQVLK	0	2024.36		530	VINPIENIKKYTK	0	4084.31		446	MTVDDALNHPWIK	0	2653.99
47	DLSADISQVLK	0	987.19		36	VICTTGQIPIRDLSADISQVLK	0	2691.54		530	VINPIENIKKYTK	0	2134.06		446	MTVDDALNHPWIK	0	1655.35
47	DLSADISQVLKEK	0	3064.49		36	VICTTGQIPIRDLSADISQVLKEK	0	3603.24		571	QGINPFFIGR	0	448.53		484	ALESLDDAQYEFLK	0	9422.8
47	DLSADISQVLKEKR	0	420.6		47	DLSADISQVLK	0	242531		571	QGINPFFIGR	0	2057.07		484	ALESLDDAQYEFLK	0	4119.63
64	KVWTFGR	0	2645.22		47	DLSADISQVLK	0	3797.9		610	SIYESPAQGLDDIWYCHSGSNDSYVNDIRMTPGKK	1	957.22		484	ALESLDDAQYEFLK	0	4371.62
71	NPACDYHLGNISR	0	107082		47	DLSADISQVLK	0	6228.55		645	YLLQEGDEIK	0	2470.08		484	ALESLDDAQYEFLKAQKK	0	8561.3
71	NPACDYHLGNISR	0	4770.85		47	DLSADISQVLK	0	1678.33		645	YLLQEGDEIK	0	4334.85		514	DFKVPTQPPTR	0	1174.63
71	NPACDYHLGNISR	0	1757.6		47	DLSADISQVLK	0	2043.2		690	SVTSQTEDELK	0	1931.15		530	VINPIENIK	0	3218.44
72	PACDYHLGNISR	0	847.24		47	DLSADISQVLKEKR	0	2438.8		733	VHSVSLSQSITDPSRK	0	3320.01		530	VINPIENIK	0	4329.9
73	ACDYHLGNISR	0	1346.02		47	DLSADISQVLKEK	0	1571.59							530	VINPIENIK	0	2149.62
84	LSNKHFQILLGEDGNLLLNDISTNGTWLNGQK	0	4400.48		47	DLSADISQVLKEKR	0	1335.05							530	VINPIENIKKYTK	0	2834.47
84	LSNKHFQILLGEDGNLLLNDISTNGTWLNGQK	0	8570.62		64	KVWTFGR	0	3345.53							552	FMTFKPLPESVIQESFEIK	0	1392.52
84	LSNKHFQILLGEDGNLLLNDISTNGTWLNGQK	0	2524.85		71	NPACDYHLGNISR	0	144310							571	QGINPFFIGR	0	2412.8
84	LSNKHFQILLGEDGNLLLNDISTNGTWLNGQK	0	988.21		71	NPACDYHLGNISR	0	1729.07							571	QGINPFFIGR	0	4426.07
84	LSNKHFQILLGEDGNLLLNDISTNGTWLNGQKVEK	0	2743.52		71	NPACDYHLGNISR	0	814.36							571	QGINPFFIGR	0	1237.23
84	LSNKHFQILLGEDGNLLLNDISTNGTWLNGQKVEK	0	7312.5		71	NPACDYHLGNISR	0	6789.4							571	QGINPFFIGR	0	4962.88
88	HFQILLGEDGNLLLNDISTNGTWLNGQK	0	1757.84		71	NPACDYHLGNISR	0	1431.16							645	YLLQEGDEIK	0	5714.62
88	HFQILLGEDGNLLLNDISTNGTWLNGQK	0	5483.45		71	NPACDYHLGNISR	0	1412.14							645	YLLQEGDEIK	0	5865.33
88	HFQILLGEDGNLLLNDISTNGTWLNGQK	0	6700.97		71	NPACDYHLGNISR	0	4281.95							645	YLLQEGDEIK	0	2678.81
88	HFQILLGEDGNLLLNDISTNGTWLNGQK	0	1664.86		71	NPACDYHLGNISR	0	5480.85							645	YLLQEGDEIKIIK	0	972.61
88	HFQILLGEDGNLLLNDISTNGTWLNGQK	0	2365.97		71	NPACDYHLGNISR	0	943.6							690	SVTSQTEDELK	0	1703.67
88	HFQILLGEDGNLLLNDISTNGTWLNGQKVEK	0	3338.6		71	NPACDYHLGNISR	0	390.76							690	SVTSQTEDELK	0	1813.96
88	HFQILLGEDGNLLLNDISTNGTWLNGQK	0	2416.82		72	PACDYHLGNISR	0	841.56							690	SVTSQTEDELK	0	84.37
88	HFQILLGEDGNLLLNDISTNGTWLNGQKVEK	0	5483.57		73	ACDYHLGNISR	0	1278.28							690	SVTSQTEDELKLVSR	0	8510.52
88	HFQILLGEDGNLLLNDISTNGTWLNGQKVEK	0	537		75	DYHLGNISR	0	830.87							690	SVTSQTEDELKLVSR	0	3287.69
88	HFQILLGEDGNLLLNDISTNGTWLNGQKVEK	0	1303.59		84	LSNKHFQILLGEDGNLLLNDISTNGTWLNGQK	0	6109.45							701	LVSRLAKIMAAQR	0	2832.17
88	HFQILLGEDGNLLLNDISTNGTWLNGQKVEK	0	8342		84	LSNKHFQILLGEDGNLLLNDISTNGTWLNGQK	0	1905.89							733	VHSVSLSQSITDPSRK	1	7180.71
169	NTSKIASPGLTSSTASSMVANK	0	319.61		84	LSNKHFQILLGEDGNLLLNDISTNGTWLNGQK	0	2137.08
169	NTSKIASPGLTSSTASSMVANK	0	889.82		84	LSNKHFQILLGEDGNLLLNDISTNGTWLNGQK	0	2340.95
169	NTSKIASPGLTSSTASSMVANK	0	628.86		84	LSNKHFQILLGEDGNLLLNDISTNGTWLNGQK	0	4118.22
172	KIASPGLTSSTASSMVANK	0	1060.48		84	LSNKHFQILLGEDGNLLLNDISTNGTWLNGQK	0	981.44
173	IASPGLTSSTASSMVANK	1	3929.14		84	LSNKHFQILLGEDGNLLLNDISTNGTWLNGQKVEK	0	2617.76
173	IASPGLTSSTASSMVANK	1	1925.92		88	HFQILLGEDGNLLLNDISTNGTWLNGQK	0	5126.87
173	IASPGLTSSTASSMVANK	1	3794.56		88	HFQILLGEDGNLLLNDISTNGTWLNGQK	0	7117.13
173	IASPGLTSSTASSMVANK	0	81219.2		88	HFQILLGEDGNLLLNDISTNGTWLNGQK	0	14315.5
173	IASPGLTSSTASSMVANK	0	692.01		88	HFQILLGEDGNLLLNDISTNGTWLNGQK	0	1215.19
173	IASPGLTSSTASSMVANK	0	52317.7		88	HFQILLGEDGNLLLNDISTNGTWLNGQK	0	7438.65
173	IASPGLTSSTASSMVANK	0	825.47		88	HFQILLGEDGNLLLNDISTNGTWLNGQK	0	5932.37
173	IASPGLTSSTASSMVANK	0	2604.05		88	HFQILLGEDGNLLLNDISTNGTWLNGQK	0	384.4
173	IASPGLTSSTASSMVANK	0	956.25		88	HFQILLGEDGNLLLNDISTNGTWLNGQK	0	1175.22
173	IASPGLTSSTASSMVANK	0	1794.21		88	HFQILLGEDGNLLLNDISTNGTWLNGQK	0	698.15
173	IASPGLTSSTASSMVANK	0	1060.48		88	HFQILLGEDGNLLLNDISTNGTWLNGQK	0	1779.08
173	IASPGLTSSTASSMVANKTGIFKDFSIIDEVVGQGAFATVK	0	1003.39		88	HFQILLGEDGNLLLNDISTNGTWLNGQK	0	1305.39
188	ANKTGIFKDFSIIDEVVGQGAFATVK	1	1707.21		88	HFQILLGEDGNLLLNDISTNGTWLNGQK	0	1371.21
191	TGIFKDFSIIDEVVGQGAFATVKK	1	545.48		88	HFQILLGEDGNLLLNDISTNGTWLNGQK	0	1156.23
191	TGIFKDFSIIDEVVGQGAFATVK	1	1707.21		88	HFQILLGEDGNLLLNDISTNGTWLNGQKVEK	0	2393.85
191	TGIFKDFSIIDEVVGQGAFATVK	0	56523		88	HFQILLGEDGNLLLNDISTNGTWLNGQKVEK	0	11254
191	TGIFKDFSIIDEVVGQGAFATVK	0	847.21		88	HFQILLGEDGNLLLNDISTNGTWLNGQKVEK	0	6310.57
191	TGIFKDFSIIDEVVGQGAFATVK	0	1205.92		88	HFQILLGEDGNLLLNDISTNGTWLNGQKVEK	0	4846.77
191	TGIFKDFSIIDEVVGQGAFATVK	0	1424.25		88	HFQILLGEDGNLLLNDISTNGTWLNGQKVEK	0	10092.5
191	TGIFKDFSIIDEVVGQGAFATVKK	0	1037.42		88	HFQILLGEDGNLLLNDISTNGTWLNGQKVEK	0	845.31
191	TGIFKDFSIIDEVVGQGAFATVK	0	2291.82		88	HFQILLGEDGNLLLNDISTNGTWLNGQKVEK	0	1020.1
191	TGIFKDFSIIDEVVGQGAFATVKK	0	1169.48		88	HFQILLGEDGNLLLNDISTNGTWLNGQKVEK	0	1017.55
191	TGIFKDFSIIDEVVGQGAFATVK	0	1988.55		153	QCLEQNKVDR	0	91.68
191	TGIFKDFSIIDEVVGQGAFATVK	0	5525.78		169	NTSKIASPGLTSSTASSMVANK	0	1054.85
191	TGIFKDFSIIDEVVGQGAFATVK	0	2447.44		169	NTSKIASPGLTSSTASSMVANK	0	239.91
191	TGIFKDFSIIDEVVGQGAFATVKK	0	1672.58		169	NTSKIASPGLTSSTASSMVANK	0	1559.41
191	TGIFKDFSIIDEVVGQGAFATVKK	0	5763.3		169	NTSKIASPGLTSSTASSMVANK	0	357.55
191	TGIFKDFSIIDEVVGQGAFATVK	0	750.01		170	TSKIASPGLTSSTASSMVANK	0	1054.85
191	TGIFKDFSIIDEVVGQGAFATVK	0	2554.75		170	TSKIASPGLTSSTASSMVANK	0	1559.41
191	TGIFKDFSIIDEVVGQGAFATVK	0	1596.11		172	KIASPGLTSSTASSMVANK	0	1501.16
191	TGIFKDFSIIDEVVGQGAFATVKK	0	23677.4		173	IASPGLTSSTASSMVANK	1	3490.78
191	TGIFKDFSIIDEVVGQGAFATVKK	0	2554.9		173	IASPGLTSSTASSMVANK	1	10002.3
191	TGIFKDFSIIDEVVGQGAFATVKK	0	2104.18		173	IASPGLTSSTASSMVANK	1	4150.5
196	DFSIIDEVVGQGAFATVK	0	37607.9		173	IASPGLTSSTASSMVANK	0	127956
196	DFSIIDEVVGQGAFATVK	0	1706.51		173	IASPGLTSSTASSMVANK	0	1068.68
196	DFSIIDEVVGQGAFATVKK	0	435.31		173	IASPGLTSSTASSMVANK	0	864.59
196	DFSIIDEVVGQGAFATVKK	0	16226.8		173	IASPGLTSSTASSMVANK	0	27599.7
196	DFSIIDEVVGQGAFATVKK	0	2459.79		173	IASPGLTSSTASSMVANK	0	39936.9
233	KVIGNMDGVTR	0	334.61		173	IASPGLTSSTASSMVANK	0	435.89
234	VIGNMDGVTR	0	6686.16		173	IASPGLTSSTASSMVANK	0	1375.25
234	VIGNMDGVTR	0	992.38		173	IASPGLTSSTASSMVANK	0	620.77
244	ELEVLQK	0	810.96		173	IASPGLTSSTASSMVANK	0	1501.16
244	ELEVLQK	0	2106.63		173	IASPGLTSSTASSMVANKTGIFK	0	1359.08
244	ELEVLQK	0	3731.09		173	IASPGLTSSTASSMVANKTGIFK	0	3007.42
244	ELEVLQK	0	591.96		173	IASPGLTSSTASSMVANKTGIFKDFSIIDEVVGQGAFATVK	0	952.91
244	ELEVLQK	0	1996.44		191	TGIFKDFSIIDEVVGQGAFATVK	1	1470.1
244	ELEVLQKLNHPR	0	779.19		191	TGIFKDFSIIDEVVGQGAFATVK	1	620.64
259	LKGFYEDTESYYMVMEFVSGGDLMDFVAAHGAVGEDAGR	1	1918.09		191	TGIFKDFSIIDEVVGQGAFATVK	1	510.99
302	QILTAIKYIHSMGISHR	0	478		191	TGIFKDFSIIDEVVGQGAFATVK	1	568.56
302	QILTAIKYIHSMGISHR	0	762.39		191	TGIFKDFSIIDEVVGQGAFATVK	1	22069.6
309	YIHSMGISHR	0	1904.74		191	TGIFKDFSIIDEVVGQGAFATVKK	1	3320.57
319	DLKPDNILIEQDD	0	3777.34		191	TGIFKDF	0	589.28
319	DLKPDNILIEQDDPVLVK	0	284899		191	TGIFKDFSIIDEVVGQGAFATVK	0	61002.8
319	DLKPDNILIEQDDPVLVK	0	5741.23		191	TGIFKDFSIIDEVVGQGAFATVK	0	1036.85
319	DLKPDNILIEQDDPVLVK	0	1515.36		191	TGIFKDFSIIDEVVGQGAFATVK	0	1423.73
319	DLKPDNILIEQDDPVLVK	0	1959.2		191	TGIFKDFSIIDEVVGQGAFATVK	0	1638.1
319	DLKPDNILIEQDDPVLVK	0	902.98		191	TGIFKDFSIIDEVVGQGAFATVK	0	4230.89
319	DLKPDNILIEQDDPVLVK	0	7850.69		191	TGIFKDFSIIDEVVGQGAFATVKK	0	1237.19
319	DLKPDNILIEQDDPVLVK	0	5631.77		191	TGIFKDFSIIDEVVGQGAFATVK	0	3014.4
319	DLKPDNILIEQDDPVLVK	0	508.81		191	TGIFKDFSIIDEVVGQGAFATVK	0	7416.4
319	DLKPDNILIEQDDPVLVK	0	1283.47		191	TGIFKDFSIIDEVVGQGAFATVK	0	735.19
319	DLKPDNILIEQDDPVLVK	0	4218.95		191	TGIFKDFSIIDEVVGQGAFATVK	0	2638.78
319	DLKPDNILIEQDDPVLVK	0	4770.62		191	TGIFKDFSIIDEVVGQGAFATVK	0	7285.05
319	DLKPDNILIEQDDPVLVK	0	6962.98		191	TGIFKDFSIIDEVVGQGAFATVK	0	3222.46
319	DLKPDNILIEQDDPVLVKITDFGLAK	0	4979.94		191	TGIFKDFSIIDEVVGQGAFATVK	0	571.98
319	DLKPDNILIEQDDPVLVKITDFGLAK	0	8642.95		191	TGIFKDFSIIDEVVGQGAFATVK	0	3827.67
320	LKPDNILIEQDDPVLVK	0	756.07		191	TGIFKDFSIIDEVVGQGAFATVKK	0	14836.4
322	PDNILIEQDDPVLVK	0	2919.54		191	TGIFKDFSIIDEVVGQGAFATVKK	0	4124.32
337	ITDFGLAK	0	117992		191	TGIFKDFSIIDEVVGQGAFATVKK	0	2300.15
337	ITDFGLAK	0	4776.4		196	DFSIIDEVVGQGAFATVKK	1	653.79
337	ITDFGLAK	0	2642.82		196	DFSIIDEVVGQGAFATVKK	0	89263.6
337	ITDFGLAKVQGNGSFMK	0	1278.88		196	DFSIIDEVVGQGAFATVKK	0	1136.34
337	ITDFGLAKVQGNGSFMK	0	1470.9		196	DFSIIDEVVGQGAFATVK	0	804.63
337	ITDFGLAKVQGNGSFMK	0	5883.44		196	DFSIIDEVVGQGAFATVK	0	3569.12
337	ITDFGLAKVQGNGSFMKTFCGTLAYVAPEVIR	0	871.67		196	DFSIIDEVVGQGAFATVK	0	2923.55
345	VQGNGSFMKTFCGTLAYVAPEVIR	0	1618.56		196	DFSIIDEVVGQGAFATVKK	0	1276.59
345	VQGNGSFMKTFCGTLAYVAPEVIR	0	1323.07		196	DFSIIDEVVGQGAFATVK	0	1049.91
345	VQGNGSFMKTFCGTLAYVAPEVIR	0	1056.14		196	DFSIIDEVVGQGAFATVKK	0	2847.18
345	VQGNGSFMKTFCGTLAYVAPEVIR	0	689.48		196	DFSIIDEVVGQGAFATVK	0	1747.14
351	FMKTFCGTLAYVAPEVIR	0	1056.14		196	DFSIIDEVVGQGAFATVKK	0	19438.4
354	TFCGTLAYVAPEVIR	0	189412		196	DFSIIDEVVGQGAFATVKK	0	4714
354	TFCGTLAYVAPEVIR	0	970.19		198	SIIDEVVGQGAFATVK	0	601.48
354	TFCGTLAYVAPEVIR	0	5241.8		233	KVIGNMDGVTR	0	162.24
354	TFCGTLAYVAPEVIR	0	2420.6		233	KVIGNMDGVTR	0	1778.96
354	TFCGTLAYVAPEVIR	0	12209.2		233	KVIGNMDGVTR	0	348.86
354	TFCGTLAYVAPEVIR	0	2752.95		234	VIGNMDGVTR	0	3270.95
358	TLAYVAPEVIR	0	1799.02		234	VIGNMDGVTR	0	997.83
371	DTSVSPDEYEER	0	114.92		234	VIGNMDGVTR	0	51.93
423	GSYHEGPLKDFR	0	27252		244	ELEVLQK	0	957.58
423	GSYHEGPLKDFR	0	1497.5		244	ELEVLQK	0	1689.18
423	GSYHEGPLKDFR	0	705.89		244	ELEVLQK	0	1322.11
423	GSYHEGPLKDFR	0	1499.52		244	ELEVLQKLNHPR	0	1391.94
423	GSYHEGPLKDFR	0	1564.69		259	LKGFYEDTESYYMVMEFVSGGDLMDFVAAHGAVGEDAGR	0	3089.07
432	DFRISEEARDFIDSLLQVDPNNR	0	3381.01		261	GFYEDTESYYMVMEFVSGGDLMDFVAAHGAVGEDAGR	0	1526.04
435	ISEEARDFIDSLLQVD	0	2375.45		302	QILTAIKYIHSMGISHR	0	1185.44
435	ISEEARDFIDSLLQVDPNNR	0	114937		309	YIHSMGISHR	0	567.24
435	ISEEARDFIDSLLQVDPNNR	0	50066.1		309	YIHSMGISHR	0	908.32
435	ISEEARDFIDSLLQVDPNNR	0	18816		319	DLKPDNILIEQDD	0	6082.97
435	ISEEARDFIDSLLQVDPNNR	0	9378.46		319	DLKPDNILIEQDDPVLVK	0	930.3
435	ISEEARDFIDSLLQVDPNNR	0	3303.72		319	DLKPDNILIEQDDPVLVK	0	424471
435	ISEEARDFIDSLLQVDPNNR	0	24545.4		319	DLKPDNILIEQDDPVLVK	0	2534.75
435	ISEEARDFIDSLLQVDPNNR	0	885.92		319	DLKPDNILIEQDDPVLVK	0	2255.28
435	ISEEARDFIDSLLQVDPNNR	0	5302.41		319	DLKPDNILIEQDDPVLVK	0	3633.92
435	ISEEARDFIDSLLQVDPNNR	0	640.57		319	DLKPDNILIEQDDPVLVK	0	1259.42
435	ISEEARDFIDSLLQVDPNNR	0	1771.2		319	DLKPDNILIEQDDPVLVK	0	2409.86
435	ISEEARDFIDSLLQVDPNNR	0	1288.23		319	DLKPDNILIEQDDPVLVK	0	5988.08
435	ISEEARDFIDSLLQVDPNNR	0	2881.74		319	DLKPDNILIEQDDPVLVK	0	3712.23
435	ISEEARDFIDSLLQVDPNNR	0	2628.89		319	DLKPDNILIEQDDPVLVK	0	4036.85
435	ISEEARDFIDSLLQVDPNNR	0	1110.66		319	DLKPDNILIEQDDPVLVK	0	11802.6
436	SEEARDFIDSLLQVDPNNR	0	3303.72		319	DLKPDNILIEQDDPVLVK	0	13213.3
441	DFIDSLLQVDPNNR	0	27417.9		319	DLKPDNILIEQDDPVLVK	0	826.23
441	DFIDSLLQVDPNNR	0	1427.11		319	DLKPDNILIEQDDPVLVK	0	6465.85
441	DFIDSLLQVDPNNR	0	1388.43		319	DLKPDNILIEQDDPVLVK	0	5170.24
441	DFIDSLLQVDPNNR	0	609.26		319	DLKPDNILIEQDDPVLVK	0	6665.93
441	DFIDSLLQVDPNNR	0	809.93		319	DLKPDNILIEQDDPVLVK	0	7087.02
441	DFIDSLLQVDPNNR	0	484.16		319	DLKPDNILIEQDDPVLVK	0	7915.32
441	DFIDSLLQVDPNNR	0	543.07		319	DLKPDNILIEQDDPVLVK	0	3593.41
460	ALNHPWIK	0	8237.76		319	DLKPDNILIEQDDPVLVK	0	2792.43
460	ALNHPWIKMSPLGSQSYGDFSQISLSQSLSQQK	0	766.67		319	DLKPDNILIEQDDPVLVK	0	2421.41
468	MSPLGSQSYGDFSQISLSQSLSQQK	1	2097.85		319	DLKPDNILIEQDDPVLVKITDFGLAK	0	7581.58
468	MSPLGSQSYGDFSQISLSQSLSQQK	1	2584.86		319	DLKPDNILIEQDDPVLVKITDFGLAK	0	694.81
468	MSPLGSQSYGDFSQISLSQSLSQQK	1	749.95		319	DLKPDNILIEQDDPVLVKITDFGLAK	0	567.41
468	MSPLGSQSYGDFSQISLSQSLSQQK	0	2049.07		319	DLKPDNILIEQDDPVLVKITDFGLAK	0	9889.61
468	MSPLGSQSYGDFSQISLSQSLSQQK	0	7038.59		320	LKPDNILIEQDDPVLVK	0	1190.19
468	MSPLGSQSYGDFSQISLSQSLSQQK	0	67362.7		322	PDNILIEQDDPVLVK	0	3745.32
468	MSPLGSQSYGDFSQISLSQSLSQQK	0	1450.13		325	ILIEQDDPVLVK	0	1476.74
468	MSPLGSQSYGDFSQISLSQSLSQQK	0	411.91		337	ITDFGLAK	0	165826
468	MSPLGSQSYGDFSQISLSQSLSQQK	0	2300.24		337	ITDFGLAK	0	467.47
468	MSPLGSQSYGDFSQISLSQSLSQQK	0	38474		337	ITDFGLAK	0	4571.42
468	MSPLGSQSYGDFSQISLSQSLSQQK	0	2843.8		337	ITDFGLAK	0	1354.28
468	MSPLGSQSYGDFSQISLSQSLSQQK	0	3394.35		337	ITDFGLAKVQGNGSFMK	0	2276.28
468	MSPLGSQSYGDFSQISLSQSLSQQK	0	4006.65		337	ITDFGLAKVQGNGSFMK	0	6360.63
468	MSPLGSQSYGDFSQISLSQSLSQQK	0	844.41		337	ITDFGLAKVQGNGSFMKTFCGTLAYVAPEVIR	0	741.72
468	MSPLGSQSYGDFSQISLSQSLSQQK	0	1237.28		345	VQGNGSFMKTFCGTLAYVAPEVIR	1	2075.37
468	MSPLGSQSYGDFSQISLSQSLSQQK	0	1583.07		345	VQGNGSFMKTFCGTLAYVAPEVIR	1	1550.26
468	MSPLGSQSYGDFSQISLSQSLSQQK	0	13723		345	VQGNGSFMKTFCGTLAYVAPEVIR	1	5303.99
468	MSPLGSQSYGDFSQISLSQSLSQQK	0	3152.57		345	VQGNGSFMKTFCGTLAYVAPEVIR	2	6790.76
469	SPLGSQSYGDFSQISLSQSLSQQK	0	1630.15		345	VQGNGSFMKTFCGTLAYVAPEVIR	2	2194.12
469	SPLGSQSYGDFSQISLSQSLSQQK	0	2049.07		345	VQGNGSFMKTFCGTLAYVAPEVIR	2	5203.6
469	SPLGSQSYGDFSQISLSQSLSQQK	0	17400.2		345	VQGNGSFMKTFCGTLAYVAPEVIR	2	3147.39
469	SPLGSQSYGDFSQISLSQSLSQQK	0	1237.28		345	VQGNGSFMKTFCGTLAYVAPEVIR	2	2021.79
493	LLENMDDAQYEFVK	0	148543		345	VQGNGSFMKTFCGTLAYVAPEVIR	0	1558.78
493	LLENMDDAQYEFVK	0	2357.79		345	VQGNGSFMKTFCGTLAYVAPEVIR	0	1257.81
493	LLENMDDAQYEFVK	0	1276.08		354	TFCGTLAYVAPEVIR	0	246538
493	LLENMDDAQYEFVK	0	880.32		354	TFCGTLAYVAPEVIR	0	5386.59
493	LLENMDDAQYEFVK	0	35733.3		354	TFCGTLAYVAPEVIR	0	3842.02
493	LLENMDDAQYEFVK	0	23208.9		354	TFCGTLAYVAPEVIR	0	19142.8
493	LLENMDDAQYEFVK	0	1001.79		354	TFCGTLAYVAPEVIR	0	1317.14
493	LLENMDDAQYEFVK	0	4268.44		354	TFCGTLAYVAPEVIR	0	3476.43
493	LLENMDDAQYEFVK	0	2781.29		358	TLAYVAPEVIR	0	1405.23
493	LLENMDDAQYEFVK	0	1117.02		358	TLAYVAPEVIR	0	378.43
493	LLENMDDAQYEFVK	0	1839.33		370	KDTSVSPDEYEER	0	131.45
493	LLENMDDAQYEFVK	0	24986.1		400	VILTGHLPFSGSTQDQLYK	0	5157.79
493	LLENMDDAQYEFVKAQR	0	2307.98		419	QIGRGSYHEGPLKDFR	1	2470.93
510	KLQMEQQLQEQDQEDQDGK	0	4347.39		419	QIGRGSYHEGPLKDFR	1	7875.04
510	KLQMEQQLQEQDQEDQDGKIQGFK	0	38573.1		419	QIGRGSYHEGPLKDFR	1	6845.9
510	KLQMEQQLQEQDQEDQDGKIQGFK	0	2150.18		423	GSYHEGPLKDFR	1	887.39
510	KLQMEQQLQEQDQEDQDGKIQGFK	0	17610.1		423	GSYHEGPLKDFR	0	27939.9
510	KLQMEQQLQEQDQEDQDGKIQGFK	0	4973.8		423	GSYHEGPLKDFR	0	1540.79
510	KLQMEQQLQEQDQEDQDGKIQGFK	0	4124.15		423	GSYHEGPLKDFR	0	841.48
510	KLQMEQQLQEQDQEDQDGKIQGFKIPAHAPIR	0	17434		423	GSYHEGPLKDFR	0	1411.42
510	KLQMEQQLQEQDQEDQDGKIQGFKIPAHAPIR	0	8811.05		423	GSYHEGPLKDFR	0	1143.36
510	KLQMEQQLQEQDQEDQDGKIQGFKIPAHAPIR	0	7644.07		423	GSYHEGPLKDFR	0	2164.57
511	LQMEQQLQEQDQEDQDGK	0	984.95		424	SYHEGPLKDFR	0	5973.79
511	LQMEQQLQEQDQEDQDGK	0	548.55		424	SYHEGPLKDFR	0	6141.81
511	LQMEQQLQEQDQEDQDGKIQGFK	0	9100.17		424	SYHEGPLKDFR	0	1143.36
511	LQMEQQLQEQDQEDQDGKIQGFK	0	3350.26		425	YHEGPLKDFR	0	5131.06
511	LQMEQQLQEQDQEDQDGKIQGFK	0	38573.1		432	DFRISEEARDFIDSLLQVDPNNR	0	573.91
511	LQMEQQLQEQDQEDQDGKIQGFKI	0	6802.21		435	ISEEARDFIDSLLQVD	0	2691.91
511	LQMEQQLQEQDQEDQDGKIQGFKI	0	2363.21		435	ISEEARDFIDSLLQVDPNNR	0	1621.85
511	LQMEQQLQEQDQEDQDGKIQGFKIPAHAPIR	0	8078.23		435	ISEEARDFIDSLLQVDPNNR	0	122190
511	LQMEQQLQEQDQEDQDGKIQGFKIPAHAPIR	0	3967.5		435	ISEEARDFIDSLLQVDPNNR	0	9865.01
511	LQMEQQLQEQDQEDQDGKIQGFKIPAHAPIR	0	17434		435	ISEEARDFIDSLLQVDPNNR	0	25748.4
511	LQMEQQLQEQDQEDQDGKIQGFKIPAHAPIR	0	8811.05		435	ISEEARDFIDSLLQVDPNNR	0	1669.4
529	IQGFKIPAHAPIR	0	420.88		435	ISEEARDFIDSLLQVDPNNR	0	4796.65
577	FLTLKPL	0	828.86		435	ISEEARDFIDSLLQVDPNNR	0	678.91
577	FLTLKPLPD	0	1677.87		435	ISEEARDFIDSLLQVDPNNR	0	1951.45
577	FLTLKPLPDSIIQE	0	883.04		435	ISEEARDFIDSLLQVDPNNR	0	1150.56
577	FLTLKPLPDSIIQESLEIQQGVNPFFIGR	0	31197.5		435	ISEEARDFIDSLLQVDPNNR	0	3008.93
577	FLTLKPLPDSIIQESLEIQQGVNPFFIGR	0	1019.47		435	ISEEARDFIDSLLQVDPNNR	0	2384.03
577	FLTLKPLPDSIIQESLEIQQGVNPFFIGR	0	591.82		441	DFIDSLLQVD	0	978.43
577	FLTLKPLPDSIIQESLEIQQGVNPFFIGR	0	1644.89		441	DFIDSLLQVDPNNR	0	84690.3
577	FLTLKPLPDSIIQESLEIQQGVNPFFIGR	0	456.27		441	DFIDSLLQVDPNNR	0	4884.94
577	FLTLKPLPDSIIQESLEIQQGVNPFFIGR	0	645.04		441	DFIDSLLQVDPNNR	0	2499.44
577	FLTLKPLPDSIIQESLEIQQGVNPFFIGR	0	1057.4		441	DFIDSLLQVDPNNR	0	2007.87
577	FLTLKPLPDSIIQESLEIQQGVNPFFIGR	0	1234.34		441	DFIDSLLQVDPNNR	0	1590.03
577	FLTLKPLPDSIIQESLEIQQGVNPFFIGR	0	1514.02		441	DFIDSLLQVDPNNR	0	1158.07
577	FLTLKPLPDSIIQESLEIQQGVNPFFIGR	0	2132.61		441	DFIDSLLQVDPNNR	0	1571.54
577	FLTLKPLPDSIIQESLEIQQGVNPFFIGR	0	2237.04		441	DFIDSLLQVDPNNR	0	2159.41
577	FLTLKPLPDSIIQESLEIQQGVNPFFIGR	0	3766.51		456	TAAKALNHPWIK	1	1433.27
577	FLTLKPLPDSIIQESLEIQQGVNPFFIGR	0	492.84		460	ALNHPWIK	0	5090.32
577	FLTLKPLPDSIIQESLEIQQGVNPFFIGR	0	4566.49		461	LNHPWIK	0	8228.78
577	FLTLKPLPDSIIQESLEIQQGVNPFFIGR	0	725.24		461	LNHPWIK	0	5470.43
577	FLTLKPLPDSIIQESLEIQQGVNPFFIGR	0	1205.48		468	MSPLGSQSYGDFSQISLSQSLSQQK	1	11159.7
577	FLTLKPLPDSIIQESLEIQQGVNPFFIGR	0	1218.78		468	MSPLGSQSYGDFSQISLSQSLSQQK	1	1711.74
577	FLTLKPLPDSIIQESLEIQQGVNPFFIGR	0	690.92		468	MSPLGSQSYGDFSQISLSQSLSQQK	1	5645.92
577	FLTLKPLPDSIIQESLEIQQGVNPFFIGR	0	5014.56		468	MSPLGSQSYGDFSQISLSQSLSQQKLLENMDDAQYEFVK	1	1904.65
577	FLTLKPLPDSIIQESLEIQQGVNPFFIGR	0	2673.65		468	MSPLGSQSYGDFSQISLSQSLSQQK	1	6577.19
577	FLTLKPLPDSIIQESLEIQQGVNPFFIGR	0	845.03		468	MSPLGSQSYGDFSQISLSQSLSQQK	2	3198.32
577	FLTLKPLPDSIIQESLEIQQGVNPFFIGR	0	558.03		468	MSPLGSQSYGDFSQISLSQSLSQQKLLENMDDAQYEFVK	2	1195.07
577	FLTLKPLPDSIIQESLEIQQGVNPFFIGR	0	4660.49		468	MSPLGSQSYGDFSQISLSQSLSQQK	2	1873.95
579	TLKPLPDSIIQESLEIQQGVNPFFIGR	0	362.22		468	MSPLGSQSYGDFSQISLSQSLSQQK	0	3220.89
582	PLPDSIIQESLEIQQGVNPFFIGR	0	1795.92		468	MSPLGSQSYGDFSQISLSQSLSQQK	0	33792.7
584	PDSIIQESLEIQQGVNPFFIGR	0	1216.51		468	MSPLGSQSYGDFSQISLSQSLSQQK	0	20646.6
592	LEIQQGVNPFFIGR	0	2021.92		468	MSPLGSQSYGDFSQISLSQSLSQQK	0	1553.36
621	VHCFIFKK	0	7534.46		468	MSPLGSQSYGDFSQISLSQSLSQQK	0	5687.26
621	VHCFIFKK	0	772.68		468	MSPLGSQSYGDFSQISLSQSLSQQK	0	3488.68
635	SMYESPAQGLDDIWYCHTGTNVSYLNNNR	0	20163		492	KLLENMDDAQYEFVKAQR	0	18937
635	SMYESPAQGLDDIWYCHTGTNVSYLNNNR	0	7046.8		493	LLENMDDAQYEFVK	0	159281
635	SMYESPAQGLDDIWYCHTGTNVSYLNNNR	0	14219		493	LLENMDDAQYEFVK	0	1544.71
635	SMYESPAQGLDDIWYCHTGTNVSYLNNNR	0	13056.2		493	LLENMDDAQYEFVK	0	43857.4
635	SMYESPAQGLDDIWYCHTGTNVSYLNNNR	0	3092.47		493	LLENMDDAQYEFVK	0	4626.57
635	SMYESPAQGLDDIWYCHTGTNVSYLNNNR	0	3598.1		493	LLENMDDAQYEFVK	0	1490.31
635	SMYESPAQGLDDIWYCHTGTNVSYLNNNR	0	6682.85		493	LLENMDDAQYEFVK	0	1447.9
670	FLLQDGDEIK	0	149980		493	LLENMDDAQYEFVK	0	1576.2
670	FLLQDGDEIK	0	2504.05		493	LLENMDDAQYEFVK	0	26465.6
670	FLLQDGDEIK	0	714.27		493	LLENMDDAQYEFVKAQR	0	2785.92
670	FLLQDGDEIKIIWDK	0	11832.8		493	LLENMDDAQYEFVKAQR	0	852.9
670	FLLQDGDEIKIIWDKNNK	0	20310		510	KLQMEQQLQEQDQEDQDGKIQGFK	1	1541.59
670	FLLQDGDEIKIIWDKNNK	0	1850.11		510	KLQMEQQLQEQDQEDQDGK	0	8129.66
670	FLLQDGDEIKIIWDKNNK	0	1267.36		510	KLQMEQQLQEQDQEDQDGKIQGFK	0	68496.4
680	IIWDKNNKFVIGFK	0	2190.5		510	KLQMEQQLQEQDQEDQDGKIQGFK	0	3280.91
694	VEINDTTGLFNEGLGMLQEQR	0	52043.7		510	KLQMEQQLQEQDQEDQDGKIQGFK	0	972.67
694	VEINDTTGLFNEGLGMLQEQR	0	955.32		510	KLQMEQQLQEQDQEDQDGKIQGFK	0	1788.06
694	VEINDTTGLFNEGLGMLQEQR	0	555.1		510	KLQMEQQLQEQDQEDQDGKIQGFK	0	3080.97
694	VEINDTTGLFNEGLGMLQEQR	0	27306.1		510	KLQMEQQLQEQDQEDQDGKIQGFK	0	25071.7
694	VEINDTTGLFNEGLGMLQEQR	0	1238.44		510	KLQMEQQLQEQDQEDQDGKIQGFK	0	1347.56
694	VEINDTTGLFNEGLGMLQEQR	0	1766.21		510	KLQMEQQLQEQDQEDQDGKIQGFK	0	2171.12
694	VEINDTTGLFNEGLGMLQEQR	0	1880.08		510	KLQMEQQLQEQDQEDQDGKIQGFK	0	8494.82
694	VEINDTTGLFNEGLGMLQEQR	0	16446.6		510	KLQMEQQLQEQDQEDQDGKIQGFK	0	2550.59
715	VVLKQTAEEKDLVK	0	2092.26		510	KLQMEQQLQEQDQEDQDGKIQGFK	0	9109.96
715	VVLKQTAEEKDLVK	0	2012.98		510	KLQMEQQLQEQDQEDQDGKIQGFK	0	6077.68
719	QTAEEKDLVK	0	1760.83		510	KLQMEQQLQEQDQEDQDGKIQGFKIPAHAPIR	0	11307.1
719	QTAEEKDLVK	0	1161.33		511	LQMEQQLQEQDQEDQDGK	0	2274.04
729	KLTQMMAAQR	0	427.59		511	LQMEQQLQEQDQEDQDGK	0	8129.66
730	LTQMMAAQR	0	121.63		511	LQMEQQLQEQDQEDQDGKIQGFK	0	15329.2
753	KPPVSDTNNNGNNSVLNDLVESPINANTGNILK	1	1831.89		511	LQMEQQLQEQDQEDQDGKIQGFK	0	6031.52
753	KPPVSDTNNNGNNSVLNDLVESPINANTGNILK	1	4958.05		511	LQMEQQLQEQDQEDQDGKIQGFK	0	4790.97
753	KPPVSDTNNNGNNSVLNDLVESPINANTGNILKR	1	4877.92		511	LQMEQQLQEQDQEDQDGKIQGFKI	0	9953.3
753	KPPVSDTNNNGNNSVLNDLVESPINANTGNILK	1	3303.77		511	LQMEQQLQEQDQEDQDGKIQGFK	0	19485.4
753	KPPVSDTNNNGNNSVLNDLVESPINANTGNILK	0	14330.4		511	LQMEQQLQEQDQEDQDGKIQGFKI	0	3874.17
753	KPPVSDTNNNGNNSVLNDLVESPINANTGNILK	0	10579.8		511	LQMEQQLQEQDQEDQDGKIQGFK	0	25071.7
753	KPPVSDTNNNGNNSVLNDLVESPINANTGNILKR	0	21876.6		511	LQMEQQLQEQDQEDQDGKIQGFK	0	2171.12
753	KPPVSDTNNNGNNSVLNDLVESPINANTGNILKR	0	15836.2		511	LQMEQQLQEQDQEDQDGKIQGFK	0	8494.82
753	KPPVSDTNNNGNNSVLNDLVESPINANTGNILK	0	4135.74		511	LQMEQQLQEQDQEDQDGKIQGFK	0	9109.96
753	KPPVSDTNNNGNNSVLNDLVESPINANTGNILKR	0	6175.78		511	LQMEQQLQEQDQEDQDGKIQGFK	0	6077.68
753	KPPVSDTNNNGNNSVLNDLVESPINANTGNILKR	0	1182.58		511	LQMEQQLQEQDQEDQDGKIQGFKIPAHAPIR	0	5266.73
753	KPPVSDTNNNGNNSVLNDLVESPINANTGNILK	0	2617.45		511	LQMEQQLQEQDQEDQDGKIQGFKIPAHAPIR	0	2410.24
753	KPPVSDTNNNGNNSVLNDLVESPINANTGNILKR	0	13501.7		534	IPAHAPIRYTQPKSIEAETR	2	3072.67
753	KPPVSDTNNNGNNSVLNDLVESPINANTGNILKR	0	4415.6		534	IPAHAPIR	0	838.57
753	KPPVSDTNNNGNNSVLNDLVESPINANTGNILKR	0	24254.5		534	IPAHAPIRYTQPK	0	85.93
753	KPPVSDTNNNGNNSVLNDLVESPINANTGNILKR	0	5604.65		542	YTQPKSIEAETR	1	431.91
753	KPPVSDTNNNGNNSVLNDLVESPINANTGNILKR	0	1713.48		577	FLTLKPLPDSIIQESLEIQQGVNPFFIGR	1	791.96
754	PPVSDTNNNGNNSVLNDLVESPINANTGNILK	1	3303.77		577	FLTLKPL	0	1506.12
754	PPVSDTNNNGNNSVLNDLVESPINANTGNILK	0	21876.6		577	FLTLKPLPD	0	2693
754	PPVSDTNNNGNNSVLNDLVESPINANTGNILK	0	4135.74		577	FLTLKPLPDSIIQE	0	1514.94
754	PPVSDTNNNGNNSVLNDLVESPINANTGNILK	0	6175.78		577	FLTLKPLPDSIIQESLEIQQGVNPFFIGR	0	45779.8
754	PPVSDTNNNGNNSVLNDLVESPINANTGNILKR	0	4415.6		577	FLTLKPLPDSIIQESLEIQQGVNPFFIGR	0	747.31
754	PPVSDTNNNGNNSVLNDLVESPINANTGNILKR	0	5604.65		577	FLTLKPLPDSIIQESLEIQQGVNPFFIGR	0	2372.17
766	SVLNDLVESPINANTGNILK	0	791.3		577	FLTLKPLPDSIIQESLEIQQGVNPFFIGR	0	870.04
786	RIHSVSLSQSQIDPSK	0	5637.31		577	FLTLKPLPDSIIQESLEIQQGVNPFFIGR	0	913.42
786	RIHSVSLSQSQIDPSKK	0	1976.13		577	FLTLKPLPDSIIQESLEIQQGVNPFFIGR	0	2991.6
787	IHSVSLSQSQID	0	2916.07		577	FLTLKPLPDSIIQESLEIQQGVNPFFIGR	0	3954.28
787	IHSVSLSQSQIDP	0	2012.4		577	FLTLKPLPDSIIQESLEIQQGVNPFFIGR	0	1148.66
787	IHSVSLSQSQIDP	0	1316.94		577	FLTLKPLPDSIIQESLEIQQGVNPFFIGR	0	5283.35
787	IHSVSLSQSQIDPSK	0	56027.4		577	FLTLKPLPDSIIQESLEIQQGVNPFFIGR	0	3952.5
787	IHSVSLSQSQIDPSK	0	1229.53		577	FLTLKPLPDSIIQESLEIQQGVNPFFIGR	0	2069.8
787	IHSVSLSQSQIDPSKK	0	1628.06		577	FLTLKPLPDSIIQESLEIQQGVNPFFIGR	0	5897.1
787	IHSVSLSQSQIDPSK	0	1853.39		577	FLTLKPLPDSIIQESLEIQQGVNPFFIGR	0	1538.96
787	IHSVSLSQSQIDPSKK	0	12184.2		577	FLTLKPLPDSIIQESLEIQQGVNPFFIGR	0	1586.06
787	IHSVSLSQSQIDPSKK	0	665.11		577	FLTLKPLPDSIIQESLEIQQGVNPFFIGR	0	2273.07
787	IHSVSLSQSQIDPSKK	0	3797.37		577	FLTLKPLPDSIIQESLEIQQGVNPFFIGR	0	2178.46
787	IHSVSLSQSQIDPSKK	0	688.83		577	FLTLKPLPDSIIQESLEIQQGVNPFFIGR	0	3214.54
806	AKLDQTSKGPENLQF	0	19830.8		577	FLTLKPLPDSIIQESLEIQQGVNPFFIGR	0	5568.84
806	AKLDQTSKGPENLQFS	0	14036		577	FLTLKPLPDSIIQESLEIQQGVNPFFIGR	0	3314.3
808	LDQTSKGPENLQF	0	9445.5		577	FLTLKPLPDSIIQESLEIQQGVNPFFIGR	0	2794.09
808	LDQTSKGPENLQFS	0	4914.15		578	LTLKPLPDSIIQESLEIQQGVNPFFIGR	1	2320.55
814	GPENLQF	0	1915.9		579	TLKPLPDSIIQESLEIQQGVNPFFIGR	0	697.86
814	GPENLQFS	0	1195.78		582	PLPDSIIQESLEIQQGVNPFFIGR	0	2277.52
					592	LEIQQGVNPFFIGR	0	2708.94
					621	VHCFIFK	0	13298.7
					621	VHCFIFK	0	2179.81
					621	VHCFIFK	0	2372.05
					635	SMYESPAQGLDDIWYCHTGTNVSYLNNNR	1	2772.64
					635	SMYESPAQGLDDIWYCHTGTNVSYLNNNR	0	26726.6
					635	SMYESPAQGLDDIWYCHTGTNVSYLNNNR	0	8753.09
					635	SMYESPAQGLDDIWYCHTGTNVSYLNNNR	0	11016.8
					635	SMYESPAQGLDDIWYCHTGTNVSYLNNNR	0	19605.6
					635	SMYESPAQGLDDIWYCHTGTNVSYLNNNR	0	5283.89
					635	SMYESPAQGLDDIWYCHTGTNVSYLNNNR	0	6100.58
					635	SMYESPAQGLDDIWYCHTGTNVSYLNNNR	0	9133.02
					659	LNNNRMIQGTK	0	669.21
					664	MIQGTKFLLQDGDEIK	0	905.6
					664	MIQGTKFLLQDGDEIK	0	1301.51
					664	MIQGTKFLLQDGDEIK	0	3201.57
					670	FLLQDGDEI	0	908.62
					670	FLLQDGDEIK	0	371497
					670	FLLQDGDEIK	0	1904.09
					670	FLLQDGDEIK	0	4026.35
					670	FLLQDGDEIK	0	2318.48
					670	FLLQDGDEIK	0	771.77
					670	FLLQDGDEIKIIWDK	0	11731.9
					670	FLLQDGDEIKIIWDKNNK	0	10799.1
					670	FLLQDGDEIKIIWDKNNK	0	927.06
					680	IIWDKNNK	0	1597.57
					680	IIWDKNNKFVIGFK	0	1296.44
					680	IIWDKNNKFVIGFK	0	1326.23
					694	VEINDTTGLFNEGLGMLQEQR	1	5562.69
					694	VEINDTTGLFNEGLGMLQEQR	0	107085
					694	VEINDTTGLFNEGLGMLQEQR	0	6002.78
					694	VEINDTTGLFNEGLGMLQEQR	0	3682.84
					694	VEINDTTGLFNEGLGMLQEQR	0	52784.1
					694	VEINDTTGLFNEGLGMLQEQR	0	3718.33
					694	VEINDTTGLFNEGLGMLQEQR	0	4529.99
					694	VEINDTTGLFNEGLGMLQEQR	0	2420.89
					694	VEINDTTGLFNEGLGMLQEQR	0	1830.9
					694	VEINDTTGLFNEGLGMLQEQR	0	1394.94
					694	VEINDTTGLFNEGLGMLQEQR	0	2562.79
					694	VEINDTTGLFNEGLGMLQEQR	0	3889.67
					694	VEINDTTGLFNEGLGMLQEQR	0	32360.2
					694	VEINDTTGLFNEGLGMLQEQR	0	878.29
					715	VVLKQTAEEKDLVK	0	915.24
					715	VVLKQTAEEKDLVK	0	1204.66
					715	VVLKQTAEEKDLVKK	0	185.32
					719	QTAEEKDLVKK	0	2026.12
					729	KLTQMMAAQR	1	12983.9
					729	KLTQMMAAQR	0	148.01
					753	KPPVSDTNNNGNNSVLNDLVESPINANTGNILK	1	11612.4
					753	KPPVSDTNNNGNNSVLNDLVESPINANTGNILKR	1	5056.52
					753	KPPVSDTNNNGNNSVLNDLVESPINANTGNILK	1	5763.87
					753	KPPVSDTNNNGNNSVLNDLVESPINANTGNILK	1	7823.6
					753	KPPVSDTNNNGNNSVLNDLVESPINANTGNILKR	1	2741.38
					753	KPPVSDTNNNGNNSVLNDLVESPINANTGNILK	1	1069.33
					753	KPPVSDTNNNGNNSVLNDLVESPINANTGNILK	0	15985.6
					753	KPPVSDTNNNGNNSVLNDLVESPINANTGNILK	0	25533.9
					753	KPPVSDTNNNGNNSVLNDLVESPINANTGNILK	0	234.74
					753	KPPVSDTNNNGNNSVLNDLVESPINANTGNILK	0	5634.39
					753	KPPVSDTNNNGNNSVLNDLVESPINANTGNILK	0	8019.91
					753	KPPVSDTNNNGNNSVLNDLVESPINANTGNILKR	0	9536.68
					753	KPPVSDTNNNGNNSVLNDLVESPINANTGNILKR	0	18851.3
					753	KPPVSDTNNNGNNSVLNDLVESPINANTGNILKR	0	3150.64
					763	GNNSVLNDLVESPINANTGNILK	0	847.88
					764	NNSVLNDLVESPINANTGNILK	0	2659.2
					766	SVLNDLVESPINANTGNILK	0	1148.22
					786	RIHSVSLSQSQIDPSK	1	2462.15
					786	RIHSVSLSQSQIDPSKK	1	1058.56
					786	RIHSVSLSQSQIDPSKK	0	5591.01
					786	RIHSVSLSQSQIDPSKK	0	490.12
					786	RIHSVSLSQSQIDPSKK	0	3375.22
					787	IHSVSLSQSQIDPSK	1	2462.15
					787	IHSVSLSQSQIDPSKK	1	1058.56
					787	IHSVSLSQSQIDPSKK	1	4487.82
					787	IHSVSLSQSQIDPSKK	1	1988.17
					787	IHSVSLSQSQIDPSK	2	1728.07
					787	IHSVSLSQSQIDPSKK	2	1360.32
					787	IHSVSLSQSQID	0	3026.15
					787	IHSVSLSQSQIDP	0	1703.44
					787	IHSVSLSQSQIDPSK	0	62494.7
					787	IHSVSLSQSQIDPSK	0	909.96
					787	IHSVSLSQSQIDPSK	0	1211.3
					787	IHSVSLSQSQIDPSK	0	1200.73
					787	IHSVSLSQSQIDPSK	0	1121.27
					787	IHSVSLSQSQIDPSKK	0	1785.7
					787	IHSVSLSQSQIDPSKK	0	912.84
					787	IHSVSLSQSQIDPSK	0	892.24
					787	IHSVSLSQSQIDPSK	0	1286.92
					787	IHSVSLSQSQIDPSK	0	773
					787	IHSVSLSQSQIDPSKK	0	11785.2
					787	IHSVSLSQSQIDPSKK	0	446.72
					787	IHSVSLSQSQIDPSKK	0	378.82
					787	IHSVSLSQSQIDPSK	0	406.15
					787	IHSVSLSQSQIDPSKK	0	4089.2
					787	IHSVSLSQSQIDPSK	0	5591.01
					787	IHSVSLSQSQIDPSK	0	490.12
					787	IHSVSLSQSQIDPSKK	0	563.64
					787	IHSVSLSQSQIDPSKK	0	3375.22
					805	RAKLDQTSK	0	365.65
					806	AKLDQTSKGPENLQFS	1	3705.53
					806	AKLDQTSKGPENLQF	0	12672
					806	AKLDQTSKGPENLQFS	0	11003.8
					808	LDQTSKGPENLQFS	1	732.22
					808	LDQTSKGPENLQF	0	8492.06
					808	LDQTSKGPENLQFS	0	5782.92
					814	GPENLQFS	0	2318.25

## Sheet: Sc RNAseq
Syst name	Gene name	log2ratio(MMS/noMMS)	pvalue	padj
YNL112W	DBP2	-6.57264	0	0
YJR047C	ANB1	-6.12087	4.79498e-08	9.82346e-08
YMR011W	HXT2	-6.10602	3.58183e-34	1.69227e-33
YNL111C	CYB5	-5.99488	8.00638e-255	3.65091e-253
YGR159C	NSR1	-5.97226	1.05638e-28	4.37919e-28
YGR160W	YGR160W	-5.96444	6.16631e-33	2.84117e-32
YBL039C-A	YBL039C-A	-5.73751	1.48916e-33	6.95965e-33
YGL055W	OLE1	-5.72478	1.45052e-94	1.68623e-93
YBL039C	URA7	-5.49127	4.52333e-192	1.22965e-190
YLR413W	INA1	-5.45345	0	0
YHR092C	HXT4	-5.39691	9.85873e-18	3.027e-17
YNR053C	NOG2	-5.12834	2.08669e-178	5.15691e-177
YGL147C	RPL9A	-5.04449	0	0
YJR048W	CYC1	-4.98825	3.34278e-188	8.88224e-187
YOR095C	RKI1	-4.96712	0	0
tK(UUU)G2	tK(UUU)G2	-4.92103	0.0217511	0.0299215
YDL039C	PRM7	-4.85786	2.85057e-24	1.06772e-23
YGL078C	DBP3	-4.84084	0	0
YDR491C	YDR491C	-4.83046	6.27658e-86	6.51438e-85
YDR119W-A	COX26	-4.81919	3.21977e-06	5.98248e-06
YDR492W	IZH1	-4.81555	7.31898e-107	9.7421e-106
tD(GUC)I1	tD(GUC)I1	-4.76907	0.00424456	0.00628021
YBL002W	HTB2	-4.73848	0	0
YDL229W	SSB1	-4.73356	0	0
YDL228C	YDL228C	-4.71998	0	0
YMR290W-A	YMR290W-A	-4.6918	3.90332e-113	5.67667e-112
YPR010C	RPA135	-4.69132	1.16322e-279	6.90897e-278
YER131W	RPS26B	-4.67369	3.35829e-279	1.97803e-277
YJL190C	RPS22A	-4.67033	0	0
YDL227C	HO	-4.4781	1.94041e-253	8.79156e-252
YAR062W	YAR062W	-4.42985	0.0127525	0.0180197
YHR128W	FUR1	-4.42745	0	0
YML056C	IMD4	-4.4195	0	0
YEL026W	SNU13	-4.41837	0	0
YLR009W	RLP24	-4.38612	5.19266e-171	1.22748e-169
YDL062W	YDL062W	-4.3754	4.77019e-64	3.74619e-63
YDL063C	SYO1	-4.37239	1.83791e-100	2.29917e-99
YJL177W	RPL17B	-4.34186	0	0
YBL003C	HTA2	-4.33974	0	0
YMR229C	RRP5	-4.30511	0	0
YBR189W	RPS9B	-4.30441	0	0
YMR217W	GUA1	-4.28944	1.31902e-235	4.93273e-234
YMR015C	ERG5	-4.28353	1.37323e-35	6.69378e-35
YDL083C	RPS16B	-4.28031	2.09268e-291	1.50929e-289
YHL033C	RPL8A	-4.27934	1.64073e-235	6.10353e-234
YBR092C	PHO3	-4.27106	1.25841e-281	8.01299e-280
YAL025C	MAK16	-4.25644	2.43293e-115	3.69011e-114
YKL078W	DHR2	-4.24098	8.10528e-98	9.80961e-97
YDL014W	NOP1	-4.23725	1.60452e-134	2.90789e-133
YOL077C	BRX1	-4.22722	4.19455e-152	8.71973e-151
YEL053W-A	YEL053W-A	-4.22524	9.90316e-307	8.64142e-305
YEL054C	RPL12A	-4.21438	0	0
YBL087C	RPL23A	-4.20065	0	0
YOR096W	RPS7A	-4.18041	1.50661e-296	1.18319e-294
YGR034W	RPL26B	-4.16571	3.06026e-249	1.33518e-247
YMR116C	ASC1	-4.14894	7.85748e-243	3.15549e-241
YOR293W	RPS10A	-4.13039	7.91694e-259	3.83267e-257
YMR049C	ERB1	-4.12663	3.91101e-221	1.31634e-219
YOR341W	RPA190	-4.12131	0	0
YGL076C	RPL7A	-4.11056	0	0
YDR101C	ARX1	-4.10323	4.60799e-294	3.50207e-292
YPL093W	NOG1	-4.10152	2.95012e-166	6.8142e-165
YLR249W	YEF3	-4.09713	1.86684e-233	6.83668e-232
YJL122W	ALB1	-4.08647	3.26854e-221	1.10536e-219
YER011W	TIR1	-4.08476	0.000245183	0.000401704
YDL037C	BSC1	-4.05938	2.55938e-37	1.2949e-36
YOR369C	RPS12	-4.05595	0	0
YMR290C	HAS1	-4.04714	0	0
YNL248C	RPA49	-4.04565	8.08262e-191	2.17217e-189
YLL044W	YLL044W	-4.0443	0	0
YNL061W	NOP2	-4.04316	3.16151e-237	1.22778e-235
YPL044C	YPL044C	-4.03175	5.41428e-112	7.74659e-111
YNL141W	AAH1	-4.01052	0	0
YLR367W	RPS22B	-4.00492	5.05449e-221	1.69313e-219
YLL045C	RPL8B	-4.0027	0	0
YLR406C	RPL31B	-3.99137	0	0
YLR062C	BUD28	-3.98988	1.1505e-291	8.38323e-290
YJL033W	HCA4	-3.98791	1.51827e-246	6.34978e-245
YBR048W	RPS11B	-3.98664	0	0
YHR052W	CIC1	-3.98327	2.41032e-193	6.68083e-192
YDR447C	RPS17B	-3.95657	2.61187e-266	1.34749e-264
YNL209W	SSB2	-3.94375	0	0
YGR035C	YGR035C	-3.94122	2.31733e-22	8.20997e-22
YLR061W	RPL22A	-3.92578	3.43809e-251	1.51878e-249
YBR190W	YBR190W	-3.92564	0	0
YPR112C	MRD1	-3.92373	6.47208e-135	1.17596e-133
YLR222C	UTP13	-3.90085	4.93975e-126	8.17662e-125
YKR092C	SRP40	-3.89709	1.97377e-301	1.64125e-299
YPL250W-A	YPL250W-A	-3.89434	2.62294e-275	1.51958e-273
YGR245C	SDA1	-3.89347	1.46443e-200	4.24204e-199
YNL174W	YNL174W	-3.88645	1.68523e-159	3.69913e-158
YPL249C-A	RPL36B	-3.88639	5.06659e-272	2.86485e-270
YNL069C	RPL16B	-3.88311	1.21944e-289	8.53364e-288
YOL120C	RPL18A	-3.88173	0	0
YBL028C	YBL028C	-3.87835	1.65865e-283	1.10597e-281
YBR191W	RPL21A	-3.87401	0	0
YGL030W	RPL30	-3.86922	0	0
YOL040C	RPS15	-3.86694	0	0
YOL121C	RPS19A	-3.86055	7.08326e-268	3.76425e-266
YKR057W	RPS21A	-3.85904	1.12683e-265	5.77135e-264
YJL050W	MTR4	-3.85819	3.83825e-202	1.12102e-200
YHL015W	RPS20	-3.85533	0	0
YLR388W	RPS29A	-3.85487	0	0
YOR293C-A	YOR293C-A	-3.85395	4.04471e-46	2.39631e-45
YLR339C	YLR339C	-3.85054	7.19415e-301	5.91259e-299
YJR070C	LIA1	-3.84361	3.88345e-234	1.43708e-232
YMR145C	NDE1	-3.83899	4.3896e-150	8.99296e-149
YJR145C	RPS4A	-3.83617	0	0
YNL132W	KRE33	-3.83552	3.11285e-131	5.4325e-130
YER056C-A	RPL34A	-3.83264	0	0
YLR185W	RPL37A	-3.83095	3.36256e-296	2.61171e-294
YKL006W	RPL14A	-3.82914	5.70012e-273	3.27548e-271
YER102W	RPS8B	-3.82717	0	0
YDR025W	RPS11A	-3.81871	2.70885e-248	1.14648e-246
YDR324C	UTP4	-3.81733	3.59663e-168	8.41754e-167
YMR242C	RPL20A	-3.81533	6.51962e-243	2.64831e-241
YKL009W	MRT4	-3.8116	1.78692e-212	5.66366e-211
YDR450W	RPS18A	-3.80233	3.40348e-280	2.05605e-278
YLL008W	DRS1	-3.79736	2.68364e-99	3.30452e-98
YIL133C	RPL16A	-3.7928	7.04435e-224	2.41696e-222
tP(UGG)O3	tP(UGG)O3	-3.79101	0.00514466	0.00755506
YNL175C	NOP13	-3.79079	1.53757e-171	3.64683e-170
YLR167W	RPS31	-3.7905	0	0
YIL052C	RPL34B	-3.78358	2.72843e-298	2.19142e-296
YCR057C	PWP2	-3.7818	7.72077e-156	1.65867e-154
YLR048W	RPS0B	-3.77185	7.26169e-236	2.73009e-234
YDL130W	RPP1B	-3.77168	2.04659e-269	1.11271e-267
YMR131C	RRB1	-3.76352	8.29993e-290	5.86639e-288
YDR064W	RPS13	-3.75939	9.34105e-249	4.05046e-247
YLR340W	RPP0	-3.75213	0	0
YLR149C-A	YLR149C-A	-3.75194	1.44566e-185	3.79849e-184
YLR344W	RPL26A	-3.75128	2.29937e-269	1.24061e-267
YPL012W	RRP12	-3.74576	1.94384e-245	8.03455e-244
YBR191W-A	YBR191W-A	-3.74025	0	0
YNL302C	RPS19B	-3.7385	0	0
YJR094W-A	RPL43B	-3.73831	2.03164e-185	5.31838e-184
YBL004W	UTP20	-3.73756	1.45033e-284	9.85665e-283
YML073C	RPL6A	-3.73469	0	0
YDR496C	PUF6	-3.73061	1.67028e-173	3.98837e-172
YPL211W	NIP7	-3.72456	1.23105e-126	2.05213e-125
YIL018W	RPL2B	-3.71857	0	0
YGR214W	RPS0A	-3.71598	0	0
YGL031C	RPL24A	-3.71175	0	0
YGL135W	RPL1B	-3.71025	2.33983e-295	1.7976e-293
YIL069C	RPS24B	-3.70927	2.83839e-267	1.48605e-265
YOR314W	YOR314W	-3.70284	1.27283e-09	2.8335e-09
YER126C	NSA2	-3.7013	5.09745e-88	5.46719e-87
YDL136W	RPL35B	-3.69926	3.45364e-256	1.59545e-254
SNR76	SNR76	-3.69784	6.18154e-21	2.10357e-20
YPL090C	RPS6A	-3.69649	0	0
YDR382W	RPP2B	-3.69637	0	0
YJR123W	RPS5	-3.68384	0	0
YHR010W	RPL27A	-3.6817	1.25098e-202	3.68414e-201
YNL178W	RPS3	-3.67976	3.62553e-282	2.35094e-280
YBL092W	RPL32	-3.67514	2.0672e-275	1.20752e-273
YPL220W	RPL1A	-3.67414	0	0
YOR342C	YOR342C	-3.67149	1.90125e-227	6.61974e-226
YPL131W	RPL5	-3.66901	1.48627e-259	7.24478e-258
YLR196W	PWP1	-3.66846	5.09506e-161	1.12537e-159
YPL079W	RPL21B	-3.66787	0	0
YML026C	RPS18B	-3.6664	2.67209e-272	1.52309e-270
YLR448W	RPL6B	-3.66076	2.64018e-233	9.56965e-232
YLR129W	DIP2	-3.65386	1.3719e-180	3.42636e-179
YBL054W	TOD6	-3.65238	3.85741e-176	9.43396e-175
YKR093W	PTR2	-3.65076	1.13641e-126	1.89885e-125
YKR081C	RPF2	-3.6483	1.20931e-128	2.0696e-127
YKR075W-A	YKR075W-A	-3.64764	1.12521e-06	2.14829e-06
SNR44	SNR44	-3.64074	3.04995e-66	2.45804e-65
YKR094C	RPL40B	-3.63968	8.12791e-305	6.92145e-303
YDL082W	RPL13A	-3.63962	0	0
YHR066W	SSF1	-3.63249	3.05678e-164	6.90265e-163
YGL123C-A	YGL123C-A	-3.6324	3.37994e-257	1.60332e-255
YBL042C	FUI1	-3.63239	1.59129e-175	3.82558e-174
YOR310C	NOP58	-3.62072	0	0
YOL127W	RPL25	-3.62019	1.51229e-270	8.41644e-269
YOR340C	RPA43	-3.61142	2.04628e-299	1.66242e-297
YML093W	UTP14	-3.60907	7.01e-95	8.23035e-94
YBL072C	RPS8A	-3.60793	0	0
YER074W	RPS24A	-3.60729	1.07099e-260	5.29353e-259
YLR325C	RPL38	-3.60704	0	0
YPL043W	NOP4	-3.60698	1.94544e-239	7.63908e-238
YLR401C	DUS3	-3.60002	2.31816e-146	4.58957e-145
YAL059C-A	YAL059C-A	-3.59777	3.38691e-139	6.38365e-138
YLR150W	STM1	-3.59692	0	0
YAL059W	ECM1	-3.59329	2.11012e-154	4.47878e-153
YCL054W	SPB1	-3.59208	3.45889e-99	4.25173e-98
YBR084W	MIS1	-3.59053	0	0
YHR203C	RPS4B	-3.58893	1.00151e-215	3.26207e-214
YOL039W	RPP2A	-3.58701	2.66598e-287	1.84737e-285
YER006W	NUG1	-3.58063	4.49691e-271	2.52256e-269
YDL081C	RPP1A	-3.57663	0	0
YDR274C	YDR274C	-3.57525	1.37388e-30	5.9574e-30
YFR031C-A	RPL2A	-3.57384	0	0
YOL101C	IZH4	-3.57294	4.90109e-11	1.16245e-10
YGR123C	PPT1	-3.56915	5.62946e-192	1.52448e-190
YNL110C	NOP15	-3.55556	3.38605e-143	6.61122e-142
YBR247C	ENP1	-3.55371	1.88365e-182	4.82378e-181
YDR184C	ATC1	-3.54458	9.0174e-123	1.46517e-121
YDL075W	RPL31A	-3.54299	3.40078e-291	2.42795e-289
YER117W	RPL23B	-3.52269	9.31467e-234	3.42896e-232
YGR280C	PXR1	-3.51887	1.61414e-16	4.75167e-16
YDR500C	RPL37B	-3.51785	2.59381e-306	2.23574e-304
YMR143W	RPS16A	-3.51592	2.41348e-239	9.42457e-238
YCL036W	GFD2	-3.51336	1.41839e-223	4.84309e-222
YGL123W	RPS2	-3.51233	2.29663e-281	1.43651e-279
YOR182C	RPS30B	-3.50361	1.20503e-224	4.15472e-223
YHR170W	NMD3	-3.50105	7.96225e-141	1.50877e-139
YPL197C	YPL197C	-3.50059	7.98076e-124	1.30877e-122
YMR230W	RPS10B	-3.4993	2.12672e-225	7.36845e-224
YOR234C	RPL33B	-3.49903	2.18338e-280	1.33036e-278
YOR206W	NOC2	-3.49832	4.52311e-231	1.59847e-229
YDR399W	HPT1	-3.48474	0	0
YPR102C	RPL11A	-3.47614	2.73219e-267	1.44113e-265
YBR034C	HMT1	-3.47526	4.4491e-115	6.70496e-114
YDL061C	RPS29B	-3.47504	5.19749e-292	3.82665e-290
YDR060W	MAK21	-3.47381	7.37025e-280	4.41466e-278
YPL198W	RPL7B	-3.47097	8.29742e-112	1.18e-110
YPL061W	ALD6	-3.46949	2.59064e-22	9.14619e-22
YKL180W	RPL17A	-3.46333	5.88075e-255	2.69904e-253
YOR312C	RPL20B	-3.46067	8.88683e-252	3.95045e-250
YML063W	RPS1B	-3.45965	1.12086e-248	4.83064e-247
YPL142C	YPL142C	-3.45645	2.08427e-215	6.75764e-214
YLR333C	RPS25B	-3.45595	2.92547e-229	1.02363e-227
YKL182W	FAS1	-3.45589	2.2142e-212	6.98658e-211
YDL152W	YDL152W	-3.45126	9.83203e-62	7.46432e-61
YBR093C	PHO5	-3.44988	2.22118e-127	3.72905e-126
YKL029C	MAE1	-3.44754	5.23334e-153	1.0976e-151
YOR294W	RRS1	-3.44603	5.60645e-91	6.25022e-90
YPL081W	RPS9A	-3.44491	5.60026e-118	8.6804e-117
YJL136C	RPS21B	-3.44374	1.85645e-265	9.43984e-264
YNL162W	RPL42A	-3.44154	1.32185e-213	4.24673e-212
YNL301C	RPL18B	-3.44016	4.55699e-246	1.89464e-244
YLR409C	UTP21	-3.43984	2.57981e-154	5.4593e-153
YLR432W	IMD3	-3.4336	0	0
YLR372W	ELO3	-3.43301	0	0
YKR024C	DBP7	-3.43023	2.69144e-108	3.68665e-107
YPL143W	RPL33A	-3.42936	7.0563e-213	2.25674e-211
YKL081W	TEF4	-3.42897	0	0
YHR089C	GAR1	-3.42796	8.1954e-269	4.38826e-267
YDR471W	RPL27B	-3.41715	2.49601e-136	4.57041e-135
YPR132W	RPS23B	-3.41648	0	0
YMR194W	RPL36A	-3.415	2.74364e-236	1.04258e-234
YBR181C	RPS6B	-3.40589	3.77431e-210	1.15484e-208
YGL171W	ROK1	-3.40365	5.77601e-207	1.73723e-205
tL(CAA)K	tL(CAA)K	-3.39791	0.0346365	0.0466307
YMR246W	FAA4	-3.37994	1.44293e-163	3.24798e-162
YCR031C	RPS14A	-3.3795	7.06184e-243	2.85218e-241
YHR197W	RIX1	-3.37645	5.27432e-201	1.53411e-199
YJR071W	YJR071W	-3.37553	2.94365e-131	5.14993e-130
YMR142C	RPL13B	-3.37464	2.41321e-252	1.07953e-250
YOR063W	RPL3	-3.3736	0	0
YJL148W	RPA34	-3.37312	5.51225e-282	3.54187e-280
YER043C	SAH1	-3.37267	0	0
YHR196W	UTP9	-3.37156	1.13985e-104	1.47284e-103
YLR056W	ERG3	-3.36496	3.37011e-253	1.5172e-251
YDR417C	YDR417C	-3.35727	2.37004e-212	7.44507e-211
YMR001C-A	YMR001C-A	-3.35439	9.95487e-31	4.35942e-30
YDR418W	RPL12B	-3.35263	5.42934e-217	1.7766e-215
YML024W	RPS17A	-3.35114	1.78805e-281	1.12838e-279
YNL303W	YNL303W	-3.349	1.37092e-218	4.54913e-217
YJL189W	RPL39	-3.34553	1.05763e-285	7.25757e-284
YOL124C	TRM11	-3.34474	5.32813e-78	4.96169e-77
YCR072C	RSA4	-3.34347	1.79947e-67	1.48409e-66
YDR502C	SAM2	-3.34055	5.12613e-133	9.14936e-132
YJL188C	BUD19	-3.33968	1.06536e-283	7.1714e-282
YHR141C	RPL42B	-3.32064	9.87003e-170	2.32538e-168
YIL053W	GPP1	-3.31982	4.65191e-219	1.55093e-217
YDR345C	HXT3	-3.31875	1.42981e-125	2.3612e-124
YGR148C	RPL24B	-3.3179	1.69449e-256	7.87939e-255
YGL029W	CGR1	-3.31618	7.45544e-111	1.04554e-109
YPR044C	OPI11	-3.30787	2.01322e-218	6.61834e-217
YNL182C	IPI3	-3.30318	7.75867e-197	2.19353e-195
YPL080C	YPL080C	-3.30211	5.05256e-68	4.19149e-67
YPR043W	RPL43A	-3.30121	1.86912e-222	6.35142e-221
YLR441C	RPS1A	-3.29868	4.99715e-293	3.75743e-291
YOR287C	RRP36	-3.29609	2.17494e-121	3.47009e-120
YBR084C-A	RPL19A	-3.29096	0	0
YHR148W	IMP3	-3.28871	4.98343e-115	7.49423e-114
YAL003W	EFB1	-3.28765	1.38944e-236	5.33726e-235
YJL109C	UTP10	-3.2751	3.10623e-192	8.50963e-191
YMR193C-A	YMR193C-A	-3.27244	5.187e-141	9.90857e-140
YJR150C	DAN1	-3.27185	0.0209107	0.0288328
YER044C	ERG28	-3.27028	2.92265e-101	3.67568e-100
YDR083W	RRP8	-3.2702	3.79794e-211	1.17222e-209
YDR385W	EFT2	-3.26521	0	0
YBL027W	RPL19B	-3.2652	3.44999e-282	2.25783e-280
YFR032C-A	RPL29	-3.26019	1.34558e-236	5.19702e-235
YOR315W	SFG1	-3.2594	2.40844e-266	1.25168e-264
YKL014C	URB1	-3.25306	2.13383e-198	6.10605e-197
YAR071W	PHO11	-3.25012	2.73169e-264	1.37911e-262
YER056C	FCY2	-3.23946	2.51123e-89	2.74333e-88
YOR167C	RPS28A	-3.23358	1.74108e-191	4.69693e-190
YGR128C	UTP8	-3.22001	1.56846e-177	3.84926e-176
YIL019W	FAF1	-3.21418	1.66591e-91	1.87197e-90
YGL189C	RPS26A	-3.212	4.32564e-200	1.2479e-198
YIL091C	UTP25	-3.20192	1.27761e-99	1.58146e-98
YGR027C	RPS25A	-3.20042	1.40953e-181	3.55806e-180
YEL033W	MTC7	-3.20006	0	0
SNR63	SNR63	-3.19985	3.73762e-15	1.05249e-14
YKL056C	TMA19	-3.19797	3.90583e-281	2.42162e-279
YOR309C	YOR309C	-3.19643	0	0
YOL010W	RCL1	-3.1955	3.92732e-103	5.00149e-102
YOR272W	YTM1	-3.19188	1.59099e-136	2.92841e-135
YDL060W	TSR1	-3.18631	7.48366e-116	1.14243e-114
YGR145W	ENP2	-3.18621	9.24036e-133	1.64511e-131
YEL034W	HYP2	-3.18286	1.47971e-292	1.10091e-290
YEL034C-A	YEL034C-A	-3.17803	3.28567e-298	2.60934e-296
YPL126W	NAN1	-3.1779	2.3969e-248	1.02056e-246
YOR004W	UTP23	-3.17764	4.62677e-176	1.12378e-174
YHR007C	ERG11	-3.17117	5.82919e-122	9.34256e-121
YLR264W	RPS28B	-3.16221	2.9064e-162	6.45988e-161
YGL102C	YGL102C	-3.16004	4.70134e-230	1.65319e-228
YGR085C	RPL11B	-3.14976	4.34266e-182	1.1041e-180
YCR087C-A	YCR087C-A	-3.14792	6.6352e-81	6.40677e-80
YGL158W	RCK1	-3.14532	0.000674346	0.00106652
YDR398W	UTP5	-3.14033	4.20496e-108	5.73757e-107
YGR187C	HGH1	-3.13866	1.43723e-218	4.74688e-217
YHR021C	RPS27B	-3.13784	3.34399e-207	1.01439e-205
YHL001W	RPL14B	-3.137	8.363e-188	2.21385e-186
YBR031W	RPL4A	-3.13635	3.5177e-257	1.65754e-255
YLR175W	CBF5	-3.13204	9.87184e-243	3.94204e-241
YKL096W-A	CWP2	-3.12946	6.3191e-109	8.67251e-108
YGL103W	RPL28	-3.1268	3.55837e-212	1.10795e-210
tK(CUU)M	tK(CUU)M	-3.12538	0.0013394	0.0020679
YLR366W	YLR366W	-3.11348	6.39788e-34	3.00666e-33
YIL148W	RPL40A	-3.11219	6.65755e-263	3.33727e-261
YNL002C	RLP7	-3.11197	1.2994e-212	4.13701e-211
RDN5-1	RDN5-1	-3.11077	1.86485e-17	5.66671e-17
YDL191W	RPL35A	-3.10728	5.65579e-303	4.75894e-301
YGR049W	SCM4	-3.08584	1.53603e-10	3.5549e-10
YDR299W	BFR2	-3.07484	3.06059e-122	4.93886e-121
YDL051W	LHP1	-3.0729	1.87091e-248	8.01429e-247
YNL096C	RPS7B	-3.07177	8.83991e-123	1.43964e-121
YDL208W	NHP2	-3.06664	1.57175e-182	4.03969e-181
SNR33	SNR33	-3.0652	1.21888e-35	5.94963e-35
YPL231W	FAS2	-3.0597	4.04192e-163	9.0693e-162
YKL172W	EBP2	-3.05829	2.82949e-133	5.07584e-132
YGR103W	NOP7	-3.05738	1.12658e-231	4.00135e-230
YDL171C	GLT1	-3.05334	3.98647e-270	2.20128e-268
YOR375C	GDH1	-3.04871	2.06114e-206	6.17294e-205
YCR034W	ELO2	-3.04425	3.17277e-192	8.65834e-191
YMR128W	ECM16	-3.04395	2.49827e-82	2.45588e-81
YDR384C	ATO3	-3.04318	1.64191e-68	1.37338e-67
YLR400W	YLR400W	-3.04106	1.44983e-48	9.01265e-48
SNR75	SNR75	-3.04081	2.63903e-09	5.79096e-09
YOR359W	VTS1	-3.04033	1.7324e-97	2.08596e-96
YML075C	HMG1	-3.02941	1.36021e-107	1.82775e-106
YER110C	KAP123	-3.02475	1.34508e-182	3.46971e-181
YPL217C	BMS1	-3.02278	2.931e-131	5.14052e-130
YGR286C	BIO2	-3.02258	3.32558e-59	2.42322e-58
YKR059W	TIF1	-3.0218	1.00732e-232	3.63252e-231
YKL143W	LTV1	-3.02051	2.0091e-112	2.89803e-111
YER036C	ARB1	-3.01912	0	0
YLR002C	NOC3	-3.01747	7.18876e-139	1.34064e-137
YBR238C	YBR238C	-3.01328	1.06133e-68	8.888e-68
YKL216W	URA1	-3.00485	1.74569e-282	1.15313e-280
YGR060W	ERG25	-3.00098	0	0
YCL037C	SRO9	-2.99118	9.67588e-52	6.26848e-51
YDL167C	NRP1	-2.98583	8.63717e-137	1.59393e-135
YDR165W	TRM82	-2.97622	3.18205e-141	6.09505e-140
YDR091C	RLI1	-2.97576	2.30528e-187	6.07975e-186
YIL009W	FAA3	-2.97536	1.59119e-110	2.22703e-109
YLR073C	RFU1	-2.97029	8.23928e-105	1.06658e-103
YLR435W	TSR2	-2.9689	6.84959e-141	1.30142e-139
YDL050C	YDL050C	-2.95549	3.29309e-212	1.02989e-210
YDL153C	SAS10	-2.95287	6.66182e-113	9.64871e-112
YIL096C	BMT5	-2.95225	7.20868e-74	6.4332e-73
YLR264C-A	YLR264C-A	-2.95053	0	0
YOR146W	YOR146W	-2.94793	3.43389e-76	3.11164e-75
YPR080W	TEF1	-2.94308	3.2255e-260	1.58318e-258
YHR215W	PHO12	-2.93598	1.49883e-181	3.77001e-180
YDR465C	RMT2	-2.93169	4.62217e-90	5.12864e-89
YOR356W	CIR2	-2.92784	4.98308e-148	9.97745e-147
YKL156C-A	YKL156C-A	-2.92732	7.78747e-149	1.57262e-147
YHR216W	IMD2	-2.91548	3.53959e-15	9.97918e-15
YDR234W	LYS4	-2.91013	1.2612e-137	2.34583e-136
tE(UUC)P	tE(UUC)P	-2.90751	0.00942832	0.0134843
YLR068W	FYV7	-2.89885	1.08652e-91	1.22676e-90
YLR029C	RPL15A	-2.89534	1.02331e-171	2.43528e-170
YHL011C	PRS3	-2.8951	6.0269e-232	2.16234e-230
YKL156W	RPS27A	-2.89019	8.64128e-155	1.83965e-153
tV(AAC)M2	tV(AAC)M2	-2.88821	0.00157815	0.00242644
YPR035W	GLN1	-2.8877	4.06311e-110	5.64205e-109
YML106W	URA5	-2.87772	1.06718e-231	3.80951e-230
YDL148C	NOP14	-2.86343	4.95504e-112	7.1039e-111
YBL024W	NCL1	-2.86198	1.75246e-150	3.60069e-149
YCR087W	YCR087W	-2.86111	1.93011e-64	1.52766e-63
YBR021W	FUR4	-2.86028	4.48783e-102	5.68459e-101
YJL198W	PHO90	-2.85373	2.53596e-155	5.43157e-154
YJR063W	RPA12	-2.84418	4.44844e-139	8.31788e-138
YMR006C	PLB2	-2.84262	6.93883e-73	6.09996e-72
YDR365C	ESF1	-2.84138	1.2468e-79	1.18287e-78
YBR266C	SLM6	-2.83847	1.46134e-16	4.30722e-16
YPR110C	RPC40	-2.8378	1.60452e-190	4.29574e-189
YCL059C	KRR1	-2.83053	6.07898e-167	1.41336e-165
YDR120C	TRM1	-2.82598	1.06723e-156	2.30678e-155
YLL011W	SOF1	-2.80865	9.81368e-73	8.60584e-72
YOR101W	RAS1	-2.80664	5.43825e-121	8.61829e-120
YGR118W	RPS23A	-2.80587	2.1941e-258	1.05496e-256
YKL060C	FBA1	-2.80306	1.13768e-95	1.34467e-94
YLR197W	NOP56	-2.79481	1.81936e-257	8.68867e-256
YMR239C	RNT1	-2.79265	6.32873e-93	7.24983e-92
YPL226W	NEW1	-2.78502	4.13748e-166	9.49472e-165
YOR313C	SPS4	-2.78336	3.4989e-26	1.37238e-25
SNR77	SNR77	-2.78109	1.40392e-10	3.25342e-10
YLR434C	YLR434C	-2.77539	4.48058e-57	3.15425e-56
YOR224C	RPB8	-2.77053	7.43361e-196	2.09326e-194
YPR144C	NOC4	-2.76847	2.59122e-99	3.19628e-98
YPR137W	RRP9	-2.76834	8.89573e-82	8.66047e-81
YHR169W	DBP8	-2.76566	1.16509e-143	2.28112e-142
YMR093W	UTP15	-2.76492	5.95931e-156	1.28416e-154
SNR54	SNR54	-2.76218	1.6326e-08	3.43124e-08
YGR175C	ERG1	-2.75301	2.45765e-111	3.4672e-110
YBR267W	REI1	-2.74939	1.46146e-46	8.76874e-46
YDR297W	SUR2	-2.7469	1.26706e-76	1.15855e-75
YLL034C	RIX7	-2.7451	8.66138e-80	8.22831e-79
YLR363W-A	YLR363W-A	-2.7418	2.46311e-97	2.96076e-96
YOL080C	REX4	-2.74045	6.84244e-99	8.39624e-98
YJR002W	MPP10	-2.73447	2.50162e-127	4.18991e-126
YHR071C-A	YHR071C-A	-2.71954	1.45574e-67	1.20341e-66
YBR154C	RPB5	-2.71375	1.68654e-247	7.09552e-246
YFL034C-A	RPL22B	-2.71325	2.99711e-44	1.71249e-43
YHR072W-A	NOP10	-2.71322	2.31971e-130	4.01855e-129
YJR016C	ILV3	-2.70716	9.46649e-250	4.15585e-248
YOL079W	YOL079W	-2.70101	3.70214e-70	3.14883e-69
YOL041C	NOP12	-2.69578	9.35327e-98	1.12814e-96
YLR153C	ACS2	-2.69266	1.59811e-262	7.95456e-261
YGR176W	YGR176W	-2.69114	4.72379e-36	2.32667e-35
YGR177C	ATF2	-2.68506	6.16985e-104	7.91443e-103
YGR162W	TIF4631	-2.68001	1.4969e-114	2.22739e-113
YGL188C	YGL188C	-2.67721	1.36258e-30	5.91202e-30
YML018C	YML018C	-2.67	1.04177e-91	1.17812e-90
YBR142W	MAK5	-2.66977	9.29932e-163	2.07343e-161
YGL187C	COX4	-2.66975	4.64628e-112	6.67477e-111
YPR119W	CLB2	-2.66859	3.58641e-122	5.77421e-121
YMR309C	NIP1	-2.6657	4.65593e-214	1.50265e-212
YJR041C	URB2	-2.66503	1.458e-148	2.93595e-147
YAL040C	CLN3	-2.66353	1.6912e-128	2.8873e-127
YOR145C	PNO1	-2.65978	3.90149e-98	4.75444e-97
YOL086C	ADH1	-2.6573	8.14541e-95	9.53174e-94
YNL067W	RPL9B	-2.65369	1.41014e-126	2.34514e-125
YOL013W-A	YOL013W-A	-2.6337	1.78586e-11	4.31684e-11
tP(UGG)O1	tP(UGG)O1	-2.63274	1.31971e-10	3.0643e-10
YDR183C-A	YDR183C-A	-2.6308	9.24893e-47	5.57777e-46
YGL008C	PMA1	-2.62979	9.74816e-151	2.00875e-149
SOE1	SOE1	-2.62858	7.52795e-13	1.93201e-12
YKL099C	UTP11	-2.62584	7.45763e-67	6.07964e-66
YML126C	ERG13	-2.62431	2.78934e-240	1.1014e-238
YDR144C	MKC7	-2.62375	3.16198e-109	4.37356e-108
YPL117C	IDI1	-2.62047	2.71277e-184	7.07522e-183
TLC1	TLC1	-2.61928	2.5293e-110	3.53302e-109
YGL120C	PRP43	-2.61661	2.08212e-178	5.15691e-177
YCL007C	YCL007C	-2.61641	2.9491e-64	2.32637e-63
YCL005W-A	VMA9	-2.61284	2.48771e-62	1.90706e-61
YPL086C	ELP3	-2.6103	1.01939e-127	1.72369e-126
YNR043W	MVD1	-2.60095	1.92302e-233	7.00613e-232
YLR074C	BUD20	-2.5951	1.70632e-70	1.45832e-69
YCR047W-A	YCR047W-A	-2.59444	5.47151e-29	2.28022e-28
YMR230W-A	YMR230W-A	-2.58378	6.28047e-13	1.61714e-12
YLR186W	EMG1	-2.57518	3.48506e-136	6.36496e-135
YML022W	APT1	-2.57424	2.47878e-182	6.32491e-181
YDR012W	RPL4B	-2.57134	2.74269e-206	8.17948e-205
YGR090W	UTP22	-2.56998	6.22585e-141	1.1861e-139
YDR449C	UTP6	-2.56906	6.71985e-90	7.43285e-89
YOR348C	PUT4	-2.56485	1.05865e-06	2.0245e-06
tG(GCC)G1	tG(GCC)G1	-2.56309	2.59731e-05	4.56321e-05
YMR202W	ERG2	-2.55995	5.50962e-203	1.62937e-201
YPR136C	YPR136C	-2.55985	4.14857e-70	3.52429e-69
YAR073W	IMD1	-2.55329	0.00787506	0.0113409
YPR010C-A	YPR010C-A	-2.54763	2.51521e-106	3.3167e-105
YJL010C	NOP9	-2.54255	4.34627e-131	7.54777e-130
YLR044C	PDC1	-2.53656	1.0747e-94	1.25347e-93
YOR210W	RPB10	-2.52653	1.62352e-193	4.53558e-192
YPR187W	RPO26	-2.52143	2.13645e-202	6.26575e-201
YPR074C	TKL1	-2.51998	6.69569e-137	1.23888e-135
YLR106C	MDN1	-2.5124	1.38862e-114	2.07062e-113
YNL124W	NAF1	-2.51071	2.59932e-48	1.60876e-47
YKL096W	CWP1	-2.50766	9.8594e-53	6.47642e-52
YKL181W	PRS1	-2.50714	1.21144e-158	2.65091e-157
YGL162W	SUT1	-2.50699	3.39954e-32	1.54223e-31
YIR026C	YVH1	-2.50338	2.42897e-87	2.56621e-86
YJR097W	JJJ3	-2.49913	9.52726e-35	4.55607e-34
YJL191W	RPS14B	-2.49751	4.74043e-77	4.37979e-76
YML043C	RRN11	-2.49707	2.01075e-07	3.98989e-07
YAL067C	SEO1	-2.49549	4.04344e-05	7.02014e-05
YPL183C	RTT10	-2.49486	4.38008e-108	5.95354e-107
YLR405W	DUS4	-2.49127	2.06624e-166	4.78825e-165
YGR271C-A	EFG1	-2.48892	6.53289e-150	1.33452e-148
YPL256C	CLN2	-2.48666	1.13382e-94	1.32024e-93
YKL030W	YKL030W	-2.48563	1.5928e-85	1.63395e-84
YJL208C	NUC1	-2.48458	2.43165e-61	1.83229e-60
YDR024W	FYV1	-2.4823	2.68677e-80	2.56276e-79
YIL158W	AIM20	-2.48145	1.95273e-120	3.08079e-119
YNL162W-A	YNL162W-A	-2.47685	6.30929e-46	3.71617e-45
YPL266W	DIM1	-2.47605	1.92118e-132	3.39473e-131
YLL061W	MMP1	-2.47593	6.13694e-35	2.95074e-34
YNL066W	SUN4	-2.47044	5.3555e-182	1.35673e-180
YDL031W	DBP10	-2.45206	1.07813e-144	2.12262e-143
YBR079C	RPG1	-2.44617	2.82746e-121	4.50102e-120
tV(AAC)K2	tV(AAC)K2	-2.44529	0.0181804	0.0252354
YKL096C-B	YKL096C-B	-2.43946	4.7008e-47	2.8422e-46
YKR075C	YKR075C	-2.43893	5.72323e-06	1.0477e-05
YGR200C	ELP2	-2.43692	3.58089e-142	6.97237e-141
YNL151C	RPC31	-2.4368	3.00356e-71	2.57636e-70
YLR276C	DBP9	-2.42933	3.60806e-155	7.70446e-154
YCR047C	BUD23	-2.42617	8.35578e-37	4.18559e-36
YIL064W	EFM4	-2.4228	4.88798e-54	3.28405e-53
YPL062W	YPL062W	-2.4221	0.000165182	0.000275291
YOR078W	BUD21	-2.42004	2.92923e-117	4.50083e-116
YMR307W	GAS1	-2.41491	5.14404e-114	7.5746e-113
tQ(UUG)H	tQ(UUG)H	-2.41346	0.0094837	0.013558
YMR307C-A	YMR307C-A	-2.40851	9.92365e-118	1.5348e-116
YMR256C	COX7	-2.40697	4.03644e-91	4.50704e-90
YNL113W	RPC19	-2.40356	5.21831e-94	6.0464e-93
YNL255C	GIS2	-2.39943	4.66214e-158	1.01391e-156
YNL114C	YNL114C	-2.39835	3.39192e-88	3.64903e-87
YLR083C	EMP70	-2.39774	1.97281e-131	3.46862e-130
YNL075W	IMP4	-2.39518	9.77e-112	1.38663e-110
YKR079C	TRZ1	-2.39514	7.30827e-90	8.07107e-89
YOR243C	PUS7	-2.38984	7.66128e-105	9.93576e-104
YPR190C	RPC82	-2.3849	1.20138e-164	2.73034e-163
YBR083W	TEC1	-2.38387	1.5368e-33	7.16972e-33
YPR163C	TIF3	-2.37703	5.89532e-130	1.0163e-128
YDR342C	HXT7	-2.37692	0.000877922	0.00137556
YPL082C	MOT1	-2.36615	1.29219e-106	1.71676e-105
YGL099W	LSG1	-2.34949	1.10964e-76	1.01593e-75
SNR38	SNR38	-2.34786	3.68671e-12	9.16556e-12
YML080W	DUS1	-2.34418	1.16323e-48	7.23744e-48
YAL036C	RBG1	-2.34305	1.12304e-75	1.01375e-74
Q0075	AI5_BETA	-2.34008	1.06394e-40	5.758e-40
YJR137C	MET5	-2.33956	1.43975e-111	2.03524e-110
YNL327W	EGT2	-2.33877	2.09343e-114	3.10848e-113
tV(AAC)O	tV(AAC)O	-2.33803	2.54347e-07	5.02438e-07
YDL201W	TRM8	-2.33734	2.61092e-128	4.44673e-127
YJL138C	TIF2	-2.33359	6.31607e-236	2.38727e-234
YCR098C	GIT1	-2.33128	3.62817e-73	3.21352e-72
YEL040W	UTR2	-2.32446	1.51937e-94	1.76337e-93
YJL069C	UTP18	-2.32376	1.64394e-74	1.47454e-73
SNR67	SNR67	-2.3207	1.33568e-09	2.96966e-09
YEL042W	GDA1	-2.3202	1.14057e-101	1.43956e-100
YJL080C	SCP160	-2.31587	5.31041e-163	1.18778e-161
YMR199W	CLN1	-2.31471	1.66053e-106	2.19787e-105
YBR025C	OLA1	-2.31245	1.84058e-193	5.12174e-192
YBR296C-A	YBR296C-A	-2.31113	0.0216161	0.0297532
YEL024W	RIP1	-2.30763	1.95733e-151	4.05702e-150
YOL139C	CDC33	-2.30289	2.61781e-158	5.71071e-157
YOR091W	TMA46	-2.29848	2.43886e-31	1.08414e-30
YHR020W	YHR020W	-2.29302	5.96653e-148	1.19128e-146
YLR180W	SAM1	-2.29225	1.3745e-207	4.1875e-206
YKL191W	DPH2	-2.28858	3.95565e-95	4.65975e-94
tK(UUU)P	tK(UUU)P	-2.28738	5.94444e-07	1.15079e-06
YIL127C	RRT14	-2.28618	7.00993e-82	6.84339e-81
YNL120C	YNL120C	-2.28163	8.0708e-35	3.86742e-34
YER049W	TPA1	-2.2801	1.79438e-137	3.32879e-136
tF(GAA)P1	tF(GAA)P1	-2.27913	3.17039e-06	5.89693e-06
YPL037C	EGD1	-2.27817	2.34698e-113	3.4203e-112
YHR064C	SSZ1	-2.27507	1.86193e-117	2.87339e-116
YNL052W	COX5A	-2.27257	2.09176e-89	2.30289e-88
YNL308C	KRI1	-2.26937	1.01533e-31	4.55929e-31
YDL205C	HEM3	-2.26712	1.14027e-118	1.79099e-117
YBR121C-A	YBR121C-A	-2.2665	3.14847e-104	4.05344e-103
YMR260C	TIF11	-2.2589	1.53245e-153	3.23324e-152
YMR241W	YHM2	-2.25222	4.81115e-144	9.44589e-143
YBL081W	YBL081W	-2.25003	1.07807e-37	5.49374e-37
YKL001C	MET14	-2.23909	5.72071e-50	3.61018e-49
YDL184C	RPL41A	-2.23696	3.98759e-166	9.18055e-165
YKR060W	UTP30	-2.23452	1.3416e-91	1.51235e-90
YGR081C	SLX9	-2.23292	5.73828e-109	7.89069e-108
YDL213C	NOP6	-2.23287	2.22084e-51	1.42959e-50
YLR179C	YLR179C	-2.23256	6.34363e-243	2.59172e-241
YGL077C	HNM1	-2.22657	6.01679e-132	1.06052e-130
YNR012W	URK1	-2.22214	6.5097e-87	6.83663e-86
tR(UCU)G2	tR(UCU)G2	-2.21292	4.76852e-06	8.78392e-06
YLR003C	CMS1	-2.21002	4.3991e-100	5.48375e-99
YOR051C	ETT1	-2.20687	1.45011e-161	3.21298e-160
YML008C	ERG6	-2.20222	1.03237e-141	1.99365e-140
SNR39B	SNR39B	-2.19952	0.000799725	0.0012561
YBR158W	AMN1	-2.19558	3.67957e-139	6.91681e-138
YPL207W	TYW1	-2.18981	2.99641e-110	4.16903e-109
YNL062C	GCD10	-2.18752	7.91918e-87	8.30456e-86
YER025W	GCD11	-2.18593	5.01364e-165	1.14311e-163
YBR271W	EFM2	-2.18571	2.39237e-65	1.90849e-64
YFR032C-B	YFR032C-B	-2.18268	3.55786e-52	2.32197e-51
YLR063W	BMT6	-2.18172	4.16783e-55	2.85172e-54
YAL038W	CDC19	-2.18088	2.52674e-84	2.56226e-83
YBR121C	GRS1	-2.17978	1.37214e-132	2.43065e-131
YJR092W	BUD4	-2.17884	1.79966e-127	3.0358e-126
YJL157C	FAR1	-2.1736	1.87888e-102	2.38419e-101
SNR49	SNR49	-2.17193	4.1789e-05	7.24999e-05
YLR293C	GSP1	-2.16319	1.07786e-210	3.31232e-209
YNR054C	ESF2	-2.16199	3.86531e-63	2.98906e-62
YJL107C	YJL107C	-2.16092	1.00507e-13	2.67766e-13
YDR023W	SES1	-2.15879	4.18532e-203	1.24294e-201
YLR449W	FPR4	-2.1582	8.20416e-73	7.20336e-72
YLR038C	COX12	-2.15718	4.57345e-61	3.42427e-60
YBR143C	SUP45	-2.15414	4.23173e-109	5.83039e-108
YDR033W	MRH1	-2.15067	6.3271e-69	5.31748e-68
YER082C	UTP7	-2.14896	2.74792e-115	4.15895e-114
YDR044W	HEM13	-2.14798	5.47469e-06	1.00429e-05
YNR046W	TRM112	-2.14606	8.65113e-89	9.39265e-88
YOR116C	RPO31	-2.14442	1.4894e-129	2.55511e-128
YGR155W	CYS4	-2.13781	4.14164e-140	7.82704e-139
tH(GUG)E2	tH(GUG)E2	-2.13295	0.000371395	0.000599183
YAL037C-B	YAL037C-B	-2.13138	3.18112e-83	3.16679e-82
YML113W	DAT1	-2.13099	1.64211e-29	6.92509e-29
YDR321W	ASP1	-2.12907	1.63134e-98	1.99142e-97
YFL023W	BUD27	-2.12874	3.14348e-29	1.31702e-28
YMR001C	CDC5	-2.12538	1.63259e-105	2.13292e-104
YCR043C	YCR043C	-2.12488	1.8236e-83	1.82567e-82
YHR063W-A	YHR063W-A	-2.1232	2.25633e-88	2.43477e-87
YMR070W	MOT3	-2.11652	1.27555e-33	5.96663e-33
YLR198C	YLR198C	-2.11616	2.4844e-199	7.1381e-198
YMR310C	YMR310C	-2.11586	1.15545e-73	1.02855e-72
YHR088W	RPF1	-2.11575	9.17808e-85	9.36085e-84
YOL097C	WRS1	-2.11269	6.14229e-153	1.28443e-151
YJL158C	CIS3	-2.10604	1.64288e-89	1.81153e-88
YGL256W	ADH4	-2.10472	2.07614e-08	4.34019e-08
YLR084C	RAX2	-2.10274	1.27788e-90	1.42013e-89
YGL111W	NSA1	-2.09819	1.8403e-160	4.0521e-159
YMR215W	GAS3	-2.09472	1.81955e-86	1.89684e-85
YMR272W-A	YMR272W-A	-2.0927	2.84377e-43	1.60541e-42
YPL263C	KEL3	-2.09186	2.37633e-93	2.73549e-92
tG(GCC)E	tG(GCC)E	-2.08766	0.0167143	0.0233195
YMR259C	TRM732	-2.08727	7.71951e-71	6.60551e-70
YJL108C	PRM10	-2.0835	1.32344e-12	3.35031e-12
YHR193C	EGD2	-2.08267	5.64826e-128	9.59661e-127
YGR259C	YGR259C	-2.07957	2.07139e-77	1.92386e-76
YLR300W	EXG1	-2.07794	7.6089e-115	1.1394e-113
SNR86	SNR86	-2.07745	6.30113e-19	2.02071e-18
YER156C	YER156C	-2.07477	7.71276e-86	7.98152e-85
YNL313C	EMW1	-2.07315	1.22725e-85	1.26446e-84
YDR281C	PHM6	-2.0705	3.37966e-27	1.36188e-26
YLR008C	PAM18	-2.06582	1.31945e-101	1.66237e-100
YIL079C	AIR1	-2.06337	1.14865e-32	5.27873e-32
YNL024C	YNL024C	-2.06198	1.00416e-23	3.70041e-23
YDR172W	SUP35	-2.05826	3.70643e-118	5.77028e-117
YBR242W	YBR242W	-2.05812	6.60507e-108	8.94342e-107
SNR191	SNR191	-2.05722	1.74485e-07	3.47986e-07
YGR260W	TNA1	-2.05574	9.60158e-88	1.02514e-86
YGL028C	SCW11	-2.05449	1.43736e-106	1.90605e-105
YGR264C	MES1	-2.05371	1.07465e-132	1.90845e-131
YBL071C	YBL071C	-2.05047	5.91257e-46	3.48831e-45
YOR133W	EFT1	-2.05008	3.16183e-148	6.34882e-147
YDL151C	BUD30	-2.04958	2.09389e-35	1.01489e-34
YLR051C	FCF2	-2.04845	7.21829e-49	4.50299e-48
YBR038W	CHS2	-2.03963	2.71111e-61	2.03853e-60
YOR108W	LEU9	-2.03953	1.39916e-107	1.87652e-106
YDR341C	YDR341C	-2.03878	1.88224e-87	1.99156e-86
YER002W	NOP16	-2.03846	3.60655e-152	7.5195e-151
YGR265W	YGR265W	-2.03634	1.93076e-46	1.15454e-45
YPR009W	SUT2	-2.03437	1.32212e-51	8.54961e-51
YKL164C	PIR1	-2.03189	1.94237e-65	1.55302e-64
YLR154C	RNH203	-2.03161	2.28477e-38	1.17874e-37
YDL179W	PCL9	-2.03072	4.77179e-39	2.502e-38
YJL130C	URA2	-2.02913	2.17561e-117	3.35015e-116
YBL071W-A	KTI11	-2.02782	5.03413e-54	3.37904e-53
YKL109W	HAP4	-2.02627	2.60265e-35	1.25739e-34
YOR021C	SFM1	-2.02478	2.0219e-112	2.91055e-111
YDR412W	RRP17	-2.01958	1.01286e-56	7.074e-56
YHR143W-A	RPC10	-2.01618	2.52974e-76	2.29527e-75
SNR72	SNR72	-2.01579	0.00111651	0.00173631
YDR413C	YDR413C	-2.01471	2.50125e-55	1.71473e-54
YGR108W	CLB1	-2.01332	7.82737e-38	4.00028e-37
YNL186W	UBP10	-2.00941	1.3201e-105	1.72786e-104
YMR272C	SCS7	-2.00895	7.05505e-58	5.05219e-57
YER127W	LCP5	-2.00792	6.14515e-59	4.45476e-58
YGL225W	VRG4	-2.00617	1.4051e-115	2.14036e-114
YAL037C-A	YAL037C-A	-2.00437	2.09486e-42	1.16403e-41
YNR038W	DBP6	-2.00431	1.00573e-55	6.93512e-55
YKL082C	RRP14	-2.00223	6.0194e-104	7.73548e-103
YHR047C	AAP1	-2.00133	3.20506e-86	3.33628e-85
SNR61	SNR61	-1.99867	6.68885e-08	1.36127e-07
YOR277C	YOR277C	-1.99423	5.20696e-88	5.57618e-87
YHR022C-A	YHR022C-A	-1.99363	0.0214826	0.0295809
YJR115W	YJR115W	-1.9921	0.0158719	0.0222012
YOR276W	CAF20	-1.99115	7.85519e-86	8.11703e-85
tN(GUU)K	tN(GUU)K	-1.98973	0.00100678	0.00157258
YNR016C	ACC1	-1.98919	2.42678e-91	2.7183e-90
YHR174W	ENO2	-1.98765	1.87918e-88	2.0309e-87
YBR118W	TEF2	-1.98647	5.00755e-149	1.01705e-147
YJL098W	SAP185	-1.98609	4.60331e-83	4.56969e-82
YGL253W	HXK2	-1.9835	1.52974e-66	1.23851e-65
YOR361C	PRT1	-1.97531	6.53632e-113	9.48638e-112
YJR105W	ADO1	-1.9727	1.75371e-122	2.83644e-121
YOL052C	SPE2	-1.96946	4.79773e-73	4.2388e-72
YOR168W	GLN4	-1.96939	5.69328e-123	9.29332e-122
YKL153W	YKL153W	-1.96699	3.92644e-62	2.99053e-61
YCL058W-A	ADF1	-1.96647	3.74324e-64	2.94624e-63
YBL030C	PET9	-1.96577	2.92434e-75	2.62967e-74
YKL152C	GPM1	-1.96449	1.5705e-60	1.166e-59
SNR24	SNR24	-1.96368	2.08278e-09	4.58886e-09
YMR146C	TIF34	-1.96234	1.02349e-180	2.56525e-179
YCR024C-A	PMP1	-1.95691	3.82536e-81	3.70379e-80
YDL150W	RPC53	-1.95529	1.31643e-44	7.60793e-44
YGL033W	HOP2	-1.94786	0.000405959	0.000653008
YBR213W	MET8	-1.94706	3.17537e-21	1.08949e-20
YDR454C	GUK1	-1.94541	1.30687e-113	1.91638e-112
YBR187W	GDT1	-1.94423	1.16318e-98	1.42485e-97
YDR087C	RRP1	-1.94256	1.55569e-96	1.85111e-95
YNL244C	SUI1	-1.94168	1.8713e-133	3.36904e-132
YFL002C	SPB4	-1.93577	7.97649e-84	8.03103e-83
YLR221C	RSA3	-1.93153	1.49275e-84	1.51592e-83
SNR43	SNR43	-1.92451	5.37905e-22	1.88587e-21
YFR033C	QCR6	-1.92409	9.01735e-85	9.21021e-84
YLR110C	CCW12	-1.92405	3.45172e-63	2.67508e-62
YPR016C	TIF6	-1.92259	3.84754e-123	6.29499e-122
SNR87	SNR87	-1.92085	1.34727e-17	4.12228e-17
YLR395C	COX8	-1.92078	2.87452e-70	2.44785e-69
YHR072W	ERG7	-1.92068	3.3407e-82	3.2749e-81
YOR108C-A	YOR108C-A	-1.92048	2.10758e-62	1.61742e-61
YFR032C	RRT5	-1.92005	0.000997649	0.00155901
YJL025W	RRN7	-1.91719	5.00949e-42	2.76834e-41
YGL226C-A	OST5	-1.91712	6.18066e-60	4.55051e-59
YAR064W	YAR064W	-1.91616	2.03901e-07	4.04483e-07
YJR010W	MET3	-1.91428	8.31968e-27	3.31287e-26
Q0045	COX1	-1.91363	1.99017e-42	1.10673e-41
YHR005C-A	TIM10	-1.91118	7.71893e-115	1.15343e-113
YLR075W	RPL10	-1.907	3.57171e-114	5.27032e-113
YKR056W	TRM2	-1.90125	4.11777e-87	4.33101e-86
YPR142C	YPR142C	-1.90072	1.18758e-60	8.84491e-60
YNL119W	NCS2	-1.89994	2.87362e-71	2.46789e-70
YLR076C	YLR076C	-1.89863	1.96292e-115	2.98364e-114
YOR355W	GDS1	-1.896	1.98077e-44	1.13822e-43
YPR069C	SPE3	-1.89286	3.16427e-69	2.6625e-68
YGR285C	ZUO1	-1.89219	1.92919e-106	2.5487e-105
YOR001W	RRP6	-1.88629	3.59409e-84	3.63419e-83
SUF5	SUF5	-1.87969	0.0101124	0.0144334
YBR078W	ECM33	-1.87738	1.17213e-80	1.1241e-79
YCR024C-B	YCR024C-B	-1.87735	1.72496e-86	1.80355e-85
YJL125C	GCD14	-1.87421	7.52117e-67	6.12438e-66
YNR067C	DSE4	-1.87289	2.76465e-78	2.58473e-77
YOR065W	CYT1	-1.8719	1.37355e-64	1.08837e-63
YGR254W	ENO1	-1.87077	5.25793e-29	2.1938e-28
YOL002C	IZH2	-1.86936	1.99089e-32	9.09018e-32
YGR079W	YGR079W	-1.86769	4.41924e-18	1.37661e-17
YDR021W	FAL1	-1.86554	1.78365e-51	1.15026e-50
YHR032W	ERC1	-1.86524	7.28823e-69	6.11796e-68
YHR053C	CUP1-1	-1.85906	0.000243805	0.000399724
YHR052W-A	YHR052W-A	-1.85906	0.000243805	0.000399724
YDR497C	ITR1	-1.8552	1.29121e-111	1.82892e-110
YDR361C	BCP1	-1.85347	5.56107e-94	6.43301e-93
YER165W	PAB1	-1.85115	4.1486e-133	7.42336e-132
YMR269W	TMA23	-1.84886	1.12103e-54	7.5968e-54
YPR170W-B	YPR170W-B	-1.84746	4.22439e-82	4.13545e-81
YPR169W-A	YPR169W-A	-1.84631	1.72039e-86	1.80144e-85
YLR355C	ILV5	-1.84502	1.17529e-85	1.21269e-84
YHR070C-A	YHR070C-A	-1.84473	1.22626e-55	8.44754e-55
RUF5-1	RUF5-1	-1.84062	0.000216032	0.000356422
YPR170W-A	YPR170W-A	-1.83907	9.40875e-84	9.44617e-83
YDL133C-A	RPL41B	-1.83498	1.18833e-49	7.47917e-49
YGR183C	QCR9	-1.83352	2.92181e-114	4.32942e-113
YGL009C	LEU1	-1.83276	2.85643e-70	2.43537e-69
YPR170C	YPR170C	-1.8326	1.76945e-87	1.87784e-86
YLR262C-A	TMA7	-1.83102	2.90099e-96	3.4403e-95
SNR39	SNR39	-1.82861	3.7751e-07	7.38307e-07
YDL112W	TRM3	-1.82648	5.96776e-84	6.02574e-83
YDR119W	VBA4	-1.82585	2.4377e-76	2.21746e-75
YNL300W	TOS6	-1.82339	4.31214e-115	6.51244e-114
YHR019C	DED81	-1.81958	3.16638e-88	3.41158e-87
YKL083W	YKL083W	-1.81612	3.54155e-108	4.84172e-107
YMR266W	RSN1	-1.816	4.47693e-134	8.09282e-133
YBR252W	DUT1	-1.80986	1.92813e-50	1.22225e-49
YHR055C	CUP1-2	-1.80937	0.00021434	0.000353714
YHR054W-A	YHR054W-A	-1.80937	0.00021434	0.000353714
YIL110W	HPM1	-1.80713	8.23929e-80	7.83786e-79
YBR067C	TIP1	-1.807	1.44748e-06	2.74651e-06
YOL125W	TRM13	-1.80632	2.60065e-57	1.83631e-56
YNL030W	HHF2	-1.8048	2.17956e-68	1.81878e-67
YDR524C-B	YDR524C-B	-1.80332	1.11955e-84	1.14019e-83
YLR287C-A	RPS30A	-1.80215	7.14944e-77	6.57116e-76
YPR143W	RRP15	-1.80162	5.84196e-67	4.77905e-66
YPL111W	CAR1	-1.80024	3.67917e-33	1.7052e-32
YLR146W-A	YLR146W-A	-1.79872	8.78555e-23	3.14411e-22
YPL193W	RSA1	-1.79769	1.43432e-57	1.02092e-56
YGR229C	SMI1	-1.79558	6.99215e-92	7.93267e-91
Q0070	AI5_ALPHA	-1.79548	1.74862e-30	7.55455e-30
YFL045C	SEC53	-1.79479	7.73939e-97	9.27152e-96
YHR085W	IPI1	-1.78932	1.81963e-71	1.56652e-70
YFL022C	FRS2	-1.7887	1.01074e-83	1.01332e-82
YLR336C	SGD1	-1.78824	1.64336e-56	1.14549e-55
YDR524W-C	YDR524W-C	-1.78687	4.99824e-90	5.53724e-89
YBR085W	AAC3	-1.78478	3.86428e-11	9.21172e-11
YBR069C	TAT1	-1.7845	4.11113e-67	3.36703e-66
YLR060W	FRS1	-1.78328	8.74501e-125	1.43744e-123
YKL185W	ASH1	-1.77528	3.43504e-67	2.81985e-66
YPR033C	HTS1	-1.77412	2.58356e-111	3.63757e-110
YBR061C	TRM7	-1.77284	2.70653e-52	1.77128e-51
YNL010W	YNL010W	-1.77252	4.68492e-77	4.33416e-76
YGR283C	YGR283C	-1.77153	2.47652e-70	2.11402e-69
YDR432W	NPL3	-1.77115	3.71608e-95	4.38485e-94
YNR017W	TIM23	-1.76955	8.4579e-89	9.19699e-88
YOL077W-A	ATP19	-1.76846	2.3086e-39	1.21589e-38
YBL068W	PRS4	-1.76533	5.55505e-78	5.16619e-77
YOR188W	MSB1	-1.76481	1.691e-82	1.66927e-81
YDR161W	YDR161W	-1.75852	4.68213e-100	5.82629e-99
tT(AGU)I1	tT(AGU)I1	-1.75681	0.0152396	0.0213633
YPR063C	YPR063C	-1.75461	7.10019e-74	6.34439e-73
YOR247W	SRL1	-1.7536	3.68609e-77	3.41907e-76
YPL057C	SUR1	-1.74784	2.61678e-42	1.44948e-41
YMR243C	ZRC1	-1.7424	1.49122e-78	1.40159e-77
YOR009W	TIR4	-1.7415	3.29336e-08	6.80828e-08
YHR051W	COX6	-1.73934	4.59907e-51	2.94441e-50
YOR271C	FSF1	-1.7376	2.89655e-74	2.59149e-73
YER006C-A	YER006C-A	-1.73414	2.29244e-19	7.42235e-19
YGR082W	TOM20	-1.73182	5.933e-86	6.16683e-85
YGL170C	SPO74	-1.73162	2.03526e-14	5.5692e-14
YOL141W	PPM2	-1.73132	2.43428e-21	8.38067e-21
YOR252W	TMA16	-1.72995	3.44547e-60	2.54468e-59
YBL018C	POP8	-1.72722	7.29736e-51	4.65923e-50
YPL157W	TGS1	-1.72352	6.45427e-48	3.97376e-47
YIR012W	SQT1	-1.72346	9.61042e-38	4.90444e-37
YMR308C	PSE1	-1.72218	9.39466e-97	1.12354e-95
YER091C	MET6	-1.72167	6.38134e-25	2.42752e-24
YPL160W	CDC60	-1.72089	6.36231e-88	6.80315e-87
YOR345C	YOR345C	-1.72087	1.52528e-14	4.19318e-14
YHR068W	DYS1	-1.72028	9.97423e-108	1.34282e-106
YNL068C	FKH2	-1.71502	1.73555e-50	1.10115e-49
YKR095W-A	PCC1	-1.71449	2.01894e-29	8.50409e-29
YCR016W	YCR016W	-1.71365	7.75292e-69	6.50032e-68
YDR225W	HTA1	-1.71286	9.20303e-56	6.35225e-55
YDR045C	RPC11	-1.71142	2.90558e-45	1.69305e-44
SNR59	SNR59	-1.7113	8.93588e-07	1.71487e-06
YDR232W	HEM1	-1.71029	1.67183e-93	1.92765e-92
YOR248W	YOR248W	-1.70661	2.93563e-68	2.44394e-67
tT(AGU)N1	tT(AGU)N1	-1.70377	0.0194752	0.0269428
YHR093W	AHT1	-1.70202	0.00163681	0.00251445
YGL021W	ALK1	-1.70008	2.43062e-67	1.99763e-66
YDR226W	ADK1	-1.69988	9.07226e-64	7.07756e-63
YBR196C	PGI1	-1.69677	6.87514e-73	6.05149e-72
YOR025W	HST3	-1.69399	1.47855e-59	1.08407e-58
YOR169C	YOR169C	-1.68671	2.77931e-59	2.03356e-58
YHR042W	NCP1	-1.68535	6.55266e-120	1.0315e-118
YBR040W	FIG1	-1.68242	0.0134322	0.0189348
Q0065	AI4	-1.68236	3.32889e-27	1.34219e-26
YLL012W	YEH1	-1.68186	3.71978e-49	2.32667e-48
SNR18	SNR18	-1.67676	1.62294e-13	4.27383e-13
YBR141C	BMT2	-1.67655	8.29405e-48	5.09759e-47
YGR030C	POP6	-1.67635	3.49948e-34	1.65447e-33
YMR141W-A	YMR141W-A	-1.67388	5.60761e-07	1.08737e-06
YIL078W	THS1	-1.67313	1.82206e-105	2.37608e-104
YNR003C	RPC34	-1.6719	1.72898e-66	1.39821e-65
YDR433W	YDR433W	-1.66896	4.77411e-107	6.36669e-106
YGR228W	YGR228W	-1.66885	1.89953e-60	1.4088e-59
YNL247W	YNL247W	-1.66629	3.35653e-101	4.21385e-100
YOR073W	SGO1	-1.66559	2.09497e-35	1.01489e-34
YNL135C	FPR1	-1.66439	4.79454e-81	4.63582e-80
YMR205C	PFK2	-1.66319	6.47941e-96	7.6711e-95
YGL188C-A	YGL188C-A	-1.66039	0.00455415	0.00672139
YER074W-A	YOS1	-1.66008	1.2022e-37	6.11745e-37
YLR017W	MEU1	-1.65793	1.6595e-65	1.32836e-64
YCR051W	YCR051W	-1.65791	4.69693e-51	3.00433e-50
YLR172C	DPH5	-1.65783	5.00507e-66	4.02914e-65
YJR077C	MIR1	-1.65758	3.28685e-46	1.95386e-45
YAL019W	FUN30	-1.65745	1.2402e-33	5.80895e-33
YBR028C	YPK3	-1.65654	1.41633e-61	1.07295e-60
YGR240C	PFK1	-1.65385	1.15555e-99	1.43288e-98
YPL212C	PUS1	-1.65378	9.33748e-81	8.97922e-80
YHR001W-A	QCR10	-1.6501	9.94294e-36	4.87356e-35
YMR079W	SEC14	-1.64989	7.42554e-77	6.80722e-76
YNL278W	CAF120	-1.64671	4.11663e-36	2.03187e-35
YNL207W	RIO2	-1.64636	9.96939e-64	7.76887e-63
YMR032W	HOF1	-1.64495	5.56696e-63	4.29556e-62
YOR045W	TOM6	-1.64331	4.1827e-30	1.79063e-29
YGL014W	PUF4	-1.64244	1.31383e-80	1.25828e-79
YDR529C	QCR7	-1.6407	6.9092e-100	8.58247e-99
YCR085W	YCR085W	-1.64033	0.0286239	0.0389064
YMR014W	BUD22	-1.63728	1.35701e-30	5.89151e-30
YOL092W	YPQ1	-1.63697	1.1149e-67	9.22732e-67
YDL055C	PSA1	-1.63678	2.54295e-56	1.76558e-55
YHR208W	BAT1	-1.63526	6.29452e-72	5.45216e-71
YMR122W-A	YMR122W-A	-1.63364	1.89995e-67	1.56513e-66
YDL121C	YDL121C	-1.63294	2.868e-38	1.47426e-37
YDR050C	TPI1	-1.62695	3.65095e-58	2.62245e-57
YHR099W	TRA1	-1.62425	1.13292e-49	7.14317e-49
YJR143C	PMT4	-1.6231	3.02322e-72	2.62508e-71
YLR384C	IKI3	-1.62239	1.03155e-65	8.28525e-65
YLR244C	MAP1	-1.62232	1.13154e-103	1.44887e-102
YDR224C	HTB1	-1.62175	7.27548e-82	7.09284e-81
RUF5-2	RUF5-2	-1.62014	0.000363286	0.000586904
YJR124C	YJR124C	-1.61915	2.33044e-52	1.52656e-51
YIL131C	FKH1	-1.61708	2.21684e-37	1.1232e-36
YHR049W	FSH1	-1.61361	8.36265e-79	7.89148e-78
SNR5	SNR5	-1.6101	2.07582e-08	4.34019e-08
YDL241W	YDL241W	-1.60995	1.40678e-18	4.47084e-18
YJL169W	YJL169W	-1.60792	6.7044e-31	2.94327e-30
YPL238C	YPL238C	-1.60636	1.33143e-88	1.44113e-87
YPL146C	NOP53	-1.60578	2.17082e-64	1.71626e-63
YHR032W-A	YHR032W-A	-1.60247	1.4855e-20	4.9974e-20
YPL158C	AIM44	-1.60176	2.0908e-57	1.47925e-56
YLR342W	FKS1	-1.60124	2.02799e-62	1.55803e-61
YJL087C	TRL1	-1.60067	1.15348e-49	7.26633e-49
YHL039W	EFM1	-1.59974	2.54585e-60	1.88419e-59
YOR207C	RET1	-1.59918	2.68763e-85	2.74909e-84
YDR395W	SXM1	-1.59889	2.44241e-76	2.21888e-75
YPL032C	SVL3	-1.59826	7.39951e-59	5.35309e-58
YPR062W	FCY1	-1.59785	1.35569e-63	1.05529e-62
YHR032C-A	YHR032C-A	-1.59751	4.66457e-17	1.39937e-16
YOR335C	ALA1	-1.59688	3.37201e-109	4.65495e-108
YEL017C-A	PMP2	-1.59623	2.91687e-82	2.86339e-81
YGR054W	YGR054W	-1.59422	3.35363e-97	4.02436e-96
YEL048C	TCA17	-1.5924	4.18502e-24	1.55929e-23
YLR407W	YLR407W	-1.59231	2.2529e-38	1.16315e-37
YGR094W	VAS1	-1.58973	4.70202e-68	3.90527e-67
YBR029C	CDS1	-1.58878	1.26558e-79	1.19908e-78
YPL028W	ERG10	-1.58817	2.88883e-66	2.33085e-65
YNL280C	ERG24	-1.5878	3.42471e-68	2.84775e-67
YIL169C	YIL169C	-1.58352	4.22693e-53	2.80525e-52
YDR233C	RTN1	-1.58282	4.7631e-65	3.7869e-64
YDR441C	APT2	-1.58234	9.43642e-62	7.17168e-61
YOR119C	RIO1	-1.58066	8.88796e-61	6.63359e-60
YER001W	MNN1	-1.57844	3.69249e-32	1.67191e-31
YHR081W	LRP1	-1.57718	5.14482e-52	3.3484e-51
YPL255W	BBP1	-1.57679	5.4589e-23	1.96154e-22
YDR277C	MTH1	-1.57483	3.1103e-09	6.79135e-09
YJL200C	ACO2	-1.57071	3.52526e-31	1.55923e-30
YOR008W-B	YOR008W-B	-1.56961	0.000104821	0.000176989
YPR016W-A	YPR016W-A	-1.56871	3.83707e-40	2.04837e-39
YEL009C	GCN4	-1.56802	2.26525e-113	3.30802e-112
YIL130W	ASG1	-1.56697	1.08035e-61	8.19301e-61
YPL237W	SUI3	-1.5601	1.41893e-98	1.73512e-97
YNL188W	KAR1	-1.55826	7.68031e-36	3.77237e-35
YIL008W	URM1	-1.55825	9.58004e-37	4.79205e-36
YDR420W	HKR1	-1.5564	1.17583e-31	5.26998e-31
YKR099W	BAS1	-1.55532	4.28559e-25	1.6391e-24
YHR054C	YHR054C	-1.55353	0.00164221	0.0025211
YHR070W	TRM5	-1.55068	2.68588e-37	1.35792e-36
Q0060	AI3	-1.54977	1.1302e-08	2.39887e-08
YHR149C	SKG6	-1.54581	1.53518e-38	7.96673e-38
YEL055C	POL5	-1.54331	1.22635e-72	1.07275e-71
YOR335W-A	YOR335W-A	-1.54209	4.83714e-57	3.40188e-56
YBL026W	LSM2	-1.53907	3.06404e-41	1.67621e-40
YDR300C	PRO1	-1.53664	1.31139e-75	1.18226e-74
YGL255W	ZRT1	-1.53621	1.1289e-34	5.38761e-34
YGL001C	ERG26	-1.53368	1.83279e-38	9.48327e-38
YOR056C	NOB1	-1.53205	1.81104e-45	1.06139e-44
YDR156W	RPA14	-1.52925	3.17734e-56	2.20387e-55
SNR47	SNR47	-1.52894	0.00681037	0.00988616
YDR381W	YRA1	-1.5276	8.47147e-76	7.66663e-75
YGL169W	SUA5	-1.52709	3.70153e-62	2.82226e-61
YCL014W	BUD3	-1.52539	4.71483e-38	2.41656e-37
YNR018W	RCF2	-1.52357	7.5211e-93	8.6018e-92
YGR211W	ZPR1	-1.52276	2.88225e-63	2.2362e-62
YJL011C	RPC17	-1.52069	1.65565e-28	6.84736e-28
YKL004W	AUR1	-1.51889	3.20652e-73	2.84362e-72
YAL024C	LTE1	-1.51152	1.95577e-32	8.93562e-32
YGR210C	YGR210C	-1.51061	1.87793e-32	8.59107e-32
YER009W	NTF2	-1.50981	6.29721e-52	4.09087e-51
YNL087W	TCB2	-1.50665	1.24667e-78	1.1733e-77
SNR65	SNR65	-1.50382	0.0119829	0.0169695
YHR065C	RRP3	-1.50334	2.09989e-72	1.83009e-71
YML052W	SUR7	-1.50329	1.32388e-43	7.49774e-43
YCR012W	PGK1	-1.50284	5.1043e-55	3.47899e-54
YLR069C	MEF1	-1.50068	2.23093e-44	1.27989e-43
YHR040W	BCD1	-1.4992	5.66096e-11	1.33773e-10
YOL022C	TSR4	-1.4955	1.10257e-51	7.13644e-51
YBR155W	CNS1	-1.49513	1.62394e-36	8.1002e-36
YBR202W	MCM7	-1.49472	2.15295e-63	1.6722e-62
YHR144C	DCD1	-1.49419	4.70714e-29	1.96748e-28
YGR173W	RBG2	-1.49119	3.02677e-59	2.20776e-58
YBR172C	SMY2	-1.48907	4.97172e-32	2.24681e-31
YGL101W	YGL101W	-1.48812	5.38363e-45	3.1241e-44
YJL168C	SET2	-1.48589	7.505e-53	4.95751e-52
YNL070W	TOM7	-1.48533	2.18265e-30	9.41815e-30
YFR005C	SAD1	-1.48441	2.48783e-41	1.36204e-40
YHR050W-A	YHR050W-A	-1.48309	3.7815e-40	2.02023e-39
YGR014W	MSB2	-1.48276	8.44491e-48	5.1858e-47
YNR003W-A	YNR003W-A	-1.4808	1.77886e-20	5.97008e-20
YDL157C	YDL157C	-1.48013	5.94909e-37	2.98637e-36
YGR182C	YGR182C	-1.47819	4.66984e-83	4.62923e-82
YPR191W	QCR2	-1.4776	2.01222e-57	1.42509e-56
YPL030W	TRM44	-1.47746	9.29613e-48	5.70356e-47
YEL020W-A	TIM9	-1.47705	6.50598e-48	4.00211e-47
YGR190C	YGR190C	-1.47637	1.78316e-20	5.98168e-20
YLR222C-A	YLR222C-A	-1.47542	2.73425e-16	7.98252e-16
YEL020C-B	YEL020C-B	-1.47348	3.09089e-47	1.87523e-46
YML108W	YML108W	-1.4678	1.94714e-42	1.08451e-41
YOL061W	PRS5	-1.46701	2.11539e-89	2.32168e-88
YLR190W	MMR1	-1.46599	4.85387e-70	4.1185e-69
YOL059W	GPD2	-1.46574	1.90269e-35	9.24911e-35
YCR013C	YCR013C	-1.46536	7.47269e-53	4.94079e-52
YOR306C	MCH5	-1.46517	6.00746e-55	4.08669e-54
YGL092W	NUP145	-1.46442	1.87453e-76	1.70957e-75
YDL122W	UBP1	-1.46292	1.80133e-86	1.88062e-85
YGR158C	MTR3	-1.46164	5.80942e-31	2.55673e-30
YJL051W	IRC8	-1.46078	2.14244e-45	1.2525e-44
YPR114W	YPR114W	-1.45516	1.8691e-83	1.86857e-82
YGR279C	SCW4	-1.4532	3.98024e-53	2.64402e-52
YGR191W	HIP1	-1.45026	2.18511e-45	1.2764e-44
YKR025W	RPC37	-1.4498	4.5512e-32	2.0594e-31
YNL292W	PUS4	-1.44796	2.71299e-57	1.91371e-56
YDR133C	YDR133C	-1.44754	6.23404e-25	2.37276e-24
YJR112W	NNF1	-1.4469	8.74821e-24	3.22884e-23
YOL144W	NOP8	-1.44261	2.76544e-58	1.99247e-57
YKL021C	MAK11	-1.43968	2.74938e-62	2.10538e-61
SNR10	SNR10	-1.43756	0.00741993	0.0107182
YLL053C	YLL053C	-1.43673	1.16819e-32	5.36155e-32
Q0160	SCEI	-1.43597	4.67858e-15	1.31067e-14
YGR192C	TDH3	-1.43128	1.5649e-49	9.83171e-49
YDR134C	YDR134C	-1.43095	7.20385e-23	2.58199e-22
SNR31	SNR31	-1.4301	1.52774e-12	3.85784e-12
YHR039C	MSC7	-1.42933	1.21195e-57	8.63518e-57
YIL123W	SIM1	-1.42851	2.78815e-62	2.13275e-61
YIL162W	SUC2	-1.42803	0.000772488	0.00121467
YDR429C	TIF35	-1.42731	7.49657e-57	5.25652e-56
YGL014C-A	YGL014C-A	-1.42189	2.26948e-08	4.74015e-08
YNL057W	YNL057W	-1.42135	4.63644e-23	1.67367e-22
YJL121C	RPE1	-1.41982	9.97597e-54	6.66448e-53
YBR162C	TOS1	-1.41928	1.48599e-84	1.51122e-83
YBR296C	PHO89	-1.41844	7.56797e-15	2.09849e-14
YDR275W	BSC2	-1.41428	9.88897e-14	2.63656e-13
YPL265W	DIP5	-1.41343	0.0037238	0.00554219
YBR030W	RKM3	-1.41135	3.9386e-41	2.14468e-40
YFL036W	RPO41	-1.40944	7.65294e-58	5.4748e-57
YHR182C-A	YHR182C-A	-1.40822	2.38945e-46	1.4264e-45
YLL018C-A	COX19	-1.40811	8.16912e-16	2.35575e-15
YNL211C	YNL211C	-1.40703	2.59116e-13	6.75805e-13
YJR007W	SUI2	-1.40468	5.65004e-70	4.78258e-69
YER007C-A	TMA20	-1.40096	1.06815e-45	6.27049e-45
YCL058C	FYV5	-1.39948	1.51142e-44	8.72056e-44
YGR020C	VMA7	-1.39927	1.31874e-46	7.92295e-46
YMR225C	MRPL44	-1.3988	2.03253e-20	6.79884e-20
YBR249C	ARO4	-1.39808	1.72236e-46	1.03079e-45
SUP5	SUP5	-1.3943	0.0368991	0.0494038
YPL245W	YPL245W	-1.39178	2.45496e-43	1.38702e-42
YDR446W	ECM11	-1.39103	1.13783e-05	2.04271e-05
YDL084W	SUB2	-1.38978	2.72965e-51	1.75233e-50
FRA2	FRA2	-1.38647	4.30677e-31	1.90133e-30
YLR304C	ACO1	-1.38586	7.0684e-29	2.93879e-28
YLR014C	PPR1	-1.38344	2.7313e-28	1.12434e-27
YGL191W	COX13	-1.38307	1.0583e-43	6.01289e-43
YDR146C	SWI5	-1.38026	1.86367e-42	1.03965e-41
YER132C	PMD1	-1.37976	6.96069e-25	2.64506e-24
tE(UUC)K	tE(UUC)K	-1.37893	0.0343734	0.0463029
YDL212W	SHR3	-1.37435	2.70736e-46	1.6121e-45
YER031C	YPT31	-1.37384	1.66515e-71	1.43528e-70
YOR032C	HMS1	-1.37176	2.4332e-07	4.80924e-07
YHR062C	RPP1	-1.3712	1.27603e-28	5.28661e-28
YDR464C-A	YDR464C-A	-1.37119	8.40279e-10	1.88124e-09
YKL023C-A	YKL023C-A	-1.37108	2.10991e-38	1.09012e-37
YPL189C-A	COA2	-1.37051	2.20119e-13	5.76223e-13
YKR044W	UIP5	-1.37051	3.15979e-44	1.80253e-43
YHR025W	THR1	-1.36962	5.66773e-55	3.8593e-54
YER086W	ILV1	-1.36503	1.08775e-59	7.99188e-59
YMR305C	SCW10	-1.3643	1.21434e-30	5.29483e-30
YDR509W	YDR509W	-1.36118	4.7014e-23	1.69625e-22
YNL065W	AQR1	-1.36095	0.00878566	0.0126085
YDR339C	FCF1	-1.36006	4.30416e-54	2.89456e-53
YEL046C	GLY1	-1.3587	1.96803e-35	9.55357e-35
YNL029C	KTR5	-1.35668	1.59428e-51	1.03001e-50
YOL136C	PFK27	-1.35586	1.11484e-25	4.31999e-25
YLL052C	AQY2	-1.35517	2.44685e-30	1.05453e-29
YPL227C	ALG5	-1.35171	1.06293e-43	6.02953e-43
YBR196C-B	YBR196C-B	-1.3515	2.50198e-05	4.40011e-05
YBR292C	YBR292C	-1.34868	2.15091e-05	3.79781e-05
YHR183W	GND1	-1.34759	7.17539e-34	3.36757e-33
YBR263W	SHM1	-1.34699	3.53056e-38	1.81089e-37
YOL093W	TRM10	-1.34667	2.9492e-27	1.19114e-26
YHR041C	SRB2	-1.34214	4.3057e-24	1.60341e-23
YLR223C	IFH1	-1.34206	1.80838e-49	1.13513e-48
YMR030W-A	YMR030W-A	-1.34126	1.74801e-05	3.10347e-05
YGL070C	RPB9	-1.34096	3.18416e-34	1.50842e-33
YBR162W-A	YSY6	-1.34084	1.01096e-29	4.28383e-29
YKL068W	NUP100	-1.33752	8.45982e-31	3.70931e-30
YGR217W	CCH1	-1.33743	1.08268e-32	4.9788e-32
YER138W-A	YER138W-A	-1.33601	2.24912e-16	6.58525e-16
YPR041W	TIF5	-1.33575	1.79358e-56	1.24774e-55
YLL009C	COX17	-1.33538	3.98099e-21	1.3626e-20
YER137W-A	YER137W-A	-1.33269	3.2301e-10	7.35752e-10
YLR146C	SPE4	-1.33198	9.71997e-40	5.14612e-39
YDR366C	YDR366C	-1.32916	3.17324e-14	8.61639e-14
YGL097W	SRM1	-1.32782	5.01722e-46	2.96502e-45
YBR233W-A	DAD3	-1.32136	1.93195e-15	5.50161e-15
YNL078W	NIS1	-1.3189	6.39808e-39	3.34479e-38
YJR129C	EFM3	-1.31844	1.0527e-21	3.65627e-21
YOL130W	ALR1	-1.31717	1.70927e-61	1.29348e-60
YJL129C	TRK1	-1.31716	1.27131e-52	8.34317e-52
YHR214C-B	YHR214C-B	-1.31635	4.42133e-30	1.88936e-29
YKL205W	LOS1	-1.31586	1.74921e-56	1.21807e-55
YCL031C	RRP7	-1.31439	5.41149e-68	4.48398e-67
YOR390W	FEX1	-1.31401	8.35785e-11	1.95801e-10
YDL166C	FAP7	-1.31363	1.45735e-37	7.39981e-37
YNL299W	TRF5	-1.31325	1.6627e-28	6.87248e-28
YPL274W	SAM3	-1.31292	2.06989e-36	1.03101e-35
YKR040C	YKR040C	-1.30959	0.000163972	0.000273337
YDR037W	KRS1	-1.30826	3.40071e-59	2.47541e-58
YDR526C	YDR526C	-1.30482	6.10165e-21	2.07838e-20
YPR133W-A	TOM5	-1.3048	1.65282e-25	6.3767e-25
YLL035W	GRC3	-1.30381	2.01547e-28	8.31603e-28
YJR132W	NMD5	-1.3001	8.97919e-40	4.76463e-39
YKL027W	TCD2	-1.2995	2.91105e-51	1.86709e-50
YML081C-A	ATP18	-1.29944	8.15893e-32	3.67776e-31
YJL212C	OPT1	-1.29922	3.07034e-41	1.67836e-40
YKR043C	SHB17	-1.29707	2.40879e-54	1.62766e-53
SNR4	SNR4	-1.29571	1.46178e-09	3.24494e-09
YJL120W	YJL120W	-1.29479	1.21801e-25	4.71463e-25
YMR242W-A	YMR242W-A	-1.29076	4.66957e-08	9.57764e-08
YOR263C	YOR263C	-1.2903	1.89667e-23	6.93875e-23
YPL068C	YPL068C	-1.28985	2.64042e-16	7.71814e-16
YBR294W	SUL1	-1.28769	0.0338232	0.0456344
YNL038W	GPI15	-1.28764	2.00191e-16	5.87605e-16
YLR342W-A	YLR342W-A	-1.28694	1.5514e-18	4.91938e-18
YOR246C	ENV9	-1.28527	3.8823e-46	2.30396e-45
YDR514C	YDR514C	-1.2826	1.14127e-15	3.27953e-15
YFR001W	LOC1	-1.28208	3.44933e-54	2.32411e-53
YJL186W	MNN5	-1.28171	4.33175e-64	3.40565e-63
YLL018C	DPS1	-1.28086	9.29402e-53	6.1164e-52
YNL282W	POP3	-1.28028	2.12939e-20	7.11272e-20
YDR396W	YDR396W	-1.27858	2.1856e-46	1.30581e-45
YKL069W	YKL069W	-1.27781	2.52139e-20	8.41417e-20
YOL076W	MDM20	-1.27562	1.03987e-44	6.0195e-44
YHR069C-A	YHR069C-A	-1.27449	1.20786e-15	3.46898e-15
YKR039W	GAP1	-1.27132	6.29124e-17	1.88019e-16
YPL050C	MNN9	-1.26462	2.32943e-43	1.31716e-42
YCR063W	BUD31	-1.26335	1.85569e-08	3.88738e-08
YGL195W	GCN1	-1.26227	2.93238e-38	1.50516e-37
YOR098C	NUP1	-1.25934	1.65987e-32	7.60335e-32
YGR078C	PAC10	-1.25901	1.58571e-22	5.65195e-22
YKL068W-A	YKL068W-A	-1.25863	3.31928e-17	1.00217e-16
YER032W	FIR1	-1.25814	5.49019e-34	2.59043e-33
YOR187W	TUF1	-1.258	6.23813e-38	3.19269e-37
YDR020C	DAS2	-1.25769	2.80381e-30	1.20617e-29
tD(GUC)N	tD(GUC)N	-1.25565	2.1342e-06	4.00972e-06
YLR023C	IZH3	-1.2528	1.02672e-20	3.46719e-20
YML009C	MRPL39	-1.25258	2.14908e-21	7.41322e-21
YDR075W	PPH3	-1.25141	9.54612e-36	4.6823e-35
YGR230W	BNS1	-1.2514	1.14708e-10	2.67312e-10
YOR129C	AFI1	-1.25124	8.93696e-24	3.29679e-23
YHR120W	MSH1	-1.25053	2.37846e-26	9.355e-26
YER147C-A	YER147C-A	-1.24987	1.92605e-57	1.36543e-56
YJL076W	NET1	-1.24779	2.95393e-39	1.55461e-38
YDR397C	NCB2	-1.24447	4.78515e-43	2.69279e-42
YKL024C	URA6	-1.24342	5.00077e-55	3.41172e-54
YER137C	YER137C	-1.24269	9.45359e-11	2.21178e-10
YBR015C	MNN2	-1.24054	4.92828e-45	2.86221e-44
YDL192W	ARF1	-1.23998	1.22385e-60	9.10544e-60
YJR031C	GEA1	-1.23865	1.09228e-21	3.79186e-21
YBR011C	IPP1	-1.23221	2.8818e-61	2.16456e-60
YDR312W	SSF2	-1.23026	6.9463e-41	3.76796e-40
YDR112W	IRC2	-1.22964	5.46929e-08	1.11661e-07
YJR120W	YJR120W	-1.22907	8.40083e-18	2.58949e-17
YDR383C	NKP1	-1.22797	1.16012e-37	5.9076e-37
YBR113W	YBR113W	-1.22611	2.89527e-08	6.00464e-08
YDR508C	GNP1	-1.22521	3.42793e-26	1.34529e-25
YLR291C	GCD7	-1.225	1.77763e-52	1.16552e-51
YDL064W	UBC9	-1.22378	1.52004e-33	7.09619e-33
YJR101W	RSM26	-1.22356	2.48177e-41	1.35978e-40
YOR139C	YOR139C	-1.22164	1.88078e-07	3.73935e-07
YBL098W	BNA4	-1.22086	4.3043e-20	1.42763e-19
YOR370C	MRS6	-1.22033	3.79457e-54	2.55429e-53
YER060W	FCY21	-1.21974	4.82976e-31	2.12955e-30
YJL075C	APQ13	-1.21855	2.023e-22	7.17801e-22
YMR301C	ATM1	-1.21826	1.5624e-42	8.73659e-42
YIL043C	CBR1	-1.21694	8.8949e-57	6.22467e-56
YNR009W	NRM1	-1.21396	4.6214e-27	1.85697e-26
YPR020W	ATP20	-1.21375	3.6661e-19	1.18104e-18
YDR152W	GIR2	-1.21287	5.1354e-43	2.88759e-42
YEL021W	URA3	-1.21264	2.70062e-46	1.60944e-45
YGL088W	YGL088W	-1.21238	0.0255009	0.0348357
YEL045C	YEL045C	-1.21173	1.72897e-10	3.98577e-10
YIL103W	DPH1	-1.21002	4.99264e-36	2.45567e-35
YER084W	YER084W	-1.20769	0.031886	0.0431331
YNL097C-B	YNL097C-B	-1.20297	8.08246e-09	1.7285e-08
YEL061C	CIN8	-1.20277	3.94612e-23	1.42885e-22
YMR009W	ADI1	-1.20256	1.60822e-31	7.18059e-31
YKL008C	LAC1	-1.20252	6.59111e-19	2.11178e-18
YPL029W	SUV3	-1.20177	2.18844e-16	6.41289e-16
YML082W	YML082W	-1.20165	2.45651e-25	9.43108e-25
YIL047C	SYG1	-1.19976	7.11174e-51	4.54483e-50
YCR028C-A	RIM1	-1.19941	1.17101e-38	6.0903e-38
YDR527W	RBA50	-1.19901	6.42019e-31	2.82026e-30
YOL097W-A	YOL097W-A	-1.19826	1.08607e-06	2.07525e-06
YHR046C	INM1	-1.19761	4.68569e-27	1.88173e-26
YJL167W	ERG20	-1.19757	3.03354e-46	1.8048e-45
YLR353W	BUD8	-1.19697	5.18652e-33	2.39284e-32
YDR190C	RVB1	-1.19506	6.08301e-60	4.48329e-59
YNL016W	PUB1	-1.19143	4.513e-58	3.23836e-57
YDL117W	CYK3	-1.19018	3.44239e-42	1.90382e-41
YER148W	SPT15	-1.19006	1.05273e-57	7.50826e-57
YBR157C	ICS2	-1.18969	1.20791e-06	2.30246e-06
YPR113W	PIS1	-1.18668	1.84183e-41	1.00993e-40
YDR040C	ENA1	-1.18453	1.73419e-05	3.07971e-05
YPR104C	FHL1	-1.18451	1.33381e-19	4.35043e-19
YNL058C	YNL058C	-1.18246	1.67083e-19	5.43711e-19
YHR049C-A	YHR049C-A	-1.18242	1.84763e-15	5.26576e-15
YOR264W	DSE3	-1.18155	6.22862e-31	2.73951e-30
YKR054C	DYN1	-1.18026	3.16497e-21	1.08645e-20
YNL022C	RCM1	-1.17988	2.40077e-30	1.0353e-29
YDL240W	LRG1	-1.17965	4.23364e-23	1.53061e-22
YMR244W	YMR244W	-1.1792	0.00151561	0.00233232
YKR041W	YKR041W	-1.17732	7.12772e-05	0.0001216
YBR220C	YBR220C	-1.1755	1.18658e-35	5.79994e-35
YPL144W	POC4	-1.17485	2.39048e-14	6.51597e-14
YHR103W	SBE22	-1.17441	1.44018e-38	7.4792e-38
YOL028C	YAP7	-1.17372	3.84442e-14	1.0383e-13
YNL031C	HHT2	-1.17359	8.39929e-57	5.88366e-56
YMR303C	ADH2	-1.17358	2.3689e-05	4.17436e-05
YNL256W	FOL1	-1.17145	1.89767e-51	1.22267e-50
YHL007C	STE20	-1.16986	4.16462e-27	1.67438e-26
YEL036C	ANP1	-1.16971	8.147e-32	3.67473e-31
YOR159C	SME1	-1.16938	2.89048e-29	1.21174e-28
YCR090C	YCR090C	-1.16838	6.67658e-28	2.72617e-27
YGR050C	YGR050C	-1.16659	2.85931e-05	5.00858e-05
YML123C	PHO84	-1.16629	1.99876e-61	1.51093e-60
YDR179C	CSN9	-1.16458	1.63974e-09	3.63198e-09
YBR104W	YMC2	-1.16423	5.72292e-26	2.22986e-25
YKL032C	IXR1	-1.16285	1.95331e-23	7.13858e-23
YLR067C	PET309	-1.16213	8.52326e-20	2.79547e-19
YOL155C	HPF1	-1.16158	3.89095e-53	2.58713e-52
YML094C-A	YML094C-A	-1.16142	9.9602e-23	3.56089e-22
YBL071C-B	YBL071C-B	-1.16097	9.3934e-08	1.8991e-07
YOR061W	CKA2	-1.1602	8.346e-64	6.51818e-63
YDR116C	MRPL1	-1.15897	1.63314e-31	7.28728e-31
YJR069C	HAM1	-1.15775	3.55982e-32	1.61391e-31
YGR150C	CCM1	-1.157	5.48255e-25	2.0935e-24
YCR008W	SAT4	-1.15501	2.5014e-42	1.38666e-41
YBL079W	NUP170	-1.15379	4.55287e-52	2.96587e-51
YDL012C	YDL012C	-1.15359	1.00967e-29	4.28095e-29
YGL049C	TIF4632	-1.15193	4.95062e-33	2.28699e-32
YMR134W	ERG29	-1.15173	1.67371e-19	5.44398e-19
YHR031C	RRM3	-1.1516	4.87844e-23	1.75743e-22
YDR424C	DYN2	-1.14967	2.17304e-13	5.69064e-13
YCR084C	TUP1	-1.14937	2.93657e-47	1.78313e-46
YNR024W	MPP6	-1.14931	3.91822e-26	1.53514e-25
YCL063W	VAC17	-1.14839	1.52365e-30	6.59875e-30
YLR020C	YEH2	-1.1472	1.6813e-38	8.71221e-38
YPR052C	NHP6A	-1.14673	3.15788e-35	1.52354e-34
YNL044W	YIP3	-1.14248	5.6804e-24	2.10978e-23
YDR046C	BAP3	-1.14222	3.04844e-33	1.41659e-32
YHR015W	MIP6	-1.14027	1.54306e-08	3.24689e-08
YMR319C	FET4	-1.1388	5.44948e-26	2.12566e-25
YLL062C	MHT1	-1.13868	6.37487e-20	2.09863e-19
YGL232W	TAN1	-1.13828	4.46238e-33	2.06685e-32
YEL032C-A	YEL032C-A	-1.13812	1.12528e-07	2.26596e-07
YFR006W	YFR006W	-1.13616	7.33824e-47	4.42926e-46
YNR055C	HOL1	-1.13594	5.71709e-35	2.75074e-34
YER023C-A	YER023C-A	-1.1355	2.50547e-45	1.46232e-44
YOR343C	YOR343C	-1.13536	0.00486949	0.00716585
YGR185C	TYS1	-1.13519	8.39924e-53	5.53785e-52
YBR010W	HHT1	-1.13319	1.28939e-46	7.75612e-46
SNR128	SNR128	-1.13221	0.0363181	0.048709
YPR120C	CLB5	-1.12931	2.66949e-22	9.41984e-22
YDR367W	KEI1	-1.12608	6.12546e-24	2.2715e-23
YNL184C	YNL184C	-1.12514	2.93384e-22	1.03423e-21
YCR053W	THR4	-1.12487	9.78115e-35	4.67432e-34
YIL014W	MNT3	-1.12357	5.93604e-30	2.53052e-29
YHR023W	MYO1	-1.12229	2.75243e-38	1.41588e-37
YOR154W	SLP1	-1.12142	1.83655e-24	6.92306e-24
YIR021W	MRS1	-1.1205	1.00252e-19	3.28655e-19
YOL109W	ZEO1	-1.12021	2.22015e-26	8.73719e-26
YPL251W	YPL251W	-1.11859	8.65123e-19	2.76058e-18
YLR364W	GRX8	-1.11727	1.58388e-17	4.8233e-17
YIL118W	RHO3	-1.11693	1.67451e-44	9.65372e-44
YNR015W	SMM1	-1.11611	2.8166e-16	8.21955e-16
YLR232W	YLR232W	-1.11353	1.3097e-10	3.04406e-10
YNL043C	YNL043C	-1.1131	2.67056e-24	1.00136e-23
YHR045W	YHR045W	-1.10993	5.71627e-31	2.51729e-30
YOR317W	FAA1	-1.10785	4.77048e-13	1.23283e-12
YML094W	GIM5	-1.10669	8.09788e-21	2.74644e-20
YER023W	PRO3	-1.10533	1.72969e-42	9.65678e-42
YDR464W	SPP41	-1.10512	2.15351e-14	5.8847e-14
YLR065C	ENV10	-1.1039	8.37506e-36	4.11076e-35
YAL012W	CYS3	-1.10317	3.18952e-48	1.97059e-47
YBL070C	YBL070C	-1.10147	1.03887e-12	2.63938e-12
YBR106W	PHO88	-1.10031	1.02026e-42	5.71413e-42
SNR58	SNR58	-1.09894	0.000721257	0.00113588
YMR233W	TRI1	-1.09883	6.99934e-18	2.16315e-17
YOR283W	YOR283W	-1.09819	8.95414e-35	4.28489e-34
YGL235W	YGL235W	-1.09812	8.61018e-08	1.74525e-07
YPR053C	YPR053C	-1.09785	3.20495e-39	1.6842e-38
YKR072C	SIS2	-1.09635	1.93815e-31	8.63737e-31
YPL192C	PRM3	-1.09626	2.81037e-10	6.41591e-10
YJR121W	ATP2	-1.09565	1.94496e-25	7.4834e-25
YLR397C	AFG2	-1.09365	3.29974e-34	1.56108e-33
YBR009C	HHF1	-1.09292	7.89091e-27	3.14568e-26
YML006C	GIS4	-1.08963	1.15662e-21	4.01326e-21
YMR045C	YMR045C	-1.08955	1.3965e-44	8.0641e-44
YCR064C	YCR064C	-1.08932	6.68138e-05	0.000114233
YBR112C	CYC8	-1.08884	3.76001e-17	1.13281e-16
YDR346C	SVF1	-1.08874	2.00159e-68	1.67225e-67
YIR020C-B	YIR020C-B	-1.08715	2.99912e-16	8.74858e-16
YJR067C	YAE1	-1.08585	2.24818e-13	5.88305e-13
YMR292W	GOT1	-1.08478	4.92689e-26	1.92606e-25
YPL075W	GCR1	-1.08452	3.03243e-23	1.10196e-22
YDR266C	HEL2	-1.08195	1.98254e-42	1.10336e-41
YHR069C	RRP4	-1.08076	3.07123e-36	1.52119e-35
YAR018C	KIN3	-1.07999	3.27221e-18	1.02246e-17
YPL252C	YAH1	-1.07924	1.061e-19	3.47504e-19
YNL185C	MRPL19	-1.07608	1.4881e-29	6.28308e-29
YIL047C-A	YIL047C-A	-1.07584	2.00031e-20	6.69737e-20
YBR192W	RIM2	-1.07558	1.72572e-25	6.65069e-25
YAL029C	MYO4	-1.07199	3.91194e-39	2.05421e-38
SNR80	SNR80	-1.07108	0.0293707	0.0398525
YOR360C	PDE2	-1.06922	4.3178e-16	1.25177e-15
YPL067C	YPL067C	-1.06745	7.9211e-15	2.19468e-14
YGL105W	ARC1	-1.0659	7.89165e-37	3.9559e-36
YLR210W	CLB4	-1.06509	2.15057e-17	6.5209e-17
YPL170W	DAP1	-1.06479	9.8976e-13	2.51822e-12
YGL245W	GUS1	-1.06433	2.5668e-45	1.49687e-44
YJL183W	MNN11	-1.06432	7.76053e-29	3.22466e-28
YDL232W	OST4	-1.06347	5.51377e-15	1.53854e-14
YIL070C	MAM33	-1.06219	6.53943e-18	2.02545e-17
YBR141W-A	YBR141W-A	-1.0609	9.2808e-10	2.0765e-09
YNL197C	WHI3	-1.0595	1.85566e-17	5.64121e-17
YMR318C	ADH6	-1.05682	7.13581e-52	4.62715e-51
YLR035C-A	YLR035C-A	-1.056	0.000697324	0.0011004
YOR346W	REV1	-1.05373	4.90876e-29	2.05054e-28
YPR031W	NTO1	-1.05126	1.17457e-17	3.59701e-17
YML027W	YOX1	-1.05079	1.75744e-17	5.34952e-17
YJL019W	MPS3	-1.05073	1.15e-13	3.05552e-13
YJL205C	NCE101	-1.05043	3.06744e-08	6.35052e-08
YBR265W	TSC10	-1.05038	2.77118e-27	1.12052e-26
YGR152C	RSR1	-1.0486	5.23386e-26	2.04268e-25
YDR157W	YDR157W	-1.04825	2.45945e-18	7.72938e-18
YBL032W	HEK2	-1.04782	7.59672e-30	3.23066e-29
YLR341W	SPO77	-1.04739	3.20548e-06	5.95906e-06
YPL239W	YAR1	-1.04711	1.86444e-26	7.35373e-26
YOR344C	TYE7	-1.04421	1.06746e-26	4.24102e-26
YCR060W	TAH1	-1.04355	2.60172e-13	6.78308e-13
YLR022C	SDO1	-1.04248	4.97014e-32	2.24681e-31
YHR206W	SKN7	-1.04009	1.25036e-23	4.60049e-23
YGR105W	VMA21	-1.03964	1.98527e-28	8.19621e-28
YMR203W	TOM40	-1.03758	1.66398e-42	9.29726e-42
YBL031W	SHE1	-1.03667	3.84815e-12	9.54006e-12
YNL238W	KEX2	-1.03648	3.26017e-30	1.40078e-29
YML017W	PSP2	-1.03621	1.51186e-27	6.13776e-27
YDR002W	YRB1	-1.0345	3.23741e-44	1.84532e-43
Q0055	AI2	-1.03219	0.00208309	0.00316289
YBR219C	YBR219C	-1.03215	4.07141e-15	1.14284e-14
YNL142W	MEP2	-1.03078	3.01856e-13	7.86116e-13
YOL128C	YGK3	-1.02734	2.44939e-15	6.94716e-15
YDR302W	GPI11	-1.02729	3.39487e-15	9.58648e-15
YBR051W	YBR051W	-1.02627	0.00735771	0.0106305
YNR021W	YNR021W	-1.02598	4.47563e-29	1.87182e-28
YHR214C-C	YHR214C-C	-1.02466	4.88162e-09	1.05612e-08
YMR304C-A	YMR304C-A	-1.02108	7.44924e-24	2.75229e-23
YBR023C	CHS3	-1.02101	1.42621e-29	6.02536e-29
YML060W	OGG1	-1.02	4.50856e-15	1.26454e-14
YKR026C	GCN3	-1.01791	5.13119e-32	2.3174e-31
YGL148W	ARO2	-1.01574	2.90735e-38	1.4934e-37
YOR205C	GEP3	-1.0151	1.28354e-20	4.32208e-20
YNL226W	YNL226W	-1.01416	1.85272e-07	3.68563e-07
YKL043W	PHD1	-1.01305	0.0180792	0.0251148
YGL035C	MIG1	-1.01236	3.12382e-09	6.81876e-09
YGL069C	YGL069C	-1.01194	2.51011e-21	8.63333e-21
YBL005W-B	YBL005W-B	-1.00989	1.96746e-30	8.49482e-30
YKL141W	SDH3	-1.0093	2.17451e-31	9.6724e-31
YBL045C	COR1	-1.00864	2.65625e-18	8.32937e-18
YLR354C	TAL1	-1.00834	1.478e-26	5.83928e-26
YBR127C	VMA2	-1.00798	1.13499e-35	5.55162e-35
YLR120W-A	YLR120W-A	-1.00685	8.94311e-06	1.61869e-05
YGL068W	MNP1	-1.00583	6.80307e-22	2.37687e-21
YHR059W	FYV4	-1.00573	3.40752e-14	9.23126e-14
YDL209C	CWC2	-1.00545	2.17284e-18	6.84528e-18
YNR042W	YNR042W	-1.00514	5.52952e-16	1.59913e-15
YMR296C	LCB1	-0.999639	5.33685e-40	2.84257e-39
YLR302C	YLR302C	-0.999533	1.46905e-47	8.9743e-47
YML036W	CGI121	-0.999367	1.37395e-16	4.05304e-16
YPL040C	ISM1	-0.998708	2.2845e-13	5.97368e-13
YMR235C	RNA1	-0.998581	7.63016e-39	3.98007e-38
YKL160W	ELF1	-0.998579	7.53817e-19	2.40976e-18
YNL227C	JJJ1	-0.998218	2.55723e-15	7.24139e-15
YGL209W	MIG2	-0.998203	1.31429e-11	3.18894e-11
YIL104C	SHQ1	-0.998087	5.74193e-21	1.95868e-20
YMR277W	FCP1	-0.997559	2.73201e-18	8.56313e-18
YEL027W	VMA3	-0.997175	4.67708e-45	2.72079e-44
YOR232W	MGE1	-0.996546	9.32075e-37	4.66566e-36
YBL052C	SAS3	-0.995055	6.14578e-25	2.34043e-24
YNL289W	PCL1	-0.994979	9.37911e-21	3.17336e-20
YGR083C	GCD2	-0.994094	5.25144e-40	2.79918e-39
YOL021C	DIS3	-0.992387	1.0534e-39	5.57295e-39
YPR203W	YPR203W	-0.992272	0.0175824	0.0244785
YBL100C	YBL100C	-0.992214	2.21339e-15	6.28789e-15
YGR027W-B	YGR027W-B	-0.992184	6.90671e-24	2.55317e-23
YML058W	SML1	-0.991621	4.84015e-33	2.23742e-32
YGR151C	YGR151C	-0.990485	9.58321e-17	2.8412e-16
YIL122W	POG1	-0.990204	3.42567e-10	7.79293e-10
YKR010C	TOF2	-0.988915	6.96285e-17	2.07127e-16
YOR006C	TSR3	-0.988492	3.36922e-28	1.38452e-27
YPL025C	YPL025C	-0.98698	0.0328209	0.0443468
YDR245W	MNN10	-0.986165	2.29845e-38	1.18494e-37
YNL201C	PSY2	-0.984127	2.45368e-21	8.44333e-21
YPL063W	TIM50	-0.984064	4.43541e-23	1.60273e-22
YNL277W-A	YNL277W-A	-0.983895	0.0337198	0.0455092
YER072W	VTC1	-0.983789	1.86617e-27	7.56746e-27
YCR097W	HMRA1	-0.981163	8.39274e-10	1.87959e-09
YGL211W	NCS6	-0.978082	8.80095e-26	3.41974e-25
YNL131W	TOM22	-0.977918	2.5395e-32	1.15652e-31
YML081W	TDA9	-0.976811	2.29761e-29	9.6606e-29
YML119W	YML119W	-0.976629	4.60923e-20	1.5259e-19
YGL236C	MTO1	-0.97613	1.24569e-12	3.15687e-12
YMR257C	PET111	-0.974486	1.14279e-13	3.0377e-13
YNR041C	COQ2	-0.973617	5.55429e-20	1.83191e-19
YKR073C	YKR073C	-0.972328	4.24008e-06	7.835e-06
YOR253W	NAT5	-0.971651	7.68979e-22	2.6827e-21
YKL148C	SDH1	-0.971493	1.16467e-32	5.34886e-32
YER089C	PTC2	-0.970166	4.96406e-28	2.03161e-27
YJL133W	MRS3	-0.969312	6.12049e-26	2.38214e-25
YCL019W	YCL019W	-0.968915	7.15221e-15	1.98476e-14
YKL044W	YKL044W	-0.968758	0.0028616	0.00430153
YBR066C	NRG2	-0.965845	0.0189127	0.0262108
YOL014W	YOL014W	-0.965187	3.57542e-09	7.7853e-09
YGR249W	MGA1	-0.965143	0.00133039	0.0020549
YOR318C	YOR318C	-0.96305	0.017772	0.0247122
YMR212C	EFR3	-0.963025	4.80286e-30	2.05115e-29
YHR107C	CDC12	-0.962995	3.37914e-33	1.56718e-32
YMR125W	STO1	-0.961565	4.01586e-24	1.49863e-23
YDL004W	ATP16	-0.96153	7.20299e-19	2.30574e-18
YJL166W	QCR8	-0.960931	7.40349e-42	4.08492e-41
YMR088C	VBA1	-0.960687	4.57797e-28	1.87469e-27
YBR206W	YBR206W	-0.959182	2.51566e-15	7.12807e-15
YPR027C	YPR027C	-0.958138	6.91889e-07	1.33505e-06
SNR11	SNR11	-0.957662	0.000324158	0.000526822
YDR086C	SSS1	-0.957075	3.45819e-30	1.48406e-29
YLR220W	CCC1	-0.955547	6.35086e-24	2.35385e-23
YBR111W-A	SUS1	-0.954828	1.13483e-10	2.64545e-10
YOR334W	MRS2	-0.95413	6.84287e-11	1.61003e-10
YER019C-A	SBH2	-0.950503	1.28624e-26	5.0988e-26
YLR285W	NNT1	-0.949764	1.41444e-17	4.32222e-17
YKL110C	KTI12	-0.949545	1.5233e-24	5.75142e-24
YBL059C-A	CMC2	-0.947653	8.95143e-12	2.18319e-11
YBR205W	KTR3	-0.946645	1.24892e-24	4.72557e-24
YKL183C-A	YKL183C-A	-0.946556	1.05016e-06	2.0088e-06
YLR419W	YLR419W	-0.94635	4.74072e-18	1.47545e-17
YIL011W	TIR3	-0.946234	0.00118542	0.00183862
YOR209C	NPT1	-0.946222	8.05727e-32	3.63658e-31
YOR201C	MRM1	-0.946013	2.84093e-14	7.73188e-14
YDL155W	CLB3	-0.943547	1.90207e-24	7.16621e-24
YDR210C-C	YDR210C-C	-0.943232	3.30272e-07	6.47714e-07
YHR084W	STE12	-0.942453	1.35671e-26	5.37512e-26
YIL004C	BET1	-0.941988	5.32018e-15	1.4857e-14
YGL016W	KAP122	-0.941898	3.63113e-22	1.27686e-21
YOR144C	ELG1	-0.941876	3.89375e-12	9.64634e-12
YPL141C	FRK1	-0.941631	2.0948e-20	7.00051e-20
YML039W	YML039W	-0.9397	4.31351e-05	7.46886e-05
YPR060C	ARO7	-0.939392	1.19017e-30	5.19586e-30
YDL067C	COX9	-0.939003	2.82603e-27	1.14205e-26
YKL055C	OAR1	-0.93768	0.0018927	0.00288557
YBR268W	MRPL37	-0.936938	8.16038e-11	1.91366e-10
YML115C	VAN1	-0.936038	1.993e-27	8.07713e-27
YIL159W	BNR1	-0.935824	1.54909e-15	4.43277e-15
YBR058C-A	TSC3	-0.934999	6.01156e-24	2.23043e-23
YJR003C	YJR003C	-0.933209	4.0471e-22	1.42242e-21
YLR437C	DIF1	-0.933007	9.58282e-18	2.94356e-17
YDR111C	ALT2	-0.932234	5.42849e-11	1.28452e-10
YPL026C	SKS1	-0.932102	3.61486e-10	8.21538e-10
YDR123C	INO2	-0.930059	8.62664e-13	2.20279e-12
YLR116W	MSL5	-0.929846	6.54082e-17	1.95148e-16
YBR039W	ATP3	-0.928409	4.81949e-27	1.93437e-26
YKL138C	MRPL31	-0.928191	9.65095e-16	2.77853e-15
YAL035W	FUN12	-0.927814	3.85924e-09	8.39812e-09
YHL004W	MRP4	-0.927673	2.57328e-22	9.08941e-22
YMR216C	SKY1	-0.927557	2.05665e-20	6.87626e-20
YOR212W	STE4	-0.927202	4.29897e-28	1.76248e-27
YPL042C	SSN3	-0.925978	4.82224e-16	1.3963e-15
YLR052W	IES3	-0.925547	4.72312e-21	1.61426e-20
YPL172C	COX10	-0.923821	2.01905e-20	6.75693e-20
YIL119C	RPI1	-0.92207	4.99591e-11	1.18414e-10
YBL076C	ILS1	-0.922006	3.62277e-32	1.64139e-31
YCL045C	EMC1	-0.921741	1.45634e-34	6.94562e-34
YNL328C	MDJ2	-0.920044	0.000357781	0.000578407
YOR122C	PFY1	-0.919902	1.21555e-21	4.21564e-21
YGL063C-A	YGL063C-A	-0.919572	1.14951e-05	2.06212e-05
YLR312W-A	MRPL15	-0.919007	3.15696e-12	7.87623e-12
YOR047C	STD1	-0.918549	8.57809e-09	1.83283e-08
YIL002W-A	YIL002W-A	-0.918395	7.08915e-17	2.10796e-16
YPL108W	YPL108W	-0.91821	3.14536e-10	7.16912e-10
YDR170C	SEC7	-0.918209	3.30135e-22	1.16205e-21
YMR043W	MCM1	-0.917929	1.17894e-08	2.49708e-08
YAR009C	YAR009C	-0.91751	4.05068e-23	1.46521e-22
YDR213W	UPC2	-0.917048	1.12481e-10	2.62294e-10
YLR385C	SWC7	-0.916822	0.020657	0.0284996
YFR030W	MET10	-0.916454	4.38791e-09	9.53097e-09
YIR033W	MGA2	-0.91612	7.95012e-11	1.86621e-10
YMR069W	NAT4	-0.915971	0.00420248	0.00621925
YDR241W	BUD26	-0.915708	1.17255e-05	2.10185e-05
YOL142W	RRP40	-0.91561	2.18601e-24	8.21849e-24
YFL002W-A	YFL002W-A	-0.9155	1.65008e-05	2.93403e-05
YBL053W	YBL053W	-0.914355	1.05706e-13	2.8151e-13
YER154W	OXA1	-0.913642	1.69505e-23	6.20759e-23
YJL181W	YJL181W	-0.913239	4.24991e-09	9.23689e-09
YGR140W	CBF2	-0.912706	5.64384e-12	1.38702e-11
YJR053W	BFA1	-0.912335	3.38262e-05	5.90185e-05
YNL153C	GIM3	-0.911212	8.11462e-22	2.82811e-21
YMR208W	ERG12	-0.909053	2.72336e-20	9.07959e-20
YDR194C	MSS116	-0.908474	1.15269e-18	3.67156e-18
YMR003W	AIM34	-0.908165	2.70128e-08	5.61713e-08
YFL001W	DEG1	-0.907589	2.37343e-12	5.94451e-12
YOL020W	TAT2	-0.907102	5.4428e-29	2.2696e-28
YDR210C-D	YDR210C-D	-0.906099	7.26588e-14	1.94528e-13
YOR153W	PDR5	-0.904754	6.35995e-24	2.35598e-23
YLR348C	DIC1	-0.904347	5.4849e-17	1.64129e-16
YJR135W-A	TIM8	-0.903896	1.15079e-13	3.05552e-13
YGL113W	SLD3	-0.903297	1.98358e-12	4.98399e-12
YDR440W	DOT1	-0.902943	1.11898e-18	3.5658e-18
YPL279C	FEX2	-0.90262	1.08221e-06	2.06842e-06
YGL056C	SDS23	-0.902286	9.52892e-18	2.92828e-17
YMR147W	YMR147W	-0.902116	7.58509e-08	1.54056e-07
YHL013C	OTU2	-0.901858	1.12414e-19	3.67843e-19
YLL024C	SSA2	-0.901804	1.91296e-14	5.23858e-14
YBR074W	PFF1	-0.901132	1.50694e-14	4.14536e-14
YHR026W	VMA16	-0.90113	7.13036e-34	3.34867e-33
YOR165W	SEY1	-0.90077	2.36929e-27	9.58566e-27
YGR095C	RRP46	-0.899832	2.43528e-22	8.6149e-22
YPR138C	MEP3	-0.899502	2.6835e-20	8.9509e-20
YOR140W	SFL1	-0.896748	5.90664e-15	1.64687e-14
YGR098C	ESP1	-0.896077	9.6084e-13	2.44773e-12
YGL063W	PUS2	-0.895892	4.68255e-10	1.05942e-09
YMR195W	ICY1	-0.895717	0.033999	0.0458422
YNL163C	RIA1	-0.895275	8.99198e-18	2.76688e-17
YNL228W	YNL228W	-0.895183	2.87445e-11	6.887e-11
21S_RRNA	21S_RRNA	-0.894572	0.0354667	0.0476756
YOL012C	HTZ1	-0.894553	3.52464e-28	1.4467e-27
YJL193W	YJL193W	-0.894509	2.23238e-10	5.11619e-10
YOR142W-B	YOR142W-B	-0.894455	2.57684e-07	5.08888e-07
YGL246C	RAI1	-0.894358	9.93711e-21	3.35734e-20
YEL050W-A	YEL050W-A	-0.894348	4.96464e-12	1.2235e-11
YDR378C	LSM6	-0.894057	2.65359e-15	7.50822e-15
YNL053W	MSG5	-0.893633	9.17519e-16	2.64371e-15
YKR006C	MRPL13	-0.893344	4.6146e-17	1.38556e-16
YCL020W	YCL020W	-0.892205	1.34663e-06	2.55997e-06
YOR373W	NUD1	-0.89146	2.13714e-16	6.26776e-16
YIL022W	TIM44	-0.891178	5.06094e-12	1.24637e-11
YPR156C	TPO3	-0.8908	2.92108e-18	9.13952e-18
YJR147W	HMS2	-0.890105	1.64219e-25	6.33914e-25
YFR028C	CDC14	-0.889831	5.73527e-24	2.12904e-23
YDR370C	DXO1	-0.88982	9.50248e-15	2.62665e-14
YJR027W	YJR027W	-0.889621	1.5689e-35	7.64232e-35
YFL004W	VTC2	-0.889526	1.05096e-35	5.14774e-35
YDL041W	YDL041W	-0.88854	6.11293e-09	1.31646e-08
YFL052W	YFL052W	-0.888345	0.0272514	0.0371482
YMR129W	POM152	-0.887427	2.35121e-20	7.84995e-20
YKL120W	OAC1	-0.885457	2.51632e-19	8.14346e-19
YDL217C	TIM22	-0.881803	5.9065e-22	2.06771e-21
YHR013C	ARD1	-0.879381	7.4636e-18	2.30361e-17
YIL150C	MCM10	-0.878866	6.95369e-05	0.000118745
YJR116W	TDA4	-0.878342	2.85753e-05	5.00669e-05
YPL254W	HFI1	-0.878318	2.18535e-21	7.53467e-21
YJR032W	CPR7	-0.877791	2.3335e-18	7.34336e-18
YLR303W	MET17	-0.87769	8.80896e-21	2.98188e-20
YDR537C	YDR537C	-0.87739	2.41901e-16	7.07388e-16
YER119C-A	YER119C-A	-0.877259	1.21423e-19	3.96588e-19
YPL137C	GIP3	-0.876009	9.08891e-08	1.8407e-07
YPR116W	RRG8	-0.87588	0.022939	0.0314882
YOR331C	YOR331C	-0.875503	2.32451e-36	1.15702e-35
YDL219W	DTD1	-0.875392	5.79081e-14	1.55507e-13
YPL163C	SVS1	-0.874992	4.48786e-20	1.48642e-19
YBR050C	REG2	-0.874891	0.00903526	0.012951
YIL016W	SNL1	-0.874884	7.63069e-18	2.35416e-17
YHL005C	YHL005C	-0.874268	5.61522e-07	1.08854e-06
YOR295W	UAF30	-0.874106	2.23309e-10	5.11619e-10
YER114C	BOI2	-0.874076	1.73728e-13	4.57153e-13
YGL257C	MNT2	-0.873707	2.44208e-23	8.90183e-23
YDL111C	RRP42	-0.873646	4.42671e-24	1.64673e-23
YDR538W	PAD1	-0.873599	6.17914e-17	1.84825e-16
YKL116C	PRR1	-0.873494	6.59378e-20	2.16968e-19
YJR029W	YJR029W	-0.872952	9.85256e-10	2.20164e-09
YPL221W	FLC1	-0.872431	1.35934e-29	5.75319e-29
YGR195W	SKI6	-0.872183	1.31726e-23	4.84159e-23
YHR154W	RTT107	-0.871511	2.79276e-12	6.9809e-12
YOL081W	IRA2	-0.870944	1.32623e-19	4.3277e-19
YLR059C	REX2	-0.87089	6.31269e-18	1.95693e-17
YDL042C	SIR2	-0.869982	1.75338e-19	5.69527e-19
YBR186W	PCH2	-0.868642	1.40212e-06	2.66187e-06
YHR094C	HXT1	-0.867411	1.69884e-15	4.8456e-15
YPR164W	MMS1	-0.867171	1.8498e-17	5.62583e-17
YHR152W	SPO12	-0.866277	4.59891e-12	1.13575e-11
YJL209W	CBP1	-0.865605	2.13814e-09	4.70644e-09
YDR377W	ATP17	-0.865566	7.85595e-20	2.5814e-19
YEL050C	RML2	-0.865485	5.06054e-14	1.3631e-13
YOL029C	YOL029C	-0.863432	3.0045e-11	7.19371e-11
YHR204W	MNL1	-0.863389	1.30344e-15	3.73894e-15
SNR17B	SNR17B	-0.860993	0.0278723	0.037936
YEL032W	MCM3	-0.860301	6.42904e-24	2.3797e-23
YNL284C-B	YNL284C-B	-0.860085	2.92764e-07	5.76716e-07
YGL083W	SCY1	-0.859197	6.59091e-17	1.96476e-16
YLR057W	MNL2	-0.858457	4.4495e-13	1.15156e-12
YDR055W	PST1	-0.858455	6.37397e-10	1.43612e-09
YDL185C-A	YDL185C-A	-0.857239	3.07003e-11	7.3481e-11
YOR107W	RGS2	-0.85529	5.89912e-07	1.14264e-06
YIL038C	NOT3	-0.854537	2.31204e-33	1.07651e-32
YBR299W	MAL32	-0.854275	0.00292691	0.00439596
YNL179C	YNL179C	-0.854062	1.64002e-06	3.09772e-06
YGR282C	BGL2	-0.852845	4.71884e-24	1.75449e-23
YOR046C	DBP5	-0.85133	1.44395e-24	5.45477e-24
YOR200W	YOR200W	-0.851309	6.62258e-11	1.55937e-10
YMR108W	ILV2	-0.850108	3.1393e-15	8.87898e-15
YDL236W	PHO13	-0.848319	7.90784e-27	3.15065e-26
YNL130C-A	DGR1	-0.847826	0.00343799	0.00513519
YOR332W	VMA4	-0.847623	1.74154e-38	9.01771e-38
YBR017C	KAP104	-0.84714	1.40636e-31	6.28726e-31
YJR010C-A	SPC1	-0.846102	9.20172e-12	2.24191e-11
YIL090W	ICE2	-0.844395	6.82927e-17	2.0341e-16
YBR012W-B	YBR012W-B	-0.84301	9.72836e-05	0.000164458
YPL218W	SAR1	-0.842015	1.10489e-16	3.26751e-16
YGR061C	ADE6	-0.841972	8.60536e-38	4.3947e-37
YJL039C	NUP192	-0.84167	3.01256e-28	1.23867e-27
YLR200W	YKE2	-0.841295	4.76315e-15	1.33383e-14
YBL014C	RRN6	-0.83952	1.7045e-12	4.29343e-12
YNL252C	MRPL17	-0.837993	6.64892e-17	1.98122e-16
YNL021W	HDA1	-0.837158	7.77294e-14	2.07945e-13
YOR143C	THI80	-0.836969	8.56583e-13	2.18884e-12
YOR372C	NDD1	-0.836935	1.57855e-15	4.51343e-15
YGR096W	TPC1	-0.836632	1.87085e-08	3.91797e-08
YDR139C	RUB1	-0.836382	4.05744e-16	1.17774e-15
YGR165W	MRPS35	-0.836235	2.66708e-13	6.95092e-13
YDL047W	SIT4	-0.836064	1.1597e-26	4.59974e-26
YER145C	FTR1	-0.835704	8.96645e-12	2.18609e-11
YKL144C	RPC25	-0.835631	9.4429e-19	3.01048e-18
YDR352W	YPQ2	-0.834829	3.73923e-20	1.24137e-19
YKL212W	SAC1	-0.83473	7.54565e-35	3.62068e-34
YMR075W	RCO1	-0.832746	2.64199e-16	7.71956e-16
YDL036C	PUS9	-0.831573	3.92001e-17	1.18001e-16
YLL014W	EMC6	-0.831119	1.26255e-18	4.01787e-18
YJL143W	TIM17	-0.829837	4.26335e-19	1.37219e-18
YDR469W	SDC1	-0.829667	2.08477e-15	5.92724e-15
YPL273W	SAM4	-0.829604	1.69668e-19	5.51615e-19
YBL005W-A	YBL005W-A	-0.828911	4.39598e-10	9.96498e-10
YOR204W	DED1	-0.827236	7.30576e-12	1.78799e-11
YHL026C	YHL026C	-0.827079	1.34467e-07	2.69544e-07
SNR57	SNR57	-0.826247	0.0168795	0.023536
YIL156W-B	YIL156W-B	-0.82431	1.61243e-10	3.72197e-10
YHR021W-A	ECM12	-0.823567	0.0284001	0.0386171
YPL145C	KES1	-0.822862	2.14768e-31	9.55907e-31
YGR240C-A	YGR240C-A	-0.822259	2.50296e-05	4.40072e-05
YPL242C	IQG1	-0.821909	1.4685e-13	3.87868e-13
SNR83	SNR83	-0.820765	0.00750868	0.0108397
YBL067C	UBP13	-0.820675	9.89055e-23	3.53777e-22
YDR042C	YDR042C	-0.819878	0.00794514	0.0114371
YAL034C-B	YAL034C-B	-0.818209	9.13846e-06	1.65278e-05
YBL082C	ALG3	-0.817941	1.4383e-17	4.38941e-17
YKL165C-A	YKL165C-A	-0.816072	0.000132093	0.000222029
YER113C	TMN3	-0.815828	2.6437e-16	7.72135e-16
YGR093W	DRN1	-0.814713	2.32904e-18	7.3326e-18
YKR085C	MRPL20	-0.813689	1.55288e-10	3.59153e-10
YNL213C	RRG9	-0.812009	1.64283e-15	4.68962e-15
YBR146W	MRPS9	-0.811496	3.65677e-15	1.03013e-14
YJR054W	KCH1	-0.81143	9.7017e-13	2.46927e-12
SNR68	SNR68	-0.811032	0.00889145	0.0127578
YGL054C	ERV14	-0.810509	4.56111e-33	2.1112e-32
YJR133W	XPT1	-0.810263	3.4303e-13	8.90391e-13
YJL194W	CDC6	-0.808885	3.43556e-06	6.37002e-06
YGR109C	CLB6	-0.808833	4.98683e-05	8.60101e-05
YMR194C-B	CMC4	-0.808751	0.00181221	0.00276825
YDR110W	FOB1	-0.808272	1.60539e-11	3.88992e-11
YBL069W	AST1	-0.808084	1.89589e-13	4.98147e-13
YAR028W	YAR028W	-0.807388	3.01238e-10	6.87266e-10
YCR093W	CDC39	-0.806606	1.14123e-26	4.53157e-26
YOL019W	YOL019W	-0.80656	2.8432e-22	1.00278e-21
YML096W	YML096W	-0.804504	4.3811e-19	1.40945e-18
YBR002C	RER2	-0.803907	7.26087e-09	1.55703e-08
YKR042W	UTH1	-0.802798	1.58802e-33	7.40376e-33
YOL095C	HMI1	-0.801669	7.77716e-09	1.66472e-08
YBR060C	ORC2	-0.799632	5.38576e-12	1.32498e-11
YKR082W	NUP133	-0.798864	1.51715e-19	4.94613e-19
YDR072C	IPT1	-0.797832	7.16165e-11	1.68336e-10
YBL077W	YBL077W	-0.797645	3.08302e-21	1.05883e-20
YCR033W	SNT1	-0.797591	5.62791e-11	1.33037e-10
YMR166C	YMR166C	-0.797414	7.87803e-15	2.1836e-14
YHR165W-A	YHR165W-A	-0.797025	0.00400872	0.00594745
YKR071C	DRE2	-0.796358	4.11517e-30	1.76386e-29
YMR012W	CLU1	-0.794303	4.32342e-18	1.34735e-17
YPR158C-D	YPR158C-D	-0.792613	9.92767e-12	2.41379e-11
YDR308C	SRB7	-0.791361	2.1596e-12	5.42047e-12
YMR016C	SOK2	-0.789463	1.80011e-07	3.58602e-07
YGL040C	HEM2	-0.789447	1.66609e-29	7.02201e-29
YGR169C	PUS6	-0.789382	2.33343e-09	5.13152e-09
YBL009W	ALK2	-0.788778	1.03753e-12	2.63691e-12
YER172C	BRR2	-0.787875	2.33954e-15	6.64092e-15
YMR080C	NAM7	-0.787679	5.31496e-18	1.65271e-17
YEL051W	VMA8	-0.786986	1.06654e-19	3.49156e-19
YLR295C	ATP14	-0.786963	2.04756e-13	5.37e-13
YKR086W	PRP16	-0.786805	7.64176e-10	1.71303e-09
YOR305W	RRG7	-0.786133	3.36106e-11	8.03381e-11
YMR286W	MRPL33	-0.784952	6.44588e-09	1.38605e-08
YER140W	EMP65	-0.784877	3.71899e-14	1.00502e-13
YNL056W	OCA2	-0.781105	1.8348e-13	4.82454e-13
YDL211C	YDL211C	-0.780698	4.57113e-06	8.4357e-06
YJL062W-A	COA3	-0.780609	1.16528e-08	2.46962e-08
YGL106W	MLC1	-0.779872	8.71436e-25	3.30613e-24
YDR093W	DNF2	-0.778857	3.7524e-23	1.3594e-22
YLL050C	COF1	-0.778706	5.04257e-12	1.24228e-11
YHR108W	GGA2	-0.777621	1.57659e-21	5.45171e-21
YHR039C-A	VMA10	-0.777279	2.34976e-17	7.10964e-17
YOR196C	LIP5	-0.77506	3.14515e-13	8.1818e-13
YHR143W	DSE2	-0.774943	7.74179e-20	2.54507e-19
YNL315C	ATP11	-0.774054	2.35942e-12	5.91151e-12
YDR217C	RAD9	-0.773004	5.12107e-14	1.37889e-13
YKL183W	LOT5	-0.771971	1.89994e-10	4.37135e-10
YDL045W-A	MRP10	-0.771334	2.59185e-10	5.92279e-10
YLR412W	BER1	-0.770501	3.5852e-16	1.04195e-15
YLR305C	STT4	-0.770106	5.91196e-21	2.01474e-20
YEL053C	MAK10	-0.769596	1.0502e-12	2.6672e-12
YLR231C	BNA5	-0.768679	3.84937e-10	8.7371e-10
YCL018W	LEU2	-0.76719	1.15676e-13	3.07023e-13
YKL106W	AAT1	-0.766914	5.34506e-22	1.87488e-21
YGR169C-A	LSO2	-0.766046	1.03273e-20	3.48583e-20
YGR129W	SYF2	-0.76568	2.08209e-09	4.58879e-09
YNL102W	POL1	-0.764445	8.82544e-13	2.25273e-12
YMR050C	YMR050C	-0.763918	1.50112e-06	2.84371e-06
YFR010W-A	YFR010W-A	-0.763714	1.3329e-10	3.09289e-10
YGR106C	VOA1	-0.763206	3.42746e-24	1.28108e-23
YMR312W	ELP6	-0.761147	1.63893e-10	3.78191e-10
YOR333C	YOR333C	-0.760779	0.00144482	0.00222629
YML037C	YML037C	-0.760446	0.000981106	0.00153383
YLR347W-A	YLR347W-A	-0.760169	1.76379e-08	3.70035e-08
YJL179W	PFD1	-0.759683	6.19451e-15	1.72441e-14
YER141W	COX15	-0.759091	1.92091e-12	4.83166e-12
YOR166C	SWT1	-0.758736	1.34258e-10	3.11433e-10
YBL085W	BOI1	-0.758563	1.91231e-17	5.80844e-17
YLR040C	AFB1	-0.758199	9.03352e-05	0.000153336
YDL158C	YDL158C	-0.758027	1.74716e-09	3.86025e-09
YDR322C-A	TIM11	-0.758021	1.76399e-16	5.18845e-16
YNL046W	YNL046W	-0.757869	1.48021e-09	3.28377e-09
YIL121W	QDR2	-0.757451	2.59809e-08	5.4121e-08
YOR307C	SLY41	-0.755738	1.7087e-18	5.40847e-18
YPR071W	YPR071W	-0.755184	9.42598e-09	2.00792e-08
YML010W	SPT5	-0.754281	2.99138e-09	6.53774e-09
YMR211W	DML1	-0.754013	1.49832e-12	3.78489e-12
YML023C	NSE5	-0.75393	3.85522e-14	1.04082e-13
YER120W	SCS2	-0.753687	5.00614e-20	1.65343e-19
YPR099C	YPR099C	-0.753511	5.54002e-14	1.49112e-13
YOR017W	PET127	-0.751529	1.09797e-12	2.78652e-12
YLR294C	YLR294C	-0.750658	6.40427e-14	1.7172e-13
YDR280W	RRP45	-0.750543	4.46284e-17	1.34113e-16
YML031C-A	YML031C-A	-0.749264	3.01788e-05	5.2811e-05
YLR268W	SEC22	-0.749156	6.75353e-18	2.0881e-17
YFR034C	PHO4	-0.748473	4.70473e-06	8.67093e-06
YNR028W	CPR8	-0.748203	3.97867e-09	8.65536e-09
YDR298C	ATP5	-0.747862	3.56904e-11	8.51942e-11
YJL197W	UBP12	-0.747677	2.86363e-13	7.46044e-13
YIL015W	BAR1	-0.747185	4.23754e-12	1.04724e-11
YPL129W	TAF14	-0.746949	8.66973e-15	2.39928e-14
YNL216W	RAP1	-0.746387	1.5692e-21	5.42883e-21
YOR327C	SNC2	-0.745999	3.00085e-16	8.75e-16
YOR338W	YOR338W	-0.745383	0.0106189	0.0151136
YPR137C-B	YPR137C-B	-0.745134	1.46406e-05	2.61247e-05
YNR025C	YNR025C	-0.744285	3.28272e-12	8.18133e-12
YPR100W	MRPL51	-0.744047	5.76983e-14	1.55003e-13
YBL023C	MCM2	-0.743576	1.16811e-14	3.22006e-14
YIL149C	MLP2	-0.742144	1.92571e-12	4.84202e-12
YOL104C	NDJ1	-0.740331	0.00033392	0.00054194
YLR358C	YLR358C	-0.739426	4.59391e-11	1.09142e-10
YOL115W	PAP2	-0.738834	2.01066e-14	5.50402e-14
YHR173C	YHR173C	-0.738413	0.00015518	0.000259233
YLR131C	ACE2	-0.738221	4.46676e-10	1.01222e-09
YLR256W-A	YLR256W-A	-0.737614	2.6851e-06	5.01408e-06
YHR172W	SPC97	-0.737601	5.46982e-09	1.17976e-08
YFR012W	DCV1	-0.737299	0.00752953	0.0108654
YDR174W	HMO1	-0.735645	1.1023e-20	3.71712e-20
YMR220W	ERG8	-0.735077	8.45423e-19	2.69894e-18
YLR347C	KAP95	-0.733777	2.82879e-23	1.02902e-22
YER118C	SHO1	-0.733398	8.19971e-11	1.92224e-10
YNL121C	TOM70	-0.731961	1.34924e-16	3.98348e-16
YBR218C	PYC2	-0.731398	6.29504e-23	2.25854e-22
YIL040W	APQ12	-0.731129	1.99959e-13	5.24614e-13
YFR011C	MIC19	-0.730307	1.49355e-13	3.94189e-13
YPL128C	TBF1	-0.729158	1.60943e-10	3.71625e-10
YGR069W	YGR069W	-0.728289	0.00685178	0.0099381
YDR276C	PMP3	-0.727727	6.57951e-17	1.96219e-16
YMR123W	PKR1	-0.726741	7.07242e-15	1.96416e-14
YPR183W	DPM1	-0.72624	2.87669e-19	9.30121e-19
YLR317W	YLR317W	-0.725132	2.75006e-11	6.59343e-11
YOL007C	CSI2	-0.724435	3.54748e-17	1.07015e-16
YDR098C-B	YDR098C-B	-0.723765	0.00426939	0.00631298
YNL291C	MID1	-0.723394	1.53433e-12	3.87171e-12
YIL126W	STH1	-0.723229	3.92227e-12	9.71358e-12
YER003C	PMI40	-0.722875	1.00741e-11	2.44855e-11
YKR069W	MET1	-0.721913	5.07627e-07	9.85419e-07
YCR059C	YIH1	-0.721636	8.08001e-11	1.89607e-10
YDR524C	AGE1	-0.720604	2.98184e-17	9.01052e-17
YPR118W	MRI1	-0.720166	6.98053e-15	1.94016e-14
Q0085	ATP6	-0.72015	0.00190248	0.002898
YDR052C	DBF4	-0.720103	1.07055e-14	2.95458e-14
YOL103W-B	YOL103W-B	-0.717951	1.55626e-09	3.44924e-09
YGR220C	MRPL9	-0.717499	3.08623e-10	7.03888e-10
YHR168W	MTG2	-0.717408	1.19599e-06	2.28034e-06
YNL268W	LYP1	-0.717015	1.05448e-23	3.88182e-23
YPL133C	RDS2	-0.716575	3.00369e-07	5.91202e-07
YJL063C	MRPL8	-0.715593	9.83204e-09	2.09316e-08
YER107W-A	YER107W-A	-0.715463	7.93598e-12	1.94021e-11
YML104C	MDM1	-0.714287	4.18639e-13	1.08505e-12
YDR261C-D	YDR261C-D	-0.713775	1.75755e-08	3.68835e-08
YOR160W	MTR10	-0.713165	8.39049e-13	2.14714e-12
YNR022C	MRPL50	-0.712959	5.06662e-08	1.03589e-07
YFL037W	TUB2	-0.712729	3.62748e-19	1.16913e-18
YNL169C	PSD1	-0.712665	2.33884e-17	7.07961e-17
YMR223W	UBP8	-0.712267	6.9715e-13	1.7905e-12
YLR253W	MCP2	-0.711542	3.69897e-12	9.1928e-12
YNL210W	MER1	-0.710597	0.00892719	0.0128039
YNR066C	YNR066C	-0.708731	0.000792545	0.00124538
YPL173W	MRPL40	-0.708584	3.04372e-12	7.5991e-12
YNL298W	CLA4	-0.707892	6.11691e-11	1.44355e-10
YOR222W	ODC2	-0.707758	4.40756e-15	1.23671e-14
YJR066W	TOR1	-0.707421	1.6807e-14	4.61328e-14
YAL042C-A	YAL042C-A	-0.70735	1.3386e-11	3.24683e-11
YLL036C	PRP19	-0.705305	2.75762e-17	8.34013e-17
YOR158W	PET123	-0.705127	2.01423e-15	5.72901e-15
YMR046C	YMR046C	-0.704804	7.60682e-08	1.54453e-07
YOR330C	MIP1	-0.704618	6.04488e-14	1.62206e-13
YMR059W	SEN15	-0.703523	2.09887e-06	3.94648e-06
YGL129C	RSM23	-0.703178	3.71976e-14	1.00502e-13
YJL117W	PHO86	-0.701965	3.23578e-25	1.24027e-24
YOL078W	AVO1	-0.701406	9.83856e-09	2.09392e-08
YML077W	BET5	-0.701184	3.30748e-11	7.91109e-11
YML091C	RPM2	-0.700587	1.09127e-07	2.2006e-07
YKL130C	SHE2	-0.700118	1.07674e-11	2.61616e-11
YPR158C-C	YPR158C-C	-0.699641	1.96316e-06	3.69818e-06
YIL128W	MET18	-0.698547	2.214e-14	6.04658e-14
YFL039C	ACT1	-0.698435	5.17044e-15	1.4456e-14
YLR357W	RSC2	-0.697696	3.43407e-11	8.20001e-11
YIL132C	CSM2	-0.69683	0.000847163	0.00132854
YMR267W	PPA2	-0.696146	1.72799e-09	3.81909e-09
YHR022C	YHR022C	-0.69578	0.0207538	0.028622
YOR320C	GNT1	-0.694412	2.29159e-16	6.70404e-16
YDR331W	GPI8	-0.69366	1.02423e-09	2.28657e-09
YLR380W	CSR1	-0.693354	1.43655e-17	4.38599e-17
YBL083C	YBL083C	-0.693245	1.17371e-05	2.10323e-05
YPR014C	YPR014C	-0.693242	0.0285384	0.0387978
YLR438C-A	LSM3	-0.693042	5.61314e-15	1.56565e-14
YNL054W-B	YNL054W-B	-0.692549	3.06388e-24	1.14701e-23
YLR243W	GPN3	-0.691773	8.62545e-17	2.56154e-16
YMR010W	YMR010W	-0.691157	6.64464e-18	2.05623e-17
YML031W	NDC1	-0.690969	7.35096e-10	1.65046e-09
YLR349W	YLR349W	-0.68996	4.24742e-07	8.2793e-07
YER099C	PRS2	-0.689941	1.78648e-18	5.64456e-18
YIL031W	ULP2	-0.689487	1.10299e-10	2.57291e-10
YGR219W	YGR219W	-0.688155	1.08513e-07	2.18884e-07
YJL196C	ELO1	-0.688026	2.91548e-08	6.04476e-08
YIR023W	DAL81	-0.687812	3.76121e-07	7.35795e-07
YLL048C	YBT1	-0.687761	2.66584e-14	7.25815e-14
YER075C	PTP3	-0.687071	3.94276e-07	7.70032e-07
YGL139W	FLC3	-0.686594	5.0227e-14	1.35343e-13
YJL195C	YJL195C	-0.685889	0.0250777	0.0342841
YIL039W	TED1	-0.685849	9.87402e-12	2.40157e-11
YER160C	YER160C	-0.684898	6.19239e-07	1.19813e-06
YGR161C-D	YGR161C-D	-0.68483	0.000997276	0.00155877
YAL033W	POP5	-0.683747	6.11274e-09	1.31646e-08
YIL161W	YIL161W	-0.682836	4.80288e-10	1.08595e-09
YNL191W	DUG3	-0.682426	4.68682e-11	1.11274e-10
YJR045C	SSC1	-0.68177	9.82729e-10	2.19669e-09
YMR042W	ARG80	-0.681703	2.8511e-09	6.23888e-09
YLR256W	HAP1	-0.681615	1.92288e-05	3.40539e-05
YOR191W	ULS1	-0.680837	1.00885e-15	2.90332e-15
YLR263W	RED1	-0.680659	5.05719e-05	8.71154e-05
YLR143W	DPH6	-0.680337	4.14913e-13	1.07579e-12
YOL070C	NBA1	-0.68009	8.03159e-13	2.05753e-12
YGL107C	RMD9	-0.679411	1.39307e-09	3.09628e-09
YIR010W	DSN1	-0.679316	4.41829e-09	9.59107e-09
YIL083C	CAB2	-0.679263	6.4545e-09	1.38748e-08
YPL268W	PLC1	-0.679235	1.24258e-09	2.76789e-09
YGR251W	NOP19	-0.679074	8.75989e-09	1.86941e-08
YEL071W	DLD3	-0.676208	4.57932e-07	8.90416e-07
YNL147W	LSM7	-0.674015	1.99154e-09	4.39058e-09
YHR133C	NSG1	-0.673911	9.39948e-14	2.50889e-13
YNL095C	YNL095C	-0.673814	1.96422e-06	3.69921e-06
YPL132W	COX11	-0.672937	5.40612e-08	1.10435e-07
YML090W	YML090W	-0.672558	0.0343639	0.0462989
YJR014W	TMA22	-0.672325	1.16686e-19	3.81471e-19
YPL233W	NSL1	-0.671978	0.000113181	0.000190876
YHR184W	SSP1	-0.671751	0.000312982	0.000509127
YDR206W	EBS1	-0.669956	1.45488e-21	5.03581e-21
YCR077C	PAT1	-0.669517	4.84969e-13	1.25284e-12
YKL184W	SPE1	-0.66932	1.19934e-12	3.0405e-12
YKL080W	VMA5	-0.66752	2.33931e-22	8.28368e-22
YPR083W	MDM36	-0.667232	3.76212e-06	6.96821e-06
YLR227W-B	YLR227W-B	-0.667033	0.00716962	0.0103693
YGR031C-A	NAG1	-0.666246	2.87583e-06	5.36316e-06
YGR031W	IMO32	-0.66583	1.32675e-07	2.66178e-07
YDL043C	PRP11	-0.665137	2.46926e-09	5.42347e-09
YLR018C	POM34	-0.664978	7.64314e-13	1.95944e-12
YGR208W	SER2	-0.661759	4.53974e-10	1.0281e-09
YOR066W	MSA1	-0.660656	8.45633e-09	1.80791e-08
YBR086C	IST2	-0.660348	4.45028e-17	1.33792e-16
YML064C	TEM1	-0.65962	6.19389e-09	1.33349e-08
YLR411W	CTR3	-0.659054	0.00270405	0.00407249
YPR137C-A	YPR137C-A	-0.65895	0.00117451	0.00182289
YNL170W	YNL170W	-0.658931	5.25412e-06	9.64574e-06
YMR274C	RCE1	-0.658627	0.000334736	0.00054314
YER138C	YER138C	-0.657134	0.0287299	0.039043
YCL002C	YCL002C	-0.657125	1.08276e-10	2.52657e-10
YFL017C	GNA1	-0.656182	3.90925e-10	8.87018e-10
YER087C-B	SBH1	-0.655164	7.61788e-13	1.95394e-12
YDR158W	HOM2	-0.65465	3.37459e-10	7.6792e-10
YGL064C	MRH4	-0.654555	9.60348e-07	1.83999e-06
YBR239C	ERT1	-0.654462	9.74515e-08	1.96965e-07
YBR087W	RFC5	-0.65407	1.31437e-10	3.05291e-10
YOL103W-A	YOL103W-A	-0.653751	7.56331e-05	0.00012872
YDR185C	UPS3	-0.651903	0.000273725	0.000447431
YEL022W	GEA2	-0.65144	5.1926e-10	1.17294e-09
YHR131W-A	YHR131W-A	-0.6513	0.0339904	0.0458394
YHR079C	IRE1	-0.651003	2.86903e-11	6.87634e-11
YHR077C	NMD2	-0.650445	4.73587e-13	1.22433e-12
YPL183W-A	RTC6	-0.649916	1.7797e-08	3.73262e-08
YIL134W	FLX1	-0.649791	1.28895e-05	2.30524e-05
YDL085C-A	YDL085C-A	-0.64872	1.16336e-08	2.4663e-08
YKL137W	CMC1	-0.647486	3.01029e-08	6.23403e-08
SNR3	SNR3	-0.646542	0.00346224	0.00516704
YMR282C	AEP2	-0.644406	6.68035e-10	1.50324e-09
YLR130C	ZRT2	-0.643913	1.84214e-20	6.17074e-20
YHL029C	OCA5	-0.643818	7.21576e-10	1.62114e-09
YGR084C	MRP13	-0.643277	6.76414e-12	1.65773e-11
YOR048C	RAT1	-0.6431	4.64833e-11	1.10398e-10
YML009C-A	YML009C-A	-0.642904	5.73658e-11	1.35515e-10
YMR117C	SPC24	-0.642683	0.000144939	0.00024287
YHR086W	NAM8	-0.642162	3.09428e-09	6.75846e-09
YLR390W-A	CCW14	-0.641934	2.15389e-14	5.8847e-14
YKL057C	NUP120	-0.641509	2.54899e-12	6.37743e-12
YML025C	YML6	-0.64142	6.20616e-12	1.52309e-11
YLL041C	SDH2	-0.641036	2.73066e-08	5.67489e-08
YOL105C	WSC3	-0.641004	6.6839e-05	0.000114249
YNR037C	RSM19	-0.640927	1.82573e-08	3.82688e-08
YPR051W	MAK3	-0.639915	1.9943e-11	4.80099e-11
YDR325W	YCG1	-0.639657	9.66652e-11	2.2601e-10
YKL166C	TPK3	-0.639289	2.4475e-12	6.12784e-12
YOL149W	DCP1	-0.638879	7.30019e-09	1.56499e-08
YML105C	SEC65	-0.638639	3.54592e-16	1.03096e-15
YBR134W	YBR134W	-0.638584	0.00272172	0.00409736
YIL092W	YIL092W	-0.638405	3.22134e-07	6.3228e-07
YDR326C	YSP2	-0.63751	4.15428e-14	1.1207e-13
YBL012C	YBL012C	-0.637009	5.80576e-06	1.06199e-05
CRS5	CRS5	-0.636854	0.00335172	0.00501162
YPL019C	VTC3	-0.636822	5.0278e-19	1.61529e-18
YDR053W	YDR053W	-0.636407	0.000872892	0.00136798
YJR139C	HOM6	-0.636035	3.99581e-15	1.12251e-14
YAL042W	ERV46	-0.635448	6.78985e-15	1.88791e-14
YGL039W	YGL039W	-0.635078	0.00189021	0.00288242
YLR055C	SPT8	-0.634728	2.68827e-07	5.30196e-07
YML078W	CPR3	-0.633353	6.97999e-13	1.79203e-12
YDR261C	EXG2	-0.633296	6.22838e-11	1.46839e-10
YDR431W	YDR431W	-0.632891	0.0157083	0.0219897
YLL022C	HIF1	-0.632562	2.24411e-07	4.44546e-07
YOR178C	GAC1	-0.632518	0.000302627	0.000492509
YHR038W	RRF1	-0.632271	7.87805e-06	1.42884e-05
YPR050C	YPR050C	-0.631065	5.52032e-11	1.30581e-10
YML124C	TUB3	-0.628033	3.15195e-15	8.91119e-15
YER057C	HMF1	-0.627623	2.75265e-08	5.71388e-08
YML009W-B	YML009W-B	-0.627444	6.99264e-09	1.50042e-08
YDR444W	YDR444W	-0.626601	3.0044e-06	5.59407e-06
YOR067C	ALG8	-0.626564	2.02422e-10	4.65274e-10
YJR075W	HOC1	-0.626541	2.88417e-11	6.90795e-11
YPR186C	PZF1	-0.626522	8.53102e-06	1.54569e-05
YNL221C	POP1	-0.626377	1.0626e-07	2.14524e-07
YMR158W	MRPS8	-0.626329	7.76626e-08	1.57645e-07
YMR024W	MRPL3	-0.626283	2.40522e-09	5.2861e-09
YOR216C	RUD3	-0.626069	5.42956e-12	1.33482e-11
YDL092W	SRP14	-0.625829	3.79597e-09	8.263e-09
YLL037W	YLL037W	-0.62553	4.90627e-06	9.03296e-06
YEL003W	GIM4	-0.625362	2.98616e-08	6.18767e-08
YBL088C	TEL1	-0.624965	1.01543e-09	2.26764e-09
YHR147C	MRPL6	-0.624848	2.28886e-08	4.77922e-08
YDL202W	MRPL11	-0.623059	1.30742e-07	2.62449e-07
YOR233W	KIN4	-0.622805	2.18386e-10	5.00667e-10
YJL104W	PAM16	-0.622353	2.155e-07	4.27133e-07
RUF21	RUF21	-0.622153	5.1307e-07	9.95438e-07
YDR322W	MRPL35	-0.621798	2.27948e-07	4.51045e-07
YNL217W	YNL217W	-0.620319	9.56103e-16	2.75376e-15
YNL190W	YNL190W	-0.620257	2.64016e-08	5.4949e-08
YLR139C	SLS1	-0.619887	1.51862e-05	2.70505e-05
AML1	AML1	-0.619701	1.43263e-09	3.18122e-09
YOR016C	ERP4	-0.619385	9.78255e-09	2.08325e-08
YCL046W	YCL046W	-0.618776	3.74155e-07	7.32151e-07
YMR207C	HFA1	-0.618318	9.21669e-08	1.86551e-07
YER088W-B	YER088W-B	-0.618169	7.36698e-09	1.57883e-08
YHL006W-A	YHL006W-A	-0.617757	0.00112933	0.00175547
YGR188C	BUB1	-0.617674	3.07238e-05	5.37381e-05
YNL271C	BNI1	-0.617504	2.44751e-10	5.60019e-10
YDR222W	YDR222W	-0.616158	1.36727e-07	2.73764e-07
YJL110C	GZF3	-0.616003	9.86098e-08	1.99249e-07
AIM1	AIM1	-0.615428	5.27505e-07	1.02316e-06
YOR229W	WTM2	-0.614853	0.000328792	0.000534108
YOR217W	RFC1	-0.614147	1.52878e-12	3.85909e-12
YLR230W	YLR230W	-0.614045	6.28719e-12	1.54245e-11
YKR045C	YKR045C	-0.613382	7.28933e-05	0.000124297
YPL085W	SEC16	-0.613225	1.33064e-10	3.08867e-10
YNL122C	YNL122C	-0.612848	1.1338e-05	2.036e-05
YLR147C	SMD3	-0.612578	2.9484e-06	5.49705e-06
YDR347W	MRP1	-0.612341	1.43241e-09	3.18122e-09
YJR018W	YJR018W	-0.61126	7.02947e-10	1.57979e-09
YGR215W	RSM27	-0.610978	4.79857e-09	1.03878e-08
YLL021W	SPA2	-0.610956	1.29998e-05	2.32437e-05
YLR335W	NUP2	-0.610609	9.39536e-12	2.2883e-11
YGR068C	ART5	-0.610529	4.16319e-06	7.70098e-06
YDL189W	RBS1	-0.610519	3.76605e-08	7.76049e-08
YBR159W	IFA38	-0.609172	3.58668e-15	1.01079e-14
YNR065C	YNR065C	-0.608847	6.40424e-09	1.37793e-08
YDR150W	NUM1	-0.606541	6.58418e-13	1.6941e-12
YLR229C	CDC42	-0.606502	1.31336e-12	3.32598e-12
YIL147C	SLN1	-0.60645	6.42403e-10	1.44694e-09
YIL138C	TPM2	-0.605391	3.18934e-16	9.29194e-16
YML051W	GAL80	-0.605277	2.79315e-12	6.9809e-12
YNL085W	MKT1	-0.60519	5.51743e-16	1.59628e-15
YJL111W	CCT7	-0.604635	8.45507e-18	2.60508e-17
YGR021W	YGR021W	-0.603591	0.000693161	0.00109432
YBL068W-A	YBL068W-A	-0.603037	2.23459e-05	3.94457e-05
YPL097W	MSY1	-0.602518	3.81501e-07	7.45494e-07
YDR349C	YPS7	-0.602391	2.30427e-14	6.28341e-14
YPR158W-B	YPR158W-B	-0.602004	0.0180883	0.0251225
YGR038C-B	YGR038C-B	-0.601545	1.0573e-05	1.90202e-05
YPL089C	RLM1	-0.599906	1.32618e-06	2.52246e-06
[truncated: 5,125 more rows]

## Sheet: Cg RNAseq
name	log2ratio(MMS/noMMS)	pvalue	padj
CAGL0A00495g	-4.65365	0	0
CAGL0A00979g	-4.65296	0	0
CAGL0A01540g	-5.18559	0	0
CAGL0A01562g	-4.61803	0	0
CAGL0A01672g	2.47295	0	0
CAGL0A01782g	-4.30574	0	0
CAGL0A02090g	-4.08256	0	0
CAGL0A02112g	-3.24298	0	0
CAGL0A02211g	-4.99158	0	0
CAGL0A03168g	-4.94708	0	0
CAGL0A03234g	-3.04849	0	0
CAGL0A03278g	-4.40951	0	0
CAGL0A03366g	-2.60913	0	0
CAGL0A03388g	-3.88388	0	0
CAGL0A04015g	-3.17163	0	0
CAGL0A04037g	-3.10862	0	0
CAGL0A04521g	-4.61218	0	0
CAGL0A04675g	4.04822	0	0
CAGL0A04807g	2.91164	0	0
CAGL0B00550g	-2.45691	0	0
CAGL0B00616g	4.33794	0	0
CAGL0B00836g	5.08904	0	0
CAGL0B00902g	2.81557	0	0
CAGL0B01122g	-5.24855	0	0
CAGL0B01203g	-4.57397	0	0
CAGL0B01419g	4.12745	0	0
CAGL0B01881g	-3.35515	0	0
CAGL0B02145g	-2.71784	0	0
CAGL0B02475g	-5.93198	0	0
CAGL0B02585g	-2.29758	0	0
CAGL0B02717g	-3.8827	0	0
CAGL0B02794g	-3.36327	0	0
CAGL0B03487g	-3.58648	0	0
CAGL0B03795g	-2.38106	0	0
CAGL0B03817g	3.77184	0	0
CAGL0B04125g	-4.08235	0	0
CAGL0B04257g	-3.94896	0	0
CAGL0B04345g	-2.73696	0	0
CAGL0B04675g	4.12758	0	0
CAGL0C00275g	5.01516	0	0
CAGL0C01243g	3.53785	0	0
CAGL0C01441g	-3.47563	0	0
CAGL0C01595g	4.04608	0	0
CAGL0C01639g	-4.15963	0	0
CAGL0C01705g	3.0717	0	0
CAGL0C01947g	-3.24768	0	0
CAGL0C02189g	-4.02696	0	0
CAGL0C02211g	-4.48512	0	0
CAGL0C02321g	6.60579	0	0
CAGL0C03369g	-3.37515	0	0
CAGL0C03630g	-4.0504	0	0
CAGL0C04389g	-4.11091	0	0
CAGL0C04411g	-4.49815	0	0
CAGL0C04983g	-3.18987	0	0
CAGL0C05181g	-3.12291	0	0
CAGL0C05379g	-5.04068	0	0
CAGL0D00176g	-4.4482	0	0
CAGL0D00418g	-3.49926	0	0
CAGL0D00528g	-3.80225	0	0
CAGL0D00550g	-3.85595	0	0
CAGL0D00616g	-4.71176	0	0
CAGL0D00858g	-4.34082	0	0
CAGL0D00880g	-3.87635	0	0
CAGL0D01034g	-3.37791	0	0
CAGL0D01188g	-3.86659	0	0
CAGL0D01408g	-2.50142	0	0
CAGL0D01562g	-3.75628	0	0
CAGL0D01716g	-3.08474	0	0
CAGL0D01826g	-2.91974	0	0
CAGL0D02090g	-3.72751	0	0
CAGL0D02530g	-2.75363	0	0
CAGL0D02706g	-3.56418	0	0
CAGL0D03564g	2.60133	0	0
CAGL0D03718g	-2.37552	0	0
CAGL0D04356g	-2.85099	0	0
CAGL0D05082g	5.10076	0	0
CAGL0D05192g	-3.4968	0	0
CAGL0D05214g	-4.09361	0	0
CAGL0D06006g	3.592	0	0
CAGL0E00517g	-3.19586	0	0
CAGL0E00781g	-2.31499	0	0
CAGL0E00803g	6.5282	0	0
CAGL0E00869g	-3.48946	0	0
CAGL0E01463g	-2.40097	0	0
CAGL0E01991g	-4.28719	0	0
CAGL0E02013g	-5.13522	0	0
CAGL0E02035g	5.1707	0	0
CAGL0E02937g	-4.80011	0	0
CAGL0E03069g	-2.68484	0	0
CAGL0E03245g	-5.57145	0	0
CAGL0E03938g	-5.34822	0	0
CAGL0E04334g	-4.49656	0	0
CAGL0E04994g	-5.50719	0	0
CAGL0E05148g	2.84238	0	0
CAGL0E05170g	3.79615	0	0
CAGL0E05280g	7.27696	0	0
CAGL0E05478g	-4.28244	0	0
CAGL0E05500g	-3.78417	0	0
CAGL0E06138g	-3.82488	0	0
CAGL0E06358g	-4.88475	0	0
CAGL0E06490g	2.40946	0	0
CAGL0F00231g	-2.03565	0	0
CAGL0F00253g	3.39724	0	0
CAGL0F00561g	-3.71803	0	0
CAGL0F01023g	-3.64059	0	0
CAGL0F01045g	-4.60945	0	0
CAGL0F01463g	-7.08177	0	0
CAGL0F01683g	-4.87916	0	0
CAGL0F01705g	-3.25471	0	0
CAGL0F01749g	-3.93531	0	0
CAGL0F01815g	5.87725	0	0
CAGL0F02563g	-5.58783	0	0
CAGL0F02937g	-5.36237	0	0
CAGL0F03927g	-4.9996	0	0
CAGL0F04279g	3.40446	0	0
CAGL0F04433g	-3.58955	0	0
CAGL0F04499g	-3.43913	0	0
CAGL0F04565g	-2.34043	0	0
CAGL0F05329g	-2.62179	0	0
CAGL0F07007g	3.87008	0	0
CAGL0F07073g	-4.9748	0	0
CAGL0F07095g	2.24566	0	0
CAGL0F07117g	4.12105	0	0
CAGL0F07139g	-2.55959	0	0
CAGL0F07293g	3.88771	0	0
CAGL0F07359g	2.73845	0	0
CAGL0F07601g	-2.7622	0	0
CAGL0F08129g	-3.84291	0	0
CAGL0F09031g	-4.69899	0	0
CAGL0G00154g	-2.71633	0	0
CAGL0G00550g	2.96013	0	0
CAGL0G00990g	-4.56738	0	0
CAGL0G01078g	-4.98933	0	0
CAGL0G01210g	4.37215	0	0
CAGL0G01254g	2.78471	0	0
CAGL0G01672g	2.18045	0	0
CAGL0G01694g	3.06704	0	0
CAGL0G01826g	-5.03125	0	0
CAGL0G02079g	-3.77759	0	0
CAGL0G02101g	2.13974	0	0
CAGL0G02255g	2.42529	0	0
CAGL0G02453g	-3.76554	0	0
CAGL0G02475g	-4.09061	0	0
CAGL0G03091g	-2.87324	0	0
CAGL0G03289g	6.87955	0	0
CAGL0G03443g	-3.65505	0	0
CAGL0G03575g	-4.16242	0	0
CAGL0G03883g	6.16925	0	0
CAGL0G04411g	-3.72036	0	0
CAGL0G04851g	-4.37117	0	0
CAGL0G05027g	-4.6184	0	0
CAGL0G05093g	2.90953	0	0
CAGL0G05247g	4.33569	0	0
CAGL0G05742g	-3.04732	0	0
CAGL0G05830g	3.11489	0	0
CAGL0G05940g	-4.73798	0	0
CAGL0G06248g	-3.01456	0	0
CAGL0G06380g	-3.37035	0	0
CAGL0G06490g	-4.97143	0	0
CAGL0G06732g	3.63258	0	0
CAGL0G06798g	5.31067	0	0
CAGL0G07106g	-3.86339	0	0
CAGL0G07227g	-4.80903	0	0
CAGL0G07689g	3.06184	0	0
CAGL0G07843g	-2.64492	0	0
CAGL0G08041g	-3.40539	0	0
CAGL0G08173g	-4.39034	0	0
CAGL0G08734g	-3.70672	0	0
CAGL0G09130g	-4.34575	0	0
CAGL0G09581g	-3.14332	0	0
CAGL0G09713g	-2.61417	0	0
CAGL0G10043g	-3.37674	0	0
CAGL0G10131g	-3.02887	0	0
CAGL0G10153g	-2.83092	0	0
CAGL0G10175g	3.78415	0	0
CAGL0H00462g	-4.96426	0	0
CAGL0H00506g	-2.09021	0	0
CAGL0H00704g	6.48857	0	0
CAGL0H00957g	-2.27977	0	0
CAGL0H02057g	-2.93099	0	0
CAGL0H02101g	5.32093	0	0
CAGL0H02387g	5.20307	0	0
CAGL0H02409g	-3.12456	0	0
CAGL0H02453g	-2.82707	0	0
CAGL0H02491g	-4.36515	0	0
CAGL0H02563g	5.18863	0	0
CAGL0H02585g	4.36864	0	0
CAGL0H02739g	2.5047	0	0
CAGL0H03113g	3.93268	0	0
CAGL0H03135g	4.08697	0	0
CAGL0H03443g	2.58812	0	0
CAGL0H03773g	-3.96851	0	0
CAGL0H03795g	3.31447	0	0
CAGL0H04081g	-3.7891	0	0
CAGL0H04521g	-4.53274	0	0
CAGL0H04653g	-2.6959	0	0
CAGL0H04675g	-2.39195	0	0
CAGL0H04763g	-3.77054	0	0
CAGL0H04785g	2.82694	0	0
CAGL0H05137g	-5.4717	0	0
CAGL0H05643g	-4.37558	0	0
CAGL0H05709g	-4.38833	0	0
CAGL0H05951g	3.45219	0	0
CAGL0H06017g	6.34448	0	0
CAGL0H06127g	-3.30244	0	0
CAGL0H06919g	2.6702	0	0
CAGL0H07249g	-3.16514	0	0
CAGL0H07403g	-2.15105	0	0
CAGL0H07579g	-3.93383	0	0
CAGL0H07887g	-2.53262	0	0
CAGL0H07975g	-4.42568	0	0
CAGL0H08327g	-4.66371	0	0
CAGL0H08541g	-2.60987	0	0
CAGL0H08734g	-4.58078	0	0
CAGL0H08976g	-5.03804	0	0
CAGL0H09064g	-4.29214	0	0
CAGL0H09196g	-3.4346	0	0
CAGL0H09460g	5.17702	0	0
CAGL0H09724g	-3.19559	0	0
CAGL0H09878g	-3.32458	0	0
CAGL0H10142g	2.2367	0	0
CAGL0H10428g	3.36486	0	0
CAGL0I00418g	-5.14745	0	0
CAGL0I00506g	3.367	0	0
CAGL0I00594g	-2.69416	0	0
CAGL0I00748g	-2.67272	0	0
CAGL0I00792g	-4.77693	0	0
CAGL0I00814g	-4.83857	0	0
CAGL0I01166g	4.52503	0	0
CAGL0I01408g	-5.8192	0	0
CAGL0I01430g	-5.15139	0	0
CAGL0I02024g	6.54491	0	0
CAGL0I02486g	-2.92383	0	0
CAGL0I02574g	3.61133	0	0
CAGL0I02926g	-2.79277	0	0
CAGL0I03190g	-2.74403	0	0
CAGL0I03234g	-4.56046	0	0
CAGL0I04048g	2.84338	0	0
CAGL0I04356g	-3.37923	0	0
CAGL0I04730g	-4.37351	0	0
CAGL0I05016g	3.35762	0	0
CAGL0I05500g	-3.64118	0	0
CAGL0I05544g	2.92685	0	0
CAGL0I05588g	-3.06809	0	0
CAGL0I05830g	2.62527	0	0
CAGL0I05934g	6.2597	0	0
CAGL0I06204g	-3.91502	0	0
CAGL0I06809g	4.13777	0	0
CAGL0I07315g	4.72995	0	0
CAGL0I07491g	-3.45627	0	0
CAGL0I07667g	-3.25765	0	0
CAGL0I07799g	-2.9408	0	0
CAGL0I07843g	-3.20351	0	0
CAGL0I07887g	3.71347	0	0
CAGL0I07975g	-4.19282	0	0
CAGL0I08239g	2.15136	0	0
CAGL0I08393g	-2.83946	0	0
CAGL0I08547g	-4.15882	0	0
CAGL0I09108g	4.03543	0	0
CAGL0I09790g	-2.95044	0	0
CAGL0I10010g	7.70676	0	0
CAGL0J00165g	-3.76296	0	0
CAGL0J00341g	-2.83135	0	0
CAGL0J00451g	7.70478	0	0
CAGL0J00473g	-4.27471	0	0
CAGL0J00561g	5.15386	0	0
CAGL0J00583g	4.55173	0	0
CAGL0J00737g	-3.36955	0	0
CAGL0J01265g	-3.18461	0	0
CAGL0J01331g	3.27503	0	0
CAGL0J01848g	-3.74778	0	0
CAGL0J02354g	-4.91479	0	0
CAGL0J02816g	-3.97018	0	0
CAGL0J02882g	3.25182	0	0
CAGL0J03234g	-5.10324	0	0
CAGL0J03476g	-3.06305	0	0
CAGL0J04048g	4.48	0	0
CAGL0J04158g	2.98542	0	0
CAGL0J04576g	-3.36379	0	0
CAGL0J05302g	4.01667	0	0
CAGL0J05962g	4.44997	0	0
CAGL0J06374g	-4.89761	0	0
CAGL0J06600g	-2.65968	0	0
CAGL0J07238g	-5.47917	0	0
CAGL0J07590g	2.83136	0	0
CAGL0J07766g	-3.7991	0	0
CAGL0J07898g	-2.43044	0	0
CAGL0J08096g	2.76575	0	0
CAGL0J08635g	2.59679	0	0
CAGL0J09086g	-4.95743	0	0
CAGL0J09614g	-3.75096	0	0
CAGL0J09746g	-3.0904	0	0
CAGL0J10032g	-4.14039	0	0
CAGL0J10164g	-4.89534	0	0
CAGL0J10296g	4.2009	0	0
CAGL0J10384g	-4.55456	0	0
CAGL0J10802g	-3.97279	0	0
CAGL0J10846g	3.64076	0	0
CAGL0J10890g	-3.46389	0	0
CAGL0J11066g	-3.51333	0	0
CAGL0J11154g	-4.20528	0	0
CAGL0J11220g	-4.60031	0	0
CAGL0J11484g	4.34672	0	0
CAGL0J11748g	-4.01638	0	0
CAGL0K00319g	2.58445	0	0
CAGL0K00803g	2.84538	0	0
CAGL0K01727g	3.46511	0	0
CAGL0K01859g	-4.17493	0	0
CAGL0K01991g	-4.99067	0	0
CAGL0K02123g	-4.36265	0	0
CAGL0K02541g	-4.1862	0	0
CAGL0K02629g	7.18052	0	0
CAGL0K02651g	2.77209	0	0
CAGL0K02761g	2.90216	0	0
CAGL0K03135g	-5.59591	0	0
CAGL0K04279g	-2.8386	0	0
CAGL0K04499g	-2.9985	0	0
CAGL0K04587g	-6.01495	0	0
CAGL0K04719g	4.01288	0	0
CAGL0K05665g	4.25647	0	0
CAGL0K05813g	4.98145	0	0
CAGL0K06061g	-5.97133	0	0
CAGL0K06149g	-4.96547	0	0
CAGL0K06215g	-4.28052	0	0
CAGL0K06259g	4.34386	0	0
CAGL0K06281g	-3.04533	0	0
CAGL0K06567g	-4.91312	0	0
CAGL0K07414g	-5.03455	0	0
CAGL0K07656g	-2.5704	0	0
CAGL0K07832g	-2.81581	0	0
CAGL0K08382g	-5.09719	0	0
CAGL0K08536g	4.68879	0	0
CAGL0K08910g	2.16753	0	0
CAGL0K09042g	-3.47103	0	0
CAGL0K09526g	2.5314	0	0
CAGL0K09614g	-2.87353	0	0
CAGL0K09702g	6.07069	0	0
CAGL0K09724g	-3.32191	0	0
CAGL0K09966g	-2.35658	0	0
CAGL0K10780g	-5.84519	0	0
CAGL0K10890g	6.81608	0	0
CAGL0K10906g	-4.2759	0	0
CAGL0K11209g	2.72117	0	0
CAGL0K11418g	-4.48936	0	0
CAGL0K11594g	4.21273	0	0
CAGL0K11616g	3.93778	0	0
CAGL0K11726g	-2.42537	0	0
CAGL0K11748g	-4.80054	0	0
CAGL0K11880g	-2.73351	0	0
CAGL0K12012g	-2.80851	0	0
CAGL0K12144g	4.00291	0	0
CAGL0K12782g	3.15813	0	0
CAGL0K12848g	-3.84952	0	0
CAGL0K12958g	5.21479	0	0
CAGL0L00205g	4.14106	0	0
CAGL0L00341g	-4.4308	0	0
CAGL0L00429g	-2.47113	0	0
CAGL0L00759g	3.98296	0	0
CAGL0L00957g	3.89608	0	0
CAGL0L01177g	4.09297	0	0
CAGL0L01353g	-3.00305	0	0
CAGL0L01551g	-2.89114	0	0
CAGL0L02101g	2.67225	0	0
CAGL0L02497g	-4.4818	0	0
CAGL0L02799g	-3.65593	0	0
CAGL0L02871g	-3.94077	0	0
CAGL0L02937g	4.44238	0	0
CAGL0L03806g	-4.20498	0	0
CAGL0L03828g	-5.7664	0	0
CAGL0L03846g	-5.9176	0	0
CAGL0L03872g	-3.28905	0	0
CAGL0L04510g	-3.47099	0	0
CAGL0L04598g	3.42859	0	0
CAGL0L04840g	-4.92792	0	0
CAGL0L05148g	-2.33049	0	0
CAGL0L05258g	5.72256	0	0
CAGL0L05742g	4.38818	0	0
CAGL0L06006g	3.766	0	0
CAGL0L06160g	-3.38376	0	0
CAGL0L06204g	-2.50733	0	0
CAGL0L06314g	-3.97408	0	0
CAGL0L06424g	-2.37193	0	0
CAGL0L06754g	-2.63308	0	0
CAGL0L06886g	-4.95755	0	0
CAGL0L07722g	-2.7592	0	0
CAGL0L08008g	-2.71069	0	0
CAGL0L08110g	-4.19325	0	0
CAGL0L08114g	-6.02753	0	0
CAGL0L08118g	-4.37694	0	0
CAGL0L08184g	-3.9596	0	0
CAGL0L08250g	2.33802	0	0
CAGL0L09152g	2.5914	0	0
CAGL0L09581g	-3.45129	0	0
CAGL0L10186g	5.53687	0	0
CAGL0L10208g	2.61989	0	0
CAGL0L10406g	-3.44334	0	0
CAGL0L10516g	-2.5064	0	0
CAGL0L10560g	-3.63623	0	0
CAGL0L10758g	-2.50174	0	0
CAGL0L10780g	-4.94111	0	0
CAGL0L10890g	-4.18803	0	0
CAGL0L11462g	-4.6809	0	0
CAGL0L11506g	-3.86976	0	0
CAGL0L11638g	-4.12699	0	0
CAGL0L11792g	-3.02313	0	0
CAGL0L12364g	-3.33928	0	0
CAGL0L12870g	-3.62499	0	0
CAGL0L13156g	-3.26427	0	0
CAGL0M00550g	3.31639	0	0
CAGL0M00814g	-4.19197	0	0
CAGL0M01078g	2.74426	0	0
CAGL0M01320g	3.14963	0	0
CAGL0M01430g	-3.01413	0	0
CAGL0M01804g	-2.36853	0	0
CAGL0M02079g	3.48891	0	0
CAGL0M02211g	2.36892	0	0
CAGL0M02497g	-4.30886	0	0
CAGL0M02695g	-4.72598	0	0
CAGL0M02849g	-5.03633	0	0
CAGL0M03311g	-2.69006	0	0
CAGL0M03795g	3.33585	0	0
CAGL0M03861g	-4.66774	0	0
CAGL0M04675g	2.964	0	0
CAGL0M04873g	-5.39118	0	0
CAGL0M05687g	2.83005	0	0
CAGL0M05775g	-3.81245	0	0
CAGL0M06105g	2.44417	0	0
CAGL0M06303g	-4.46774	0	0
CAGL0M06501g	-4.76114	0	0
CAGL0M06523g	-4.75586	0	0
CAGL0M06655g	-4.69001	0	0
CAGL0M06677g	-3.7202	0	0
CAGL0M06963g	4.62846	0	0
CAGL0M07920g	-3.63109	0	0
CAGL0M08118g	-4.73063	0	0
CAGL0M08514g	-2.64721	0	0
CAGL0M09713g	3.14924	0	0
CAGL0M10197g	-5.47763	0	0
CAGL0M10241g	-4.77358	0	0
CAGL0M10395g	2.96098	0	0
CAGL0M11110g	-3.22192	0	0
CAGL0M11682g	5.94531	0	0
CAGL0M11726g	-3.1628	0	0
CAGL0M11902g	7.44068	0	0
CAGL0M12034g	-3.75894	0	0
CAGL0M12122g	-3.14776	0	0
CAGL0M12408g	-5.12245	0	0
CAGL0M12859g	2.1584	0	0
CAGL0M13255g	2.95846	0	0
CAGL0M13277g	-3.08466	0	0
CAGL0M13519g	-5.04538	0	0
CAGL0M13805g	-3.01891	0	0
CAGL0M13893g	-2.54596	0	0
CAGL0K08866g	2.08867	9.08282e-308	1.05893e-306
CAGL0K10978g	2.48141	1.33111e-307	1.54848e-306
CAGL0H07183g	-3.52408	9.31672e-307	1.08143e-305
CAGL0J08954g	3.28653	1.89789e-306	2.19815e-305
CAGL0M03399g	2.77255	3.24863e-305	3.75437e-304
CAGL0G01034g	-2.78269	5.38373e-305	6.2083e-304
CAGL0L10714g	-2.78074	1.57213e-304	1.80897e-303
CAGL0C02623g	-2.45847	1.95499e-304	2.24464e-303
CAGL0K01551g	-2.64959	3.08186e-304	3.53079e-303
CAGL0M01826g	-2.22525	3.51309e-304	4.01615e-303
CAGL0M07722g	-2.29551	1.89525e-303	2.16197e-302
CAGL0B03201g	3.3361	5.1101e-303	5.81672e-302
CAGL0L03069g	2.67482	6.68407e-303	7.59202e-302
CAGL0L01243g	-2.16941	6.8713e-303	7.78796e-302
CAGL0M00946g	-3.1071	8.29244e-303	9.3786e-302
CAGL0H03091g	2.51292	1.1942e-302	1.34774e-301
CAGL0D04290g	-2.38162	2.40373e-302	2.70701e-301
CAGL0C02343g	-2.91564	6.42894e-302	7.22471e-301
CAGL0K05313g	-2.65511	9.82427e-302	1.10169e-300
CAGL0L06952g	-2.10539	1.03435e-300	1.15747e-299
CAGL0G01364g	-2.19933	3.05495e-300	3.41136e-299
CAGL0K04235g	2.32361	4.45432e-300	4.96352e-299
CAGL0A03117g	-2.14221	5.54054e-299	6.16094e-298
CAGL0K02233g	-3.90264	6.49401e-299	7.20604e-298
CAGL0L10582g	2.37486	8.98103e-299	9.9449e-298
CAGL0M10439g	2.29183	1.31374e-298	1.45169e-297
CAGL0C02673g	2.5921	1.71498e-298	1.89113e-297
CAGL0H03685g	-2.50146	7.5749e-298	8.33554e-297
CAGL0M12727g	-2.39387	8.14393e-297	8.94312e-296
CAGL0D03124g	-2.99529	2.75214e-296	3.01595e-295
CAGL0M13849g	-2.0715	7.87628e-296	8.61346e-295
CAGL0C04873g	2.67907	8.59785e-296	9.38318e-295
CAGL0G00484g	-3.67542	4.84712e-295	5.27897e-294
CAGL0G01100g	2.69525	4.47676e-294	4.8656e-293
CAGL0I06270g	-2.34797	1.92161e-293	2.08423e-292
CAGL0J11308g	2.59804	4.16646e-293	4.50983e-292
CAGL0I00462g	2.25885	4.2657e-293	4.60783e-292
CAGL0F06875g	3.45279	4.84994e-293	5.22825e-292
CAGL0K10494g	2.16807	5.16261e-293	5.55401e-292
CAGL0G07535g	-3.51254	9.44547e-293	1.01409e-291
CAGL0L08756g	-3.08631	1.05284e-290	1.12807e-289
CAGL0B00748g	2.3974	5.63975e-290	6.03054e-289
CAGL0F03135g	2.18781	8.08847e-289	8.63151e-288
CAGL0H10186g	2.19527	1.8439e-288	1.96374e-287
CAGL0B04059g	2.81455	5.09085e-287	5.41081e-286
CAGL0I06160g	-2.42518	6.44758e-287	6.83908e-286
CAGL0L12540g	-2.15037	7.29941e-287	7.72716e-286
CAGL0J08415g	-2.47974	3.49125e-286	3.68846e-285
CAGL0J04928g	-2.08204	5.80154e-286	6.11704e-285
CAGL0H03707g	3.62291	1.26833e-285	1.33465e-284
CAGL0L06402g	1.91239	3.51784e-285	3.69443e-284
CAGL0B00792g	-3.05713	7.02497e-285	7.363e-284
CAGL0H04631g	2.4369	1.12804e-284	1.17999e-283
CAGL0L02079g	2.89434	3.43575e-284	3.58686e-283
CAGL0B03619g	2.57344	3.76136e-284	3.91907e-283
CAGL0K09284g	-3.39737	1.28255e-283	1.3337e-282
CAGL0F02101g	2.71381	7.53382e-282	7.81892e-281
CAGL0I06787g	2.52942	1.3489e-281	1.3972e-280
CAGL0I03674g	1.86922	2.42548e-281	2.50743e-280
CAGL0E06006g	2.71492	2.52576e-281	2.60602e-280
CAGL0L04532g	-2.07619	2.81798e-281	2.90186e-280
CAGL0G09042g	3.79506	4.9703e-281	5.10831e-280
CAGL0I04884g	2.11419	9.90175e-281	1.0157e-279
CAGL0J01699g	-3.09942	1.74321e-280	1.78469e-279
CAGL0G09955g	-2.30348	2.78574e-279	2.84651e-278
CAGL0E01925g	-3.11656	1.22109e-278	1.24533e-277
CAGL0H06853g	2.46975	6.00288e-277	6.11024e-276
CAGL0J09240g	2.44708	3.44109e-276	3.49591e-275
CAGL0J10912g	-2.9814	1.59373e-275	1.61602e-274
CAGL0K06369g	2.46792	7.04309e-275	7.12793e-274
CAGL0M00638g	-2.29624	3.0691e-274	3.10014e-273
CAGL0E05874g	-2.39501	7.44191e-274	7.50286e-273
CAGL0G10109g	-2.7744	3.601e-273	3.62359e-272
CAGL0G09020g	2.52115	4.13494e-273	4.15298e-272
CAGL0E05764g	-3.02512	6.25753e-273	6.27294e-272
CAGL0G01991g	-2.20451	6.97231e-273	6.97627e-272
CAGL0H10604g	-2.49176	3.10389e-271	3.09979e-270
CAGL0A02189g	-2.01672	1.31133e-270	1.30713e-269
CAGL0I06006g	-3.01308	2.50807e-270	2.49534e-269
CAGL0H03289g	2.7342	6.04013e-270	5.9982e-269
CAGL0K07766g	1.9453	2.68431e-269	2.66068e-268
CAGL0F06693g	-2.44904	4.9685e-269	4.91557e-268
CAGL0I00286g	-2.39769	7.84591e-269	7.74784e-268
CAGL0H02893g	2.98784	2.17662e-268	2.14541e-267
CAGL0D01474g	3.25617	3.24529e-268	3.19281e-267
CAGL0J09922g	-2.64074	1.83195e-267	1.79898e-266
CAGL0I08305g	2.89745	2.31041e-267	2.26463e-266
CAGL0L06028g	1.99726	2.63871e-267	2.58164e-266
CAGL0K02475g	-2.85819	4.52864e-267	4.42252e-266
CAGL0F00715g	2.89722	1.78004e-266	1.73513e-265
CAGL0D01496g	2.74216	2.55113e-266	2.4822e-265
CAGL0M04829g	-1.99782	3.81178e-266	3.70197e-265
CAGL0L04356g	-2.26293	1.99493e-265	1.93392e-264
CAGL0K08360g	-2.5189	3.69035e-265	3.57094e-264
CAGL0M13783g	2.28583	5.58682e-265	5.39618e-264
CAGL0L07238g	2.00008	5.63815e-265	5.43583e-264
CAGL0A00627g	-3.55766	9.61203e-265	9.25027e-264
CAGL0L10978g	-2.50091	6.50876e-264	6.25243e-263
CAGL0L10318g	2.27283	8.65123e-264	8.29546e-263
CAGL0L10015g	-2.46863	4.12127e-263	3.94464e-262
CAGL0I01100g	2.33481	5.09958e-263	4.87221e-262
CAGL0H09328g	-2.54923	4.47933e-261	4.2719e-260
CAGL0M09977g	-2.32361	5.26409e-261	5.0113e-260
CAGL0M09845g	-2.25864	1.04966e-260	9.97462e-260
CAGL0J10179g	-2.16211	3.53987e-260	3.3578e-259
CAGL0K06677g	4.59742	1.7131e-259	1.62208e-258
CAGL0L11726g	2.40687	4.91411e-259	4.64471e-258
CAGL0D00990g	4.21569	1.13177e-258	1.06782e-257
CAGL0A01870g	2.77452	1.46646e-258	1.38113e-257
CAGL0A01067g	-1.9982	9.90761e-258	9.31456e-257
CAGL0K06457g	-2.61483	4.6477e-256	4.36175e-255
CAGL0J03960g	2.29364	6.24781e-255	5.85304e-254
CAGL0D00220g	-3.44424	1.77744e-254	1.66219e-253
CAGL0K03487g	1.82189	1.99745e-254	1.86464e-253
CAGL0F08041g	-2.30824	2.42088e-254	2.25594e-253
CAGL0H09856g	-2.09305	1.4445e-253	1.34371e-252
CAGL0K03663g	-2.31342	2.71299e-253	2.51927e-252
CAGL0E02651g	3.78465	3.47279e-253	3.21917e-252
CAGL0F05115g	-2.70842	8.22619e-253	7.6121e-252
CAGL0D04884g	-2.60988	1.88519e-252	1.74141e-251
CAGL0H08195g	2.74819	3.17756e-252	2.93011e-251
CAGL0A03212g	-3.17718	6.00621e-252	5.52885e-251
CAGL0J04070g	-2.63971	1.48183e-251	1.36169e-250
CAGL0M02805g	-2.54355	2.2435e-251	2.05803e-250
CAGL0I06094g	2.43274	2.36631e-251	2.16693e-250
CAGL0M09130g	1.91917	1.36852e-250	1.25105e-249
CAGL0L05566g	-2.66837	1.55814e-250	1.42194e-249
CAGL0H03531g	-2.47596	1.85485e-250	1.6898e-249
CAGL0H07491g	-3.40183	3.83275e-250	3.48569e-249
CAGL0F02541g	-2.29062	4.08143e-250	3.70549e-249
CAGL0A00407g	1.97374	7.39298e-250	6.70053e-249
CAGL0E06512g	1.95355	1.32552e-249	1.19931e-248
CAGL0J00957g	-2.31453	4.6051e-249	4.15952e-248
CAGL0M11704g	2.20939	1.22763e-248	1.10696e-247
CAGL0A01474g	-2.6553	1.30034e-248	1.17053e-247
CAGL0I05126g	-2.28521	2.17853e-248	1.95772e-247
CAGL0J00605g	1.69163	2.62485e-248	2.3548e-247
CAGL0M13101g	2.79841	2.68559e-248	2.40522e-247
CAGL0I02442g	1.93725	5.54218e-247	4.9552e-246
CAGL0J10406g	-2.06032	9.40725e-247	8.39673e-246
CAGL0C04301g	-2.13758	9.50912e-247	8.47336e-246
CAGL0I10747g	-2.78051	1.4929e-246	1.32806e-245
CAGL0M13937g	2.26461	1.78211e-246	1.58267e-245
CAGL0L05676g	-2.20867	2.93889e-246	2.60562e-245
CAGL0K09592g	-1.92899	3.17175e-246	2.80737e-245
CAGL0H09548g	1.98875	4.97911e-246	4.39974e-245
CAGL0C01325g	-1.77441	1.10234e-245	9.72452e-245
CAGL0L04708g	2.29718	5.35835e-245	4.71909e-244
CAGL0C02035g	-1.89603	9.67193e-245	8.5039e-244
CAGL0G06314g	2.57756	3.97028e-244	3.48502e-243
CAGL0I06402g	1.93526	8.80971e-243	7.72016e-242
CAGL0K09130g	-2.1633	1.31304e-242	1.14875e-241
CAGL0J10010g	-2.29297	2.73945e-242	2.39272e-241
CAGL0E02255g	-3.44024	6.13357e-242	5.34843e-241
CAGL0K12760g	2.83252	6.59382e-242	5.74031e-241
CAGL0L08580g	1.87265	9.39978e-242	8.16962e-241
CAGL0K00671g	-3.07898	1.5995e-241	1.3879e-240
CAGL0G05269g	5.80769	1.6272e-241	1.40962e-240
CAGL0M03223g	-1.81942	1.20377e-240	1.0411e-239
CAGL0M02783g	-2.32352	3.05719e-240	2.63976e-239
CAGL0L07678g	-3.27174	3.3491e-240	2.8871e-239
CAGL0M01342g	2.23986	7.03459e-239	6.05432e-238
CAGL0G01947g	2.27679	1.6305e-238	1.40101e-237
CAGL0J07612g	1.83781	2.95652e-238	2.53629e-237
CAGL0F05709g	-4.22686	3.23073e-238	2.76703e-237
CAGL0D00484g	-1.96291	3.85479e-238	3.29619e-237
CAGL0I00330g	2.37446	5.05611e-238	4.31645e-237
CAGL0H05291g	2.79514	6.27706e-238	5.35016e-237
CAGL0K01771g	3.14287	6.73221e-237	5.72888e-236
CAGL0G02167g	-2.46848	1.1614e-236	9.86725e-236
CAGL0L11330g	2.38734	2.80079e-236	2.37573e-235
CAGL0F04477g	2.06201	1.11845e-235	9.47195e-235
CAGL0I02530g	3.01824	1.17502e-235	9.93514e-235
CAGL0I09460g	2.63249	8.6041e-235	7.2634e-234
CAGL0K08206g	3	8.87363e-235	7.479e-234
CAGL0L05500g	-2.91917	9.517e-235	8.0085e-234
CAGL0K05027g	-1.98773	1.39484e-234	1.17189e-233
CAGL0J11858g	-2.17004	6.92234e-234	5.80664e-233
CAGL0K11572g	2.59857	2.26923e-233	1.90048e-232
CAGL0F07821g	2.20645	2.47856e-233	2.07252e-232
CAGL0E01067g	-2.15247	5.78731e-233	4.83158e-232
CAGL0M11154g	-1.9883	6.92729e-233	5.7742e-232
CAGL0K09460g	-2.83427	5.11283e-232	4.25506e-231
CAGL0J03542g	2.55478	5.80101e-232	4.82021e-231
CAGL0E03157g	-1.93387	9.64255e-232	7.99969e-231
CAGL0E00979g	-2.24059	1.17549e-231	9.73687e-231
CAGL0J02222g	-2.44993	3.35318e-231	2.77319e-230
CAGL0H08305g	2.5313	4.90669e-231	4.05165e-230
CAGL0L04928g	-2.12204	7.80612e-231	6.43579e-230
CAGL0E03289g	-2.47508	1.15357e-230	9.49585e-230
CAGL0I06336g	-2.29145	1.2491e-230	1.02663e-229
CAGL0H09944g	2.37169	1.66037e-230	1.36253e-229
CAGL0C04136g	-2.45265	1.91664e-230	1.57039e-229
CAGL0M08426g	3.04456	1.99841e-230	1.63487e-229
CAGL0E02343g	-2.9703	2.45119e-230	2.00218e-229
CAGL0K07337g	7.04195	2.9456e-229	2.40232e-228
CAGL0M05621g	-2.6567	5.48994e-229	4.4705e-228
CAGL0L13046g	2.16441	1.69045e-228	1.37443e-227
CAGL0J11286g	-2.41882	7.80883e-228	6.33928e-227
CAGL0H03245g	2.01329	1.03587e-227	8.39642e-227
CAGL0F06017g	2.31065	1.10634e-227	8.9539e-227
CAGL0I08327g	-1.64457	1.94497e-227	1.57171e-226
CAGL0G08668g	-2.81126	2.01032e-227	1.62204e-226
CAGL0M04279g	-2.3192	4.44828e-226	3.58368e-225
CAGL0K09218g	2.39016	2.09151e-225	1.68242e-224
CAGL0J05984g	-2.82728	5.51088e-225	4.42627e-224
CAGL0B03289g	2.22739	1.53807e-224	1.23349e-223
CAGL0D02838g	-2.38658	5.60207e-224	4.4859e-223
CAGL0I06490g	-2.43065	1.02927e-223	8.22951e-223
CAGL0M12881g	-2.43898	1.43173e-223	1.143e-222
CAGL0M13871g	-2.02758	1.75555e-223	1.39942e-222
CAGL0L02827g	2.91725	3.98189e-223	3.16934e-222
CAGL0J00429g	-1.9098	1.1475e-222	9.11969e-222
CAGL0B00484g	-1.93988	1.18765e-222	9.42467e-222
CAGL0F00363g	-2.11986	5.16237e-221	4.09049e-220
CAGL0H09680g	1.86944	4.42498e-220	3.50096e-219
CAGL0L02013g	-1.78945	2.36533e-219	1.86861e-218
CAGL0E00583g	2.81292	3.46922e-219	2.7366e-218
CAGL0I02046g	2.58139	1.211e-218	9.5384e-218
CAGL0D00748g	-2.13891	1.56772e-218	1.23297e-217
CAGL0A02299g	1.89946	2.02098e-218	1.5871e-217
CAGL0M12991g	-1.82935	2.11358e-218	1.65736e-217
CAGL0H01705g	-2.08179	3.4792e-218	2.72417e-217
CAGL0D06622g	-2.05577	8.2739e-218	6.4688e-217
CAGL0M01056g	-3.07936	1.05326e-217	8.22255e-217
CAGL0A00451g	1.99462	5.27134e-217	4.10916e-216
CAGL0J06908g	2.99399	1.26105e-216	9.81578e-216
CAGL0H03817g	1.84255	2.08427e-216	1.61997e-215
CAGL0L03586g	-1.86455	2.23159e-216	1.73194e-215
CAGL0K10648g	2.24043	7.25835e-216	5.62495e-215
CAGL0J06006g	-3.16576	5.2482e-215	4.06122e-214
CAGL0D03190g	-1.93061	5.93743e-215	4.58786e-214
CAGL0J10362g	-2.48844	6.68407e-215	5.15725e-214
CAGL0E06028g	-2.2013	4.36655e-214	3.36421e-213
CAGL0G00726g	1.97839	8.23463e-214	6.33516e-213
CAGL0J04092g	2.68834	9.5402e-213	7.32892e-212
CAGL0H03641g	-2.21297	3.76771e-212	2.89022e-211
CAGL0A04719g	1.78911	5.43724e-212	4.16488e-211
CAGL0K07293g	-1.96352	6.44714e-212	4.93131e-211
CAGL0G00220g	-1.75888	1.23737e-211	9.45076e-211
CAGL0K12122g	2.78151	1.24567e-211	9.50048e-211
CAGL0H08261g	4.39511	1.88503e-211	1.43561e-210
CAGL0K06033g	-2.21008	1.91834e-211	1.45888e-210
CAGL0I05098g	-2.46185	2.6131e-211	1.98438e-210
CAGL0C04235g	-2.70765	1.79305e-210	1.35969e-209
CAGL0A03542g	-1.91413	2.38338e-210	1.80475e-209
CAGL0G02409g	-2.68274	4.30889e-210	3.25813e-209
CAGL0I08019g	2.12687	4.39166e-210	3.31599e-209
CAGL0M12188g	-2.30345	5.6864e-210	4.28748e-209
CAGL0K12628g	-2.66902	1.004e-209	7.55928e-209
CAGL0G00105g	2.81457	7.70506e-209	5.79302e-208
CAGL0L00319g	-1.9095	1.83661e-208	1.37889e-207
CAGL0I00220g	2.10826	3.18456e-208	2.38752e-207
CAGL0J08679g	-2.05601	3.88551e-208	2.90891e-207
CAGL0I06424g	2.25531	4.41081e-208	3.29752e-207
CAGL0A02002g	3.94177	5.77672e-208	4.31257e-207
CAGL0I08987g	2.77962	1.0018e-207	7.46835e-207
CAGL0K03949g	2.23716	1.03559e-207	7.70941e-207
CAGL0M09801g	-2.85325	1.06942e-207	7.95003e-207
CAGL0F00429g	-2.55572	2.28684e-207	1.69765e-206
CAGL0I10211g	2.87168	3.74965e-207	2.77968e-206
CAGL0H03201g	2.5162	5.11315e-207	3.78516e-206
CAGL0F00605g	-1.99987	5.3512e-207	3.95585e-206
CAGL0L12804g	-1.71849	6.13179e-207	4.52658e-206
CAGL0B00105g	2.57565	1.13801e-206	8.38924e-206
CAGL0M05489g	-2.05565	1.32997e-206	9.79071e-206
CAGL0H05665g	1.72569	2.01868e-206	1.48401e-205
CAGL0K03861g	-1.84361	2.22045e-206	1.63008e-205
CAGL0L10472g	1.96266	2.24507e-206	1.64587e-205
CAGL0H10010g	3.37828	4.08481e-206	2.99044e-205
CAGL0I06831g	-2.01021	5.10233e-206	3.7302e-205
CAGL0G05896g	-2.74559	1.7233e-205	1.25812e-204
CAGL0M09581g	-1.66514	2.07833e-205	1.51523e-204
CAGL0M06369g	-2.00227	2.4011e-205	1.74815e-204
CAGL0I08613g	-3.12645	3.76079e-205	2.73432e-204
CAGL0G09174g	1.88981	8.0686e-205	5.85831e-204
CAGL0J03344g	-2.24141	2.26801e-204	1.64447e-203
CAGL0C02475g	-2.42727	3.49087e-204	2.52766e-203
CAGL0H10406g	-1.94223	4.24206e-204	3.06738e-203
CAGL0M07227g	-2.68151	1.57923e-203	1.14036e-202
CAGL0D04708g	-1.99544	1.69483e-203	1.22217e-202
CAGL0A02024g	2.91683	1.91583e-203	1.37966e-202
CAGL0H02519g	3.26122	3.30249e-202	2.37501e-201
CAGL0G02629g	-3.50844	5.8847e-202	4.22628e-201
CAGL0I03300g	2.959	6.77094e-202	4.85617e-201
CAGL0L08068g	-2.27225	9.79549e-202	7.0159e-201
CAGL0B03553g	-2.17339	2.01709e-201	1.44276e-200
CAGL0H02937g	-2.31755	2.03692e-201	1.45498e-200
CAGL0H04323g	1.75077	2.34001e-201	1.66923e-200
CAGL0B04565g	-1.68494	3.22281e-201	2.29587e-200
CAGL0F08723g	1.82699	6.53123e-201	4.64648e-200
CAGL0E01815g	3.20319	1.25606e-200	8.92392e-200
CAGL0J03520g	-1.89012	1.45856e-200	1.03488e-199
CAGL0H06391g	1.76389	3.32814e-200	2.35821e-199
CAGL0G03311g	-1.50586	1.84057e-199	1.30243e-198
CAGL0D00462g	-3.7678	2.11808e-199	1.49679e-198
CAGL0L13178g	-3.02949	2.68268e-199	1.89326e-198
CAGL0M08184g	3.3604	3.38801e-199	2.38785e-198
CAGL0A01430g	1.73986	4.5082e-199	3.17312e-198
CAGL0L01199g	2.07671	6.91262e-199	4.85903e-198
CAGL0K09394g	2.67641	8.57583e-199	6.02014e-198
CAGL0L02849g	-1.85122	8.88662e-199	6.23005e-198
CAGL0M02101g	2.05846	1.12936e-198	7.90702e-198
CAGL0D04620g	-2.43509	1.77477e-198	1.24093e-197
CAGL0M11484g	1.47868	2.67744e-198	1.86961e-197
CAGL0I04818g	-1.88877	1.00935e-197	7.03882e-197
CAGL0L02541g	2.40184	1.04743e-197	7.29481e-197
CAGL0L04950g	-2.23292	3.33277e-197	2.31805e-196
CAGL0M07007g	2.38108	3.46267e-197	2.40524e-196
CAGL0D04834g	-2.37582	6.28962e-197	4.36317e-196
CAGL0L09669g	-2.45908	2.06237e-196	1.42882e-195
CAGL0M14003g	2.09344	2.28413e-196	1.58038e-195
CAGL0D01980g	2.00526	5.36063e-196	3.70416e-195
CAGL0L11990g	4.06737	5.4479e-196	3.75955e-195
CAGL0L01705g	2.32848	8.21579e-196	5.66226e-195
CAGL0A04257g	-2.01403	1.1585e-195	7.9739e-195
CAGL0I06182g	-2.64307	5.23049e-195	3.59545e-194
CAGL0M10527g	-2.79343	6.28937e-195	4.31772e-194
CAGL0G02321g	2.2674	9.32186e-195	6.39127e-194
CAGL0F01529g	-2.24875	1.27546e-194	8.73351e-194
CAGL0I10147g	-2.59426	3.04399e-194	2.08163e-193
CAGL0M02629g	2.21165	4.08788e-194	2.79189e-193
CAGL0I04532g	-2.01515	4.53469e-194	3.09306e-193
CAGL0K00275g	1.76288	6.75745e-194	4.60324e-193
CAGL0F02167g	3.87136	8.24898e-194	5.61206e-193
CAGL0L06908g	-1.68342	1.11822e-193	7.5979e-193
CAGL0M09735g	2.96268	1.341e-193	9.09991e-193
CAGL0L07216g	-1.61041	1.49315e-193	1.01194e-192
CAGL0H06479g	1.89541	2.37793e-193	1.60951e-192
CAGL0K05390g	5.49373	4.0771e-193	2.75608e-192
CAGL0M07942g	1.95178	8.0186e-193	5.41358e-192
CAGL0M06413g	2.02461	1.83909e-192	1.24004e-191
CAGL0L08844g	1.84422	2.6772e-192	1.80285e-191
CAGL0M11792g	1.9998	1.73641e-191	1.16783e-190
CAGL0I08503g	2.91445	2.29107e-191	1.53891e-190
CAGL0B02387g	3.14761	7.52755e-191	5.04985e-190
CAGL0G07601g	1.92634	1.11886e-190	7.49636e-190
CAGL0D00836g	-2.03997	1.36319e-190	9.12185e-190
CAGL0F08965g	-1.88794	4.27162e-190	2.85476e-189
CAGL0F06589g	2.87923	1.21487e-189	8.10884e-189
CAGL0E02673g	-2.45211	1.38057e-189	9.20321e-189
CAGL0F03861g	-2.07006	1.43437e-189	9.54983e-189
CAGL0D01936g	1.8216	7.95481e-189	5.28955e-188
CAGL0H00781g	2.00213	2.64972e-188	1.75972e-187
CAGL0G01716g	2.17538	3.53736e-188	2.34627e-187
CAGL0A02233g	-2.56404	3.98396e-188	2.63919e-187
CAGL0D05016g	-1.93722	4.44975e-188	2.94407e-187
CAGL0E01771g	-2.87039	1.07059e-187	7.07443e-187
CAGL0L11660g	-2.15742	2.99497e-187	1.9766e-186
CAGL0F02013g	2.30166	7.07742e-187	4.6651e-186
CAGL0E05390g	-1.53925	7.32093e-187	4.81961e-186
CAGL0F05577g	-2.36648	1.19935e-186	7.88592e-186
CAGL0G00440g	-1.862	1.51907e-186	9.97572e-186
CAGL0H05159g	-1.8071	1.64011e-186	1.07572e-185
CAGL0A02046g	2.06577	2.92149e-186	1.91379e-185
CAGL0F04983g	-2.06401	3.84511e-186	2.51572e-185
CAGL0D05280g	2.68084	2.90155e-185	1.89604e-184
CAGL0E01947g	-1.87116	1.22285e-184	7.98095e-184
CAGL0I01276g	3.29306	1.36717e-184	8.91186e-184
CAGL0C03531g	-2.34801	4.01697e-184	2.61523e-183
CAGL0J09416g	2.45452	2.78304e-183	1.80966e-182
CAGL0I09009g	2.41797	4.46347e-183	2.89879e-182
CAGL0H09768g	1.91331	3.01869e-182	1.95808e-181
CAGL0I10791g	4.14141	3.81409e-182	2.47099e-181
CAGL0M06171g	1.81515	8.68425e-182	5.61929e-181
CAGL0C01815g	1.68181	2.08975e-181	1.35055e-180
CAGL0K02211g	-2.2249	2.22732e-181	1.43771e-180
CAGL0H07425g	-2.41202	3.16875e-181	2.0429e-180
CAGL0M02871g	-1.77057	3.71207e-181	2.39027e-180
CAGL0J06952g	-2.02296	4.52744e-181	2.91175e-180
CAGL0K07964g	2.25926	8.0058e-181	5.14256e-180
CAGL0I05852g	-2.86859	1.17149e-180	7.51602e-180
CAGL0K05643g	1.88483	1.93199e-180	1.23802e-179
CAGL0G03465g	-1.9206	2.59771e-180	1.6626e-179
CAGL0E04488g	1.98354	5.65225e-180	3.61321e-179
CAGL0K00605g	-3.96251	6.80044e-180	4.34195e-179
CAGL0J06424g	-2.2644	4.43135e-179	2.82592e-178
CAGL0D02486g	1.97647	5.1241e-179	3.26376e-178
CAGL0J09812g	1.77298	8.17586e-179	5.2013e-178
CAGL0A01914g	-1.94501	2.95464e-178	1.87742e-177
CAGL0F08481g	-2.07496	5.00438e-178	3.17604e-177
CAGL0K02937g	-1.81781	5.87585e-178	3.72465e-177
CAGL0M07513g	-1.82948	2.14764e-177	1.35974e-176
CAGL0F06809g	-3.18835	2.56936e-177	1.6248e-176
CAGL0H06545g	3.20984	1.9766e-176	1.24847e-175
CAGL0K11506g	-2.59279	3.46662e-176	2.18698e-175
CAGL0L09086g	2.90529	4.83008e-176	3.04353e-175
CAGL0B00946g	1.78722	1.84924e-175	1.16386e-174
CAGL0G00286g	-2.26355	1.95175e-175	1.22691e-174
CAGL0F03113g	2.06757	2.01655e-175	1.26615e-174
CAGL0J03894g	-3.57904	2.31793e-175	1.45365e-174
CAGL0M02915g	5.75385	4.83703e-175	3.02987e-174
CAGL0J11704g	2.02966	5.93397e-175	3.71259e-174
CAGL0K03839g	2.53092	5.83211e-174	3.64455e-173
CAGL0G02893g	2.058	8.18046e-174	5.10603e-173
CAGL0M07095g	-1.96579	1.46078e-172	9.10706e-172
CAGL0I10967g	1.58282	1.47593e-172	9.19067e-172
CAGL0I06072g	1.98545	2.14126e-172	1.33181e-171
CAGL0M00220g	-1.60965	3.7741e-172	2.34464e-171
CAGL0J01045g	-1.95657	5.20585e-172	3.23031e-171
CAGL0J01023g	-3.26816	5.36722e-172	3.32654e-171
CAGL0K03509g	2.29828	7.16694e-172	4.4368e-171
CAGL0J10252g	-2.88501	2.49443e-171	1.54241e-170
CAGL0M03487g	-2.76843	4.91688e-171	3.03676e-170
CAGL0M03773g	-2.43213	1.59847e-170	9.86093e-170
CAGL0H07051g	-1.88919	2.45427e-170	1.51227e-169
CAGL0L06600g	2.04605	3.78986e-170	2.33253e-169
CAGL0F05159g	1.56661	6.24724e-170	3.84049e-169
CAGL0J09394g	1.90481	6.86065e-170	4.21269e-169
CAGL0J07744g	-1.62184	1.2867e-169	7.89165e-169
CAGL0D03058g	1.6345	1.39585e-169	8.55118e-169
CAGL0I04708g	2.1933	2.59155e-169	1.58579e-168
CAGL0F08305g	2.16974	4.87719e-169	2.98094e-168
CAGL0J03718g	-2.35374	5.52641e-169	3.37385e-168
CAGL0B02755g	2.1517	7.20387e-169	4.39287e-168
CAGL0I10406g	1.52049	7.38296e-169	4.4969e-168
CAGL0K03399g	1.54083	1.76935e-168	1.07645e-167
CAGL0F04213g	-1.90294	2.45785e-168	1.49362e-167
CAGL0K08426g	-1.86708	3.33494e-168	2.02429e-167
CAGL0E05896g	-1.62442	6.1587e-168	3.73402e-167
CAGL0H04301g	-1.72904	1.29815e-167	7.8617e-167
CAGL0A02750g	1.63828	1.68029e-167	1.01643e-166
CAGL0L05104g	1.82949	1.79052e-167	1.08187e-166
CAGL0H01727g	-1.59277	2.56026e-167	1.54521e-166
CAGL0A02673g	-2.00451	3.36247e-167	2.02706e-166
CAGL0F04103g	-2.21495	5.63567e-167	3.39358e-166
CAGL0I03608g	-1.9905	5.7979e-167	3.48731e-166
CAGL0L03355g	2.59697	1.03368e-166	6.2103e-166
CAGL0J09350g	1.56731	2.87346e-166	1.7244e-165
CAGL0M08822g	4.99814	3.28377e-166	1.9684e-165
CAGL0H08800g	-1.72729	3.7262e-166	2.23108e-165
CAGL0M05665g	2.24822	5.38228e-166	3.21903e-165
CAGL0E02915g	-2.51428	3.73507e-165	2.23135e-164
CAGL0L11110g	1.56055	6.57265e-165	3.9221e-164
CAGL0G00682g	-2.0083	1.50579e-164	8.97537e-164
CAGL0K12892g	1.77021	2.15114e-164	1.28076e-163
CAGL0E05588g	2.71756	2.76967e-164	1.64717e-163
CAGL0K09944g	1.72339	4.08102e-164	2.42433e-163
CAGL0M07139g	1.95736	9.9928e-164	5.92958e-163
CAGL0G01452g	-1.72796	1.03614e-163	6.14142e-163
CAGL0C04631g	2.14981	2.11183e-163	1.25033e-162
CAGL0M03971g	3.05252	6.15697e-163	3.64121e-162
CAGL0G09669g	-1.6786	1.32931e-162	7.85271e-162
CAGL0J00891g	-2.32046	1.54219e-162	9.1001e-162
CAGL0J03454g	-1.78051	6.39399e-162	3.76875e-161
CAGL0M01496g	-1.84731	2.17586e-161	1.28107e-160
CAGL0H10252g	-2.55091	4.36849e-161	2.56916e-160
CAGL0H10076g	-2.29276	9.54243e-160	5.60578e-159
CAGL0I09482g	1.87598	1.1365e-159	6.66908e-159
CAGL0D06292g	1.64469	2.11511e-159	1.23978e-158
CAGL0L10164g	-1.84519	2.1865e-159	1.28022e-158
CAGL0L10648g	-2.73425	3.30127e-159	1.93079e-158
CAGL0F07403g	-1.85237	1.21527e-158	7.0998e-158
CAGL0J09064g	-1.42935	1.66242e-158	9.7014e-158
CAGL0M06237g	-1.62345	2.29183e-158	1.33597e-157
CAGL0D03674g	-1.94526	6.88333e-158	4.00808e-157
CAGL0M01210g	-2.36789	9.85882e-158	5.73436e-157
CAGL0C03784g	-2.60004	1.4612e-157	8.48974e-157
CAGL0H05511g	-1.85106	2.0431e-157	1.18576e-156
CAGL0H05489g	-1.59075	2.12803e-157	1.2337e-156
CAGL0M07161g	-1.86412	3.57333e-157	2.06932e-156
CAGL0B01771g	-2.35311	4.73322e-157	2.73802e-156
CAGL0F06061g	2.01227	7.22057e-157	4.17232e-156
CAGL0K02893g	-2.16252	7.84676e-157	4.52921e-156
CAGL0J02904g	2.25466	1.18848e-156	6.85254e-156
CAGL0G04983g	-3.24312	2.69958e-156	1.55483e-155
CAGL0L11528g	-2.51113	3.18299e-156	1.83126e-155
CAGL0H02189g	-2.07345	3.18723e-156	1.8317e-155
CAGL0I10098g	2.20938	3.54144e-156	2.03306e-155
CAGL0L12760g	-1.83964	6.9555e-156	3.98867e-155
CAGL0I02794g	2.30987	8.05108e-156	4.61194e-155
CAGL0K10846g	2.40494	9.41462e-156	5.3872e-155
CAGL0L00495g	2.52763	2.33634e-155	1.33545e-154
CAGL0D04180g	-1.90848	2.68536e-155	1.53329e-154
CAGL0H06413g	-1.88909	2.73595e-155	1.5605e-154
CAGL0B03399g	-1.984	3.55703e-155	2.02663e-154
CAGL0L04268g	1.99216	3.80364e-155	2.1648e-154
CAGL0C02365g	4.47123	3.91864e-155	2.22786e-154
CAGL0F04895g	1.5093	9.72437e-155	5.52265e-154
CAGL0C05269g	2.06802	1.7513e-154	9.9353e-154
CAGL0D00704g	1.95666	2.08505e-154	1.1816e-153
CAGL0B02739g	2.00778	2.23947e-154	1.26776e-153
CAGL0M04719g	-2.16452	2.32567e-154	1.31515e-153
CAGL0H04983g	-1.9063	3.1363e-154	1.77166e-153
CAGL0C00737g	-1.72936	4.82703e-154	2.72382e-153
CAGL0B03465g	3.73087	4.99453e-154	2.81534e-153
CAGL0D05588g	-1.9765	7.5156e-154	4.23192e-153
CAGL0F03025g	-1.85249	2.61482e-153	1.4708e-152
CAGL0E02315g	-1.65512	3.3227e-153	1.86699e-152
CAGL0G00924g	-1.96502	3.9681e-153	2.22727e-152
CAGL0C01925g	-2.24007	4.32368e-153	2.42429e-152
CAGL0H06369g	-1.76528	1.01171e-152	5.66664e-152
CAGL0M03905g	-1.72184	2.19637e-152	1.2289e-151
CAGL0G03905g	2.43881	7.04652e-152	3.93846e-151
CAGL0F02299g	-1.89554	8.85572e-152	4.94444e-151
CAGL0H08019g	-1.93316	1.13401e-151	6.32487e-151
CAGL0K10340g	-1.77635	2.57359e-151	1.4339e-150
CAGL0H03729g	1.89526	5.5021e-151	3.06231e-150
CAGL0C04499g	1.70745	5.66258e-151	3.14832e-150
CAGL0B02321g	-1.78355	1.13123e-150	6.28289e-150
CAGL0D01100g	1.64932	9.52404e-150	5.28415e-149
CAGL0J01001g	2.18851	1.17044e-149	6.48704e-149
CAGL0K03459g	3.6887	1.38237e-149	7.65367e-149
CAGL0M08074g	-1.94537	1.44685e-149	8.00228e-149
CAGL0M02585g	1.88864	2.58216e-149	1.42666e-148
CAGL0M00858g	-1.6752	2.7408e-149	1.51273e-148
CAGL0I01694g	1.68221	3.31743e-149	1.82908e-148
CAGL0B01397g	-2.10664	5.45822e-149	3.00628e-148
CAGL0B02970g	-1.88483	1.00351e-148	5.52141e-148
CAGL0J02068g	1.54755	1.09743e-148	6.03188e-148
CAGL0J04972g	2.67309	2.25356e-148	1.23735e-147
CAGL0E01661g	2.4502	3.65006e-148	2.00205e-147
CAGL0J05764g	-1.74454	5.11923e-148	2.80498e-147
CAGL0F00407g	-2.61658	6.39981e-148	3.50302e-147
CAGL0M11990g	-2.5387	9.79216e-148	5.35433e-147
CAGL0G03971g	1.45327	1.04307e-147	5.69761e-147
CAGL0H02255g	-1.65563	2.11899e-147	1.15627e-146
CAGL0F08547g	-2.27066	2.16917e-147	1.18243e-146
CAGL0H05753g	1.96996	3.94201e-147	2.14661e-146
CAGL0H10274g	2.10224	4.66891e-147	2.53983e-146
CAGL0I02420g	2.48871	4.93142e-147	2.67988e-146
CAGL0F00627g	-1.86071	7.49559e-147	4.06915e-146
CAGL0K06853g	1.57753	7.98301e-147	4.32931e-146
CAGL0C02805g	1.77715	1.35482e-146	7.33987e-146
CAGL0A02145g	4.43995	1.45449e-146	7.87178e-146
CAGL0L01001g	-1.70253	3.32501e-146	1.79768e-145
CAGL0K03729g	-1.58834	3.86362e-146	2.08675e-145
CAGL0H07029g	-1.81391	4.7692e-146	2.57323e-145
CAGL0B00990g	1.42411	8.74254e-146	4.71224e-145
CAGL0A00209g	-1.48562	9.94221e-146	5.35342e-145
CAGL0A04785g	1.65105	1.49176e-145	8.02426e-145
CAGL0I10472g	1.52988	1.9794e-145	1.06365e-144
CAGL0J00869g	-2.13836	3.07475e-145	1.65057e-144
CAGL0L03311g	-1.91367	6.29712e-145	3.37697e-144
CAGL0K10252g	1.57199	1.10747e-144	5.93305e-144
CAGL0F08063g	1.64788	1.16573e-144	6.23883e-144
CAGL0C01331g	-2.1294	1.28604e-144	6.87578e-144
CAGL0M05379g	2.37057	2.73117e-144	1.45874e-143
CAGL0B02695g	2.06722	7.94883e-144	4.24125e-143
CAGL0L01265g	2.14463	9.77972e-144	5.2129e-143
CAGL0L12584g	1.65542	2.81677e-143	1.49992e-142
CAGL0H06303g	1.65445	2.85617e-143	1.51937e-142
CAGL0D01430g	2.27749	4.82408e-143	2.56271e-142
CAGL0H08415g	-2.86645	4.82718e-143	2.56271e-142
CAGL0F06633g	1.74267	1.31007e-142	6.94808e-142
CAGL0J05082g	2.08573	1.39017e-142	7.36551e-142
CAGL0J11176g	2.05518	2.24585e-142	1.18873e-141
CAGL0K09834g	1.42548	1.09991e-141	5.81602e-141
CAGL0H03025g	1.8452	1.38099e-141	7.295e-141
CAGL0E04884g	2.00832	2.3299e-141	1.22953e-140
CAGL0L07832g	-2.25586	2.55549e-141	1.34723e-140
CAGL0E01221g	-1.74667	4.01822e-141	2.11626e-140
CAGL0L07326g	1.73917	2.09278e-140	1.1011e-139
CAGL0L09691g	2.15151	2.26068e-140	1.18826e-139
CAGL0I09702g	2.57069	2.51563e-140	1.32095e-139
CAGL0B01727g	2.60688	5.06053e-140	2.65465e-139
CAGL0L08338g	1.57321	1.03823e-139	5.44092e-139
CAGL0H03905g	1.28441	1.45025e-139	7.59268e-139
CAGL0H05203g	2.43543	2.53152e-139	1.32405e-138
CAGL0I04180g	2.35698	2.75488e-139	1.43945e-138
CAGL0K03091g	-2.66589	6.66705e-139	3.48015e-138
CAGL0G07881g	-2.65193	8.46519e-139	4.41441e-138
CAGL0L08822g	1.45604	8.59646e-139	4.47845e-138
CAGL0A01221g	-2.00851	1.04915e-138	5.46032e-138
CAGL0C05027g	2.63085	1.33e-138	6.91523e-138
CAGL0M03003g	3.4798	1.4436e-138	7.49853e-138
CAGL0L09108g	2.28531	2.5467e-138	1.32154e-137
CAGL0G06842g	1.58584	4.32863e-138	2.24402e-137
CAGL0A03051g	-2.51074	9.64667e-138	4.99607e-137
CAGL0J08118g	2.03446	1.05122e-137	5.43903e-137
CAGL0D05874g	-1.83435	1.06904e-137	5.5258e-137
CAGL0G00264g	-1.88781	3.63039e-137	1.8747e-136
CAGL0J11770g	-1.60379	6.16485e-137	3.18037e-136
CAGL0J09284g	2.41433	1.05979e-136	5.46199e-136
CAGL0I07997g	-2.09451	1.35728e-136	6.98843e-136
CAGL0G03707g	-1.42024	1.49634e-136	7.69689e-136
CAGL0K06699g	1.51009	2.07148e-136	1.0645e-135
CAGL0M02255g	1.97335	6.36668e-136	3.26856e-135
CAGL0L07128g	2.09913	9.16446e-136	4.70034e-135
CAGL0J08734g	-1.43897	1.58801e-135	8.13682e-135
CAGL0G01430g	-1.51892	3.29269e-135	1.68551e-134
CAGL0I05038g	-1.49176	3.41236e-135	1.74508e-134
CAGL0M09823g	-1.71929	4.53519e-135	2.31706e-134
CAGL0I08965g	1.6477	4.64691e-135	2.37185e-134
CAGL0K00891g	2.3424	7.23223e-135	3.68788e-134
CAGL0L01309g	1.51143	2.03656e-134	1.03749e-133
CAGL0B01232g	-1.63595	2.75161e-134	1.40041e-133
CAGL0L07040g	1.96686	4.74301e-134	2.4116e-133
CAGL0E04070g	1.38008	1.49294e-133	7.58364e-133
CAGL0F07799g	1.75371	1.70469e-133	8.65092e-133
CAGL0A00187g	1.68973	2.46772e-133	1.25112e-132
CAGL0H09658g	-1.67635	4.91967e-133	2.49185e-132
CAGL0D05940g	-1.72353	5.1435e-133	2.60273e-132
CAGL0G04829g	1.91688	1.66005e-132	8.39222e-132
CAGL0C04565g	-2.85552	2.11259e-132	1.06698e-131
CAGL0A04411g	1.7451	8.08855e-132	4.08129e-131
CAGL0M06545g	1.80702	9.46135e-132	4.76942e-131
CAGL0L04642g	-1.47859	1.0017e-131	5.04471e-131
CAGL0I06534g	-1.73634	1.14614e-131	5.76663e-131
CAGL0G05632g	4.9369	1.47398e-131	7.40909e-131
CAGL0L08624g	-1.64246	1.54753e-131	7.7714e-131
CAGL0M07656g	-1.68746	1.99664e-131	1.00173e-130
CAGL0D01078g	-1.37967	2.08771e-131	1.04643e-130
CAGL0I03828g	-1.33203	3.91005e-131	1.95798e-130
CAGL0F04807g	1.8724	5.4048e-131	2.70393e-130
CAGL0L07172g	-1.61072	6.53199e-131	3.26476e-130
CAGL0L00803g	2.09794	7.61089e-131	3.80042e-130
CAGL0J01485g	-1.80792	1.06524e-130	5.31417e-130
CAGL0G06226g	-1.94927	1.10231e-130	5.4939e-130
CAGL0K08316g	1.83996	1.36103e-130	6.77696e-130
CAGL0L08976g	-2.0374	3.83916e-130	1.90984e-129
CAGL0H00440g	-1.82434	5.31843e-130	2.64324e-129
CAGL0M13563g	-2.55349	6.50899e-130	3.23191e-129
CAGL0L04026g	-2.1352	1.32605e-129	6.57806e-129
CAGL0F04939g	-2.22154	1.39321e-129	6.90472e-129
CAGL0B04169g	-1.72173	1.652e-129	8.17963e-129
CAGL0I05896g	1.71671	2.4086e-129	1.19147e-128
CAGL0L12672g	-1.42855	2.96598e-129	1.46582e-128
CAGL0A01452g	-2.39445	3.12399e-129	1.54247e-128
CAGL0D06556g	-1.54263	3.36124e-129	1.65806e-128
CAGL0K01353g	1.5205	3.85772e-129	1.9012e-128
CAGL0J03652g	-1.25944	6.53246e-129	3.2164e-128
CAGL0I05984g	2.12224	6.88916e-129	3.38888e-128
CAGL0B04961g	-1.67816	1.05789e-128	5.19909e-128
CAGL0I01320g	1.57785	1.78473e-128	8.76305e-128
CAGL0E03476g	1.42134	7.25712e-128	3.55996e-127
CAGL0F02233g	-1.56892	9.00273e-128	4.41217e-127
CAGL0L06864g	3.63905	1.05047e-127	5.14351e-127
CAGL0K08734g	2.32278	3.98859e-127	1.95116e-126
CAGL0L01485g	1.54451	4.55802e-127	2.22766e-126
CAGL0K01067g	-1.68266	5.11685e-127	2.49848e-126
CAGL0D06600g	2.4462	1.20782e-126	5.89218e-126
CAGL0M04103g	3.9185	1.80544e-126	8.79943e-126
CAGL0E03674g	2.01331	2.63856e-126	1.28481e-125
CAGL0D05412g	-1.57982	3.11619e-126	1.51599e-125
CAGL0I01914g	-3.78791	3.16626e-126	1.53894e-125
CAGL0H00847g	-1.93169	7.78141e-126	3.77862e-125
CAGL0C03289g	1.86974	9.18654e-126	4.45686e-125
CAGL0L11154g	4.10604	1.856e-125	8.99616e-125
CAGL0D02310g	-2.08664	2.09403e-125	1.01406e-124
CAGL0C01221g	-1.56085	2.88499e-125	1.39582e-124
CAGL0F01925g	-2.38805	4.88145e-125	2.35959e-124
CAGL0G01782g	-1.94737	5.24949e-125	2.53518e-124
CAGL0K06105g	2.71886	5.38135e-125	2.59649e-124
CAGL0E03828g	1.63124	8.64948e-125	4.16955e-124
CAGL0F09053g	-1.74329	1.09508e-124	5.27414e-124
CAGL0J06710g	-1.59001	1.20055e-124	5.77683e-124
CAGL0B00638g	2.09345	1.24938e-124	6.00631e-124
CAGL0H07513g	-1.55451	2.1093e-124	1.01311e-123
CAGL0J11726g	1.40922	1.02884e-123	4.93715e-123
CAGL0I04642g	-1.7334	2.02863e-123	9.72602e-123
CAGL0G02849g	2.2125	4.44796e-123	2.13059e-122
CAGL0F01727g	-2.94677	1.31666e-122	6.30116e-122
CAGL0B03245g	-1.29315	1.58136e-122	7.5611e-122
CAGL0F02673g	-1.75421	1.93561e-122	9.24654e-122
CAGL0G01804g	1.4917	2.71388e-122	1.29527e-121
CAGL0F06369g	2.0375	2.91799e-122	1.39143e-121
CAGL0B03927g	-1.73594	3.40967e-122	1.62443e-121
CAGL0K02739g	-1.45778	4.88516e-122	2.32529e-121
CAGL0C00671g	1.36081	5.19741e-122	2.47169e-121
CAGL0A04169g	-1.95099	5.23135e-122	2.4856e-121
CAGL0J07678g	-1.67664	5.62564e-122	2.67054e-121
CAGL0M08734g	2.19329	7.30359e-122	3.46397e-121
CAGL0E00649g	2.24422	8.39549e-122	3.97827e-121
CAGL0L07656g	1.30325	8.4322e-122	3.9921e-121
CAGL0J06666g	-1.87033	1.19091e-121	5.63314e-121
CAGL0K00473g	-1.8833	1.51622e-121	7.16548e-121
CAGL0G06666g	-1.54373	1.59766e-121	7.54364e-121
CAGL0J11792g	-2.91435	3.93389e-121	1.8558e-120
CAGL0E03454g	1.41086	7.56965e-121	3.56778e-120
CAGL0I05170g	1.50166	9.56266e-121	4.50313e-120
CAGL0G09757g	-1.52228	1.57302e-120	7.40089e-120
CAGL0C03652g	-2.07827	1.98651e-120	9.33799e-120
CAGL0L04312g	1.49838	2.99544e-120	1.40682e-119
CAGL0I04312g	-1.69279	3.09747e-120	1.45345e-119
CAGL0D05060g	-2.14575	4.46265e-120	2.09219e-119
CAGL0K04345g	-1.62813	4.55912e-120	2.13552e-119
CAGL0A03476g	1.58461	6.08897e-120	2.84959e-119
CAGL0J03014g	1.38249	1.06603e-119	4.98453e-119
CAGL0K00979g	-1.72588	1.25866e-119	5.88005e-119
CAGL0G07623g	1.26897	2.58506e-119	1.20659e-118
CAGL0G09383g	-1.5502	3.86697e-119	1.80334e-118
CAGL0C03113g	1.49744	5.25181e-119	2.44699e-118
CAGL0C01771g	2.34303	1.04087e-118	4.8455e-118
CAGL0K01089g	-1.913	1.36543e-118	6.3508e-118
CAGL0J08349g	-1.89221	1.78863e-118	8.31187e-118
CAGL0G05071g	-1.767	2.17663e-118	1.0106e-117
CAGL0K03421g	2.78423	2.22294e-118	1.0312e-117
CAGL0M13079g	1.63734	3.11464e-118	1.44359e-117
CAGL0J00385g	-2.28251	3.23228e-118	1.4968e-117
CAGL0E00737g	-1.4446	3.53468e-118	1.63541e-117
CAGL0G09119g	-2.68434	4.56457e-118	2.11007e-117
CAGL0B03899g	2.56699	6.17621e-118	2.85259e-117
CAGL0A00891g	1.52223	6.84554e-118	3.15898e-117
CAGL0J00539g	1.44415	1.43103e-117	6.59795e-117
CAGL0I09856g	-2.17737	3.09622e-117	1.42631e-116
CAGL0E03223g	-2.1349	3.3642e-117	1.54841e-116
CAGL0G09064g	3.65029	3.70959e-117	1.70589e-116
CAGL0F06413g	-2.30545	4.81248e-117	2.21115e-116
CAGL0M12639g	-2.06993	6.77675e-117	3.11096e-116
CAGL0I09438g	1.90917	7.23206e-117	3.3171e-116
CAGL0I06578g	2.14171	1.48134e-116	6.7885e-116
CAGL0H01375g	1.39061	2.32389e-116	1.06405e-115
CAGL0J04950g	-1.80977	4.4786e-116	2.04885e-115
CAGL0I04070g	-1.50171	4.74236e-116	2.16764e-115
CAGL0F06787g	1.77128	6.98233e-116	3.18874e-115
CAGL0M09449g	1.54708	7.21204e-116	3.2908e-115
CAGL0F07645g	-2.12777	7.74737e-116	3.53203e-115
CAGL0L06974g	1.28215	9.04107e-116	4.11828e-115
CAGL0F06853g	-1.7222	1.10715e-115	5.03881e-115
CAGL0K12034g	-1.75701	1.3355e-115	6.07284e-115
CAGL0I00528g	1.77437	1.64738e-115	7.48461e-115
CAGL0I01606g	-1.53622	3.81795e-115	1.73314e-114
CAGL0F08679g	1.33327	5.88237e-115	2.66798e-114
CAGL0I10813g	2.33399	8.95805e-115	4.0595e-114
CAGL0E01419g	1.80734	9.48546e-115	4.29483e-114
CAGL0G04499g	-1.94238	1.39855e-114	6.32695e-114
CAGL0K00825g	-1.72987	1.8139e-114	8.19897e-114
CAGL0B01595g	3.27639	2.45162e-114	1.1072e-113
CAGL0H03069g	-1.42981	3.08328e-114	1.39129e-113
CAGL0L08712g	1.85072	6.03267e-114	2.71984e-113
CAGL0L10868g	1.54599	7.49735e-114	3.37732e-113
CAGL0K12650g	-1.46118	1.27043e-113	5.71801e-113
CAGL0G08250g	-1.24264	1.77259e-113	7.97139e-113
CAGL0J10956g	-1.77531	2.28969e-113	1.02881e-112
CAGL0K01793g	-1.73752	2.32139e-113	1.04217e-112
CAGL0J00187g	1.4816	3.14422e-113	1.41037e-112
CAGL0A04477g	1.63719	3.31084e-113	1.48385e-112
CAGL0I05764g	-1.84356	3.5806e-113	1.6034e-112
CAGL0I03916g	-1.34357	3.78193e-113	1.69212e-112
CAGL0G09152g	2.09892	1.23134e-112	5.50465e-112
CAGL0M06941g	-2.10157	1.25476e-112	5.6046e-112
CAGL0K01529g	-2.34809	1.5298e-112	6.82733e-112
CAGL0H00935g	-1.83251	1.58962e-112	7.08836e-112
CAGL0I07271g	1.575	1.63604e-112	7.2892e-112
CAGL0I08591g	2.30582	3.76781e-112	1.67729e-111
CAGL0M09405g	1.52896	4.4865e-112	1.99555e-111
CAGL0M09955g	1.43536	6.00123e-112	2.66705e-111
CAGL0M02431g	-1.33924	1.06058e-111	4.70942e-111
CAGL0G05544g	1.74545	1.16151e-111	5.15327e-111
CAGL0K01881g	1.58456	1.49947e-111	6.64715e-111
CAGL0M10417g	2.15954	2.03025e-111	8.99256e-111
CAGL0M00484g	-1.68654	2.03326e-111	8.99836e-111
CAGL0D04114g	-1.43562	2.64885e-111	1.17129e-110
CAGL0G05698g	1.85106	2.93589e-111	1.29713e-110
CAGL0H09834g	-1.61153	3.5766e-111	1.57889e-110
CAGL0K03069g	1.94629	3.97858e-111	1.75489e-110
CAGL0M05225g	-1.71553	5.54067e-111	2.44186e-110
CAGL0A04829g	-1.6291	5.80548e-111	2.55644e-110
CAGL0I10923g	-1.46507	6.01577e-111	2.64684e-110
CAGL0A04191g	-1.68977	1.19858e-110	5.26916e-110
CAGL0K04741g	-4.36552	1.83585e-110	8.06403e-110
CAGL0I00836g	1.59653	3.16498e-110	1.38907e-109
CAGL0L03025g	-1.61303	3.64305e-110	1.59757e-109
CAGL0K02409g	-1.43119	5.33938e-110	2.33951e-109
CAGL0M03685g	1.9667	6.54118e-110	2.86373e-109
CAGL0L10846g	-1.78552	1.13405e-109	4.96075e-109
CAGL0H00572g	-1.70032	1.24715e-109	5.451e-109
CAGL0J06402g	6.93319	1.3079e-109	5.71179e-109
CAGL0H02959g	-2.74181	1.58128e-109	6.90003e-109
CAGL0G01903g	1.88815	2.8684e-109	1.25061e-108
CAGL0K03465g	1.51517	6.70593e-109	2.92136e-108
CAGL0J11462g	-1.62994	8.38576e-109	3.65015e-108
CAGL0J05874g	2.1233	9.50835e-109	4.13539e-108
CAGL0I00352g	1.37908	1.14689e-108	4.98399e-108
CAGL0A00935g	1.70745	1.52631e-108	6.62738e-108
CAGL0J05324g	1.58011	1.94878e-108	8.45484e-108
CAGL0G02783g	-2.19756	3.10111e-108	1.34432e-107
CAGL0H00737g	1.4569	3.27543e-108	1.41873e-107
CAGL0H01419g	-1.71304	3.55151e-108	1.53705e-107
CAGL0L05632g	1.4864	3.91251e-108	1.6919e-107
CAGL0J06578g	-1.5082	4.42665e-108	1.91267e-107
CAGL0M06457g	-1.51216	5.51337e-108	2.38028e-107
CAGL0I07447g	-1.60342	5.76995e-108	2.48902e-107
CAGL0F08833g	-1.44128	5.83591e-108	2.51543e-107
CAGL0J07722g	-1.73068	7.27832e-108	3.13459e-107
CAGL0I02992g	1.96058	9.05323e-108	3.89583e-107
CAGL0M04763g	2.14899	1.06639e-107	4.58521e-107
CAGL0J09262g	1.90257	1.16759e-107	5.01628e-107
CAGL0I04752g	-1.34893	1.42654e-107	6.12382e-107
CAGL0E05610g	1.51515	1.68065e-107	7.2088e-107
CAGL0F01661g	-2.67987	1.91077e-107	8.18923e-107
CAGL0K08250g	-1.54933	2.42722e-107	1.03942e-106
CAGL0I02354g	-1.8584	3.4161e-107	1.46171e-106
CAGL0G09977g	1.35765	3.99334e-107	1.70733e-106
CAGL0K10010g	-1.58237	4.14119e-107	1.76911e-106
CAGL0C01749g	-2.08061	1.44898e-106	6.18503e-106
CAGL0J11528g	2.10758	2.60741e-106	1.11209e-105
CAGL0C02739g	1.97629	3.6235e-106	1.54422e-105
CAGL0I10560g	-1.4798	3.84177e-106	1.63592e-105
CAGL0M00880g	-1.50144	4.09684e-106	1.74313e-105
CAGL0C04191g	1.7086	4.1845e-106	1.779e-105
CAGL0M00506g	-1.40004	4.31162e-106	1.83157e-105
CAGL0K08844g	1.73076	4.46976e-106	1.89723e-105
CAGL0F08371g	-1.5491	5.35921e-106	2.27294e-105
CAGL0E04598g	1.52807	5.54241e-106	2.34876e-105
CAGL0M11000g	2.55241	5.63981e-106	2.38812e-105
CAGL0E05192g	1.68974	1.15251e-105	4.87627e-105
CAGL0J08756g	1.29653	1.43192e-105	6.05365e-105
CAGL0G02277g	-1.58312	2.00999e-105	8.49071e-105
CAGL0K00451g	1.60239	3.9266e-105	1.65737e-104
CAGL0D04092g	-1.71991	4.03696e-105	1.7026e-104
CAGL0A00429g	-1.46213	1.01768e-104	4.28866e-104
CAGL0E06314g	-1.96103	1.03253e-104	4.34779e-104
CAGL0E03179g	1.48847	1.15839e-104	4.8739e-104
CAGL0F02431g	1.85958	1.36865e-104	5.75399e-104
CAGL0E02981g	1.98501	1.38479e-104	5.81724e-104
CAGL0M05599g	-1.72872	1.68559e-104	7.07521e-104
CAGL0I01782g	2.05107	1.86601e-104	7.8263e-104
CAGL0G07205g	-1.41991	2.13029e-104	8.92765e-104
CAGL0C01353g	1.34971	2.83623e-104	1.18767e-103
CAGL0M10483g	1.69729	6.34542e-104	2.65504e-103
CAGL0K11198g	1.84847	7.94094e-104	3.32002e-103
CAGL0E02959g	-2.20636	9.17645e-104	3.83354e-103
CAGL0D05742g	-1.20265	1.03552e-103	4.32257e-103
CAGL0F05071g	2.61973	1.12112e-103	4.67619e-103
CAGL0H10516g	-1.77502	2.7672e-103	1.15329e-102
CAGL0K00253g	-2.01728	3.81309e-103	1.58794e-102
CAGL0M02123g	-1.80246	8.6748e-103	3.60973e-102
CAGL0K08338g	1.65198	8.89577e-103	3.69877e-102
CAGL0L07414g	1.445	1.07496e-102	4.46606e-102
CAGL0J07392g	1.51655	1.24114e-102	5.15245e-102
CAGL0M11440g	2.01785	1.33252e-102	5.52747e-102
CAGL0H05379g	-1.82538	2.51602e-102	1.04286e-101
CAGL0J09196g	1.59155	2.67417e-102	1.10754e-101
CAGL0H06281g	1.3229	5.40728e-102	2.23774e-101
CAGL0B03883g	1.49513	6.18879e-102	2.55916e-101
CAGL0G02761g	-1.92875	6.43335e-102	2.65821e-101
CAGL0B02035g	1.162	9.44762e-102	3.90064e-101
CAGL0M00770g	-1.28124	1.17382e-101	4.8426e-101
CAGL0L07700g	-2.27481	1.30118e-101	5.36383e-101
CAGL0J04840g	-2.4696	1.41654e-101	5.83481e-101
CAGL0I08151g	2.29942	2.20158e-101	9.06139e-101
CAGL0A03872g	1.20449	2.8715e-101	1.18095e-100
CAGL0K00231g	1.6539	3.17311e-101	1.30398e-100
CAGL0G00528g	1.40551	3.66576e-101	1.50526e-100
CAGL0J03146g	1.65661	6.43635e-101	2.6409e-100
CAGL0M03157g	1.47729	7.35042e-101	3.01362e-100
CAGL0B04103g	1.89665	7.93105e-101	3.24915e-100
CAGL0M03993g	1.30153	1.00998e-100	4.13445e-100
CAGL0B02761g	1.55153	1.01314e-100	4.14416e-100
CAGL0H00528g	2.04819	2.06589e-100	8.44384e-100
CAGL0J08613g	1.94622	2.18103e-100	8.90755e-100
CAGL0D03982g	1.50741	2.31037e-100	9.42853e-100
CAGL0I09394g	1.56053	2.68269e-100	1.09395e-99
CAGL0M00176g	-1.30406	2.80186e-100	1.14167e-99
CAGL0B01925g	1.86096	5.27161e-100	2.14635e-99
CAGL0H08888g	2.82981	5.47472e-100	2.22734e-99
CAGL0F00209g	2.25158	5.94391e-100	2.41637e-99
CAGL0M02167g	2.1458	6.27962e-100	2.55089e-99
CAGL0I05236g	1.29567	7.95342e-100	3.22833e-99
CAGL0G03157g	-1.66649	8.76148e-100	3.5536e-99
CAGL0H03663g	2.26777	8.95109e-100	3.62773e-99
CAGL0K09570g	-1.80774	1.36609e-99	5.53231e-99
CAGL0H09174g	1.5562	4.17124e-99	1.68795e-98
CAGL0M06589g	-2.24627	4.34029e-99	1.75501e-98
CAGL0K11110g	1.92615	4.52038e-99	1.82644e-98
CAGL0G04741g	2.02029	5.27822e-99	2.13102e-98
CAGL0G09779g	2.02645	5.7786e-99	2.33126e-98
CAGL0B03311g	2.10784	7.03178e-99	2.83467e-98
CAGL0J00803g	1.35269	7.6153e-99	3.06756e-98
CAGL0I03322g	-1.08656	8.13534e-99	3.27455e-98
CAGL0J11330g	-2.0239	8.46471e-99	3.40454e-98
CAGL0G02365g	1.77797	8.80311e-99	3.53795e-98
CAGL0M13651g	1.32607	9.40248e-99	3.77597e-98
CAGL0E06160g	-1.25807	9.71132e-99	3.89704e-98
CAGL0A03036g	-1.44	1.17273e-98	4.70246e-98
CAGL0B00880g	-1.67302	1.27749e-98	5.11866e-98
CAGL0M00242g	1.39061	4.80755e-98	1.92484e-97
CAGL0L13112g	1.43174	5.18967e-98	2.07626e-97
CAGL0E02871g	3.17767	6.589e-98	2.63411e-97
CAGL0J11198g	-1.42939	8.1728e-98	3.2648e-97
CAGL0G05445g	-1.31264	9.33278e-98	3.72537e-97
CAGL0K09790g	1.31954	9.34821e-98	3.72872e-97
CAGL0J10714g	1.94705	2.06134e-97	8.21589e-97
CAGL0E01573g	-1.50916	2.38112e-97	9.48328e-97
CAGL0M10219g	-2.40669	2.57839e-97	1.02612e-96
CAGL0D05808g	1.36177	3.08285e-97	1.22596e-96
CAGL0E00759g	-1.96015	3.76807e-97	1.49733e-96
CAGL0D04752g	-1.47609	6.41795e-97	2.5484e-96
CAGL0M02937g	1.40851	8.22849e-97	3.26487e-96
CAGL0D01606g	-1.49387	8.25178e-97	3.27166e-96
CAGL0L10120g	-1.30229	8.61725e-97	3.414e-96
CAGL0A04587g	2.34325	1.02421e-96	4.05471e-96
CAGL0A01243g	4.54984	1.18726e-96	4.69667e-96
CAGL0G07513g	-1.91532	1.43794e-96	5.68409e-96
CAGL0H05533g	-1.31042	2.39446e-96	9.45811e-96
CAGL0H09416g	1.42722	2.49405e-96	9.84416e-96
CAGL0M08624g	2.67763	2.529e-96	9.97465e-96
CAGL0L00649g	1.90441	3.12719e-96	1.23248e-95
CAGL0J09108g	1.18568	3.77503e-96	1.4867e-95
CAGL0J10978g	-2.17739	5.02603e-96	1.9779e-95
CAGL0J02310g	-1.69993	7.21937e-96	2.83894e-95
CAGL0B00594g	-1.70404	9.46135e-96	3.71781e-95
CAGL0M09889g	1.53973	1.3092e-95	5.14066e-95
CAGL0I01518g	1.47388	1.75946e-95	6.90352e-95
CAGL0K12826g	-1.26792	3.18385e-95	1.24831e-94
CAGL0G07975g	-1.94777	3.20313e-95	1.25493e-94
CAGL0G03355g	-1.15662	4.36604e-95	1.70928e-94
CAGL0I04620g	1.53459	5.67292e-95	2.21927e-94
CAGL0H06743g	-1.62505	7.53554e-95	2.94576e-94
CAGL0H05071g	1.37244	1.08662e-94	4.24464e-94
CAGL0G03619g	1.84738	2.00051e-94	7.80879e-94
CAGL0I03344g	-1.60961	2.06211e-94	8.0433e-94
CAGL0E01639g	1.49262	3.23851e-94	1.26225e-93
CAGL0L09713g	-1.27464	3.60483e-94	1.404e-93
CAGL0K02189g	1.77223	3.67378e-94	1.4298e-93
CAGL0E05082g	1.68202	6.99517e-94	2.72046e-93
CAGL0M03839g	1.55626	7.73701e-94	3.00675e-93
CAGL0B00814g	1.30594	9.18061e-94	3.56515e-93
CAGL0M13981g	1.71965	1.32654e-93	5.14765e-93
CAGL0G06688g	1.46868	1.40815e-93	5.46031e-93
CAGL0B04499g	-1.51734	1.5329e-93	5.93972e-93
CAGL0L08030g	-2.0445	2.3724e-93	9.18588e-93
CAGL0M02409g	-1.51464	2.80208e-93	1.08417e-92
CAGL0F03553g	-1.67002	2.80891e-93	1.08602e-92
CAGL0G09515g	-2.39116	4.35651e-93	1.68314e-92
CAGL0H09636g	2.10167	8.75247e-93	3.37905e-92
CAGL0G00418g	1.42023	9.59637e-93	3.70216e-92
CAGL0J05368g	1.83774	1.04497e-92	4.02841e-92
CAGL0H07205g	-1.52287	1.08198e-92	4.16807e-92
CAGL0M06787g	-1.9979	1.3481e-92	5.18946e-92
CAGL0L03047g	-1.5319	1.38319e-92	5.32065e-92
CAGL0H08063g	1.86324	1.43062e-92	5.49911e-92
CAGL0F05687g	1.39336	1.70847e-92	6.56238e-92
CAGL0F02849g	-1.40185	2.71835e-92	1.04338e-91
CAGL0I01232g	-1.45465	3.05003e-92	1.16984e-91
CAGL0F01859g	2.55586	3.17099e-92	1.21535e-91
CAGL0H03993g	-1.47134	4.78072e-92	1.831e-91
CAGL0M12947g	2.18568	6.63082e-92	2.53774e-91
CAGL0A02387g	-1.391	8.37793e-92	3.20407e-91
CAGL0F07172g	-1.56204	9.56101e-92	3.65389e-91
CAGL0M07700g	-2.35589	1.19381e-91	4.55903e-91
CAGL0M04455g	-1.56212	1.43234e-91	5.46601e-91
CAGL0K05533g	2.08008	1.53043e-91	5.83613e-91
CAGL0H02431g	-2.24544	1.71733e-91	6.54415e-91
CAGL0L04114g	-1.76021	2.10601e-91	8.01951e-91
CAGL0H04103g	1.47485	2.11951e-91	8.0651e-91
CAGL0M05995g	1.52961	2.33938e-91	8.89537e-91
CAGL0M07876g	-1.66795	3.45209e-91	1.3117e-90
CAGL0G00968g	1.25225	3.997e-91	1.51766e-90
CAGL0G05115g	-1.49223	7.83505e-91	2.97282e-90
CAGL0H07557g	1.23605	8.43994e-91	3.20004e-90
CAGL0I04114g	1.29471	1.11278e-90	4.21612e-90
CAGL0L04774g	-1.30342	2.69313e-90	1.01965e-89
CAGL0H09394g	1.94203	3.5505e-90	1.3433e-89
CAGL0C05489g	1.57469	4.83676e-90	1.82864e-89
CAGL0E01881g	2.25996	6.45923e-90	2.44031e-89
CAGL0C02123g	1.22774	7.19944e-90	2.71802e-89
CAGL0I00704g	-1.34076	8.26853e-90	3.11941e-89
CAGL0B00726g	4.72427	8.35498e-90	3.14978e-89
CAGL0H04807g	-1.74031	1.06764e-89	4.02209e-89
CAGL0A02794g	-1.83092	1.47621e-89	5.55731e-89
CAGL0M14091g	2.32166	1.50624e-89	5.66632e-89
CAGL0H05049g	-1.77325	2.18077e-89	8.19804e-89
CAGL0F07777g	2.11865	2.84211e-89	1.06766e-88
CAGL0H05445g	-1.10536	4.00601e-89	1.50382e-88
CAGL0H01837g	1.35019	4.32744e-89	1.62333e-88
CAGL0H06831g	1.68675	5.1321e-89	1.92381e-88
CAGL0F03289g	-1.59215	5.8608e-89	2.19541e-88
CAGL0F03003g	-1.48182	6.2904e-89	2.35468e-88
CAGL0H09988g	1.50076	6.72659e-89	2.51617e-88
CAGL0D05324g	1.51415	7.74016e-89	2.89327e-88
CAGL0F05269g	-1.23008	1.21445e-88	4.53642e-88
CAGL0F02695g	-1.77299	1.41625e-88	5.28645e-88
CAGL0I06721g	-1.29006	1.46445e-88	5.46251e-88
CAGL0C03553g	1.32958	1.52461e-88	5.68293e-88
CAGL0D06336g	-1.75633	1.57785e-88	5.87725e-88
CAGL0D06688g	-1.25955	1.68615e-88	6.27622e-88
CAGL0M06391g	-1.55155	2.72396e-88	1.01321e-87
CAGL0J11682g	1.33849	2.86833e-88	1.06616e-87
CAGL0L04048g	-1.32775	3.0253e-88	1.12371e-87
CAGL0F00275g	1.29392	4.7182e-88	1.75129e-87
CAGL0B03707g	-1.72191	4.8065e-88	1.78282e-87
CAGL0M00874g	-1.41497	8.2164e-88	3.04548e-87
CAGL0H02607g	-1.39463	1.08526e-87	4.01979e-87
CAGL0M12969g	2.09072	1.19913e-87	4.43845e-87
CAGL0I09306g	1.6783	1.64596e-87	6.08809e-87
CAGL0I02904g	1.87631	2.21928e-87	8.20298e-87
CAGL0E01837g	1.71073	2.31511e-87	8.5512e-87
CAGL0J06182g	1.24668	5.05556e-87	1.86605e-86
CAGL0D01804g	1.23296	6.81681e-87	2.51438e-86
CAGL0I09372g	-2.18773	6.98739e-87	2.57551e-86
CAGL0J00319g	-1.65056	8.3865e-87	3.08906e-86
CAGL0A03993g	1.55116	1.12986e-86	4.15879e-86
CAGL0K02101g	1.44336	1.13996e-86	4.19304e-86
CAGL0E04906g	3.62259	1.22798e-86	4.51367e-86
CAGL0I04125g	-1.99009	2.40957e-86	8.85068e-86
CAGL0I07645g	-1.40975	2.6366e-86	9.67789e-86
CAGL0K00913g	-1.16382	2.68957e-86	9.86548e-86
CAGL0E04004g	4.47662	3.646e-86	1.33644e-85
CAGL0H08580g	1.57769	4.35934e-86	1.59682e-85
CAGL0G07425g	1.05839	4.99671e-86	1.82902e-85
CAGL0F06897g	-1.79384	5.14827e-86	1.88319e-85
CAGL0D02948g	1.61039	5.21078e-86	1.90474e-85
CAGL0L09625g	1.14507	6.2407e-86	2.27964e-85
CAGL0L00979g	-1.4901	6.28873e-86	2.2956e-85
CAGL0E01265g	-1.31685	1.53845e-85	5.61201e-85
CAGL0M11528g	1.7586	1.6614e-85	6.05634e-85
CAGL0L02695g	-1.30378	1.89675e-85	6.90949e-85
CAGL0H08690g	-1.8664	2.50151e-85	9.10625e-85
CAGL0K11044g	-1.81889	2.78486e-85	1.01308e-84
CAGL0H10384g	-1.71374	2.95488e-85	1.07419e-84
CAGL0C02233g	1.66171	3.33103e-85	1.2101e-84
CAGL0I04422g	1.46398	3.50691e-85	1.27312e-84
CAGL0F02651g	3.82762	3.82233e-85	1.38668e-84
CAGL0H08844g	1.80121	4.31435e-85	1.5641e-84
CAGL0A01177g	1.38376	4.88069e-85	1.7682e-84
CAGL0E04752g	1.24446	5.43552e-85	1.96787e-84
CAGL0F04411g	-1.32259	8.10032e-85	2.93062e-84
CAGL0L11770g	-1.24247	9.60174e-85	3.47145e-84
CAGL0J03828g	1.16615	1.32498e-84	4.78713e-84
CAGL0H07007g	1.38287	2.01467e-84	7.27396e-84
CAGL0H06105g	1.15599	2.18074e-84	7.86822e-84
CAGL0E06380g	2.35735	2.31781e-84	8.35707e-84
CAGL0L08602g	-1.87395	2.48655e-84	8.95936e-84
CAGL0G00594g	-1.4257	2.52242e-84	9.08242e-84
CAGL0K00869g	2.64315	6.00506e-84	2.16076e-83
CAGL0G09559g	-1.34032	6.82757e-84	2.45505e-83
CAGL0J11638g	-1.77912	8.98597e-84	3.22897e-83
CAGL0K11440g	-1.50796	9.19768e-84	3.3028e-83
CAGL0I01386g	1.23143	1.24912e-83	4.48245e-83
CAGL0F00803g	1.37512	1.25843e-83	4.51277e-83
CAGL0J03850g	-1.27458	1.32341e-83	4.74259e-83
CAGL0K01749g	1.12344	2.00654e-83	7.18578e-83
CAGL0K03157g	2.25958	2.51291e-83	8.99313e-83
CAGL0M07469g	1.50293	2.94884e-83	1.05461e-82
CAGL0A01804g	-1.83171	3.02192e-83	1.08002e-82
CAGL0B01683g	-1.24046	3.04087e-83	1.08605e-82
CAGL0C01683g	-1.15823	3.87468e-83	1.38292e-82
CAGL0G01276g	-1.84372	4.01613e-83	1.43244e-82
CAGL0K03333g	1.47865	4.21261e-83	1.5015e-82
CAGL0G06776g	-1.3413	4.49089e-83	1.59961e-82
CAGL0H03487g	-1.31795	4.87452e-83	1.73509e-82
CAGL0J09020g	1.8911	5.3923e-83	1.91811e-82
CAGL0H02079g	-1.80495	5.76406e-83	2.04897e-82
CAGL0L13068g	-2.95473	7.30991e-83	2.59673e-82
CAGL0I03652g	1.63005	7.51855e-83	2.66906e-82
CAGL0B02365g	1.17089	8.27298e-83	2.93491e-82
CAGL0F02255g	1.80197	9.16469e-83	3.24908e-82
CAGL0G05874g	-1.45289	1.05618e-82	3.74186e-82
CAGL0J02838g	-1.35692	1.06225e-82	3.76086e-82
CAGL0G04653g	-1.736	1.08906e-82	3.85319e-82
CAGL0J01870g	1.57033	1.23746e-82	4.37533e-82
CAGL0M10703g	1.24798	1.31869e-82	4.65943e-82
CAGL0F02387g	-1.09677	1.51761e-82	5.35872e-82
CAGL0I10648g	0.976758	2.07352e-82	7.31676e-82
CAGL0J01529g	-1.43353	2.77042e-82	9.76936e-82
CAGL0C01287g	-1.58056	3.34142e-82	1.1775e-81
CAGL0G02013g	-1.98229	3.44234e-82	1.21226e-81
CAGL0F06831g	-1.09478	3.83819e-82	1.35077e-81
CAGL0M11462g	1.54745	4.94705e-82	1.73985e-81
CAGL0H06501g	1.50597	5.64254e-82	1.98313e-81
CAGL0K03817g	-1.23906	6.96286e-82	2.44555e-81
CAGL0K09768g	-1.47505	7.10225e-82	2.49285e-81
CAGL0G03773g	1.55733	7.3772e-82	2.58764e-81
CAGL0H04191g	-1.36212	1.41561e-81	4.96213e-81
CAGL0K06809g	-2.98886	4.04676e-81	1.41757e-80
CAGL0M09229g	1.40171	5.24141e-81	1.83484e-80
CAGL0D01892g	1.1842	5.88724e-81	2.05956e-80
CAGL0I02376g	-3.6647	6.476e-81	2.26403e-80
CAGL0A02277g	2.9259	6.50507e-81	2.2727e-80
CAGL0E00847g	-1.18094	8.73768e-81	3.0507e-80
CAGL0C00759g	-1.57047	1.01939e-80	3.55678e-80
CAGL0H05093g	-1.17804	3.26755e-80	1.13859e-79
CAGL0M01782g	1.12871	3.26721e-80	1.13859e-79
CAGL0L00451g	-1.33216	3.35472e-80	1.16819e-79
CAGL0M00572g	-2.30702	3.89634e-80	1.35591e-79
CAGL0B03014g	-1.55978	4.60626e-80	1.6019e-79
CAGL0H09262g	2.39979	5.6679e-80	1.96981e-79
CAGL0G04103g	1.40275	5.77679e-80	2.00633e-79
CAGL0A00319g	1.44116	6.14644e-80	2.13332e-79
CAGL0K06391g	-1.45133	7.14085e-80	2.47684e-79
CAGL0M03751g	-1.52642	1.33798e-79	4.6378e-79
CAGL0H10164g	3.69152	1.47067e-79	5.09441e-79
CAGL0A00473g	-1.24612	1.70493e-79	5.90202e-79
CAGL0I09548g	-1.70881	1.93735e-79	6.70222e-79
CAGL0H06985g	-1.14923	2.37191e-79	8.2002e-79
CAGL0I07579g	-1.09341	2.79493e-79	9.65636e-79
CAGL0M06127g	-1.418	3.21499e-79	1.11004e-78
CAGL0H00396g	-1.45555	3.92765e-79	1.35522e-78
CAGL0J06088g	-1.9602	4.7367e-79	1.63331e-78
CAGL0M10235g	-1.962	7.92402e-79	2.73059e-78
CAGL0C00693g	1.12653	9.70126e-79	3.34084e-78
CAGL0J06270g	1.66953	1.06316e-78	3.65885e-78
CAGL0I04796g	-1.75854	1.13238e-78	3.89454e-78
CAGL0K10934g	1.30631	1.15097e-78	3.95589e-78
CAGL0L08228g	1.16012	1.15572e-78	3.96966e-78
CAGL0A02970g	4.73831	1.44362e-78	4.95531e-78
CAGL0J08569g	-1.08097	1.59811e-78	5.48206e-78
CAGL0M13761g	1.2701	1.6984e-78	5.82232e-78
CAGL0E01551g	1.37312	2.05079e-78	7.02577e-78
CAGL0G04917g	1.40714	2.82221e-78	9.66233e-78
CAGL0M07271g	-1.54516	3.13959e-78	1.0742e-77
CAGL0C03443g	1.50066	3.19888e-78	1.09378e-77
CAGL0D02024g	-1.471	4.14938e-78	1.41786e-77
CAGL0E04620g	-1.082	5.66302e-78	1.93383e-77
CAGL0L04136g	-1.55609	5.91499e-78	2.01857e-77
CAGL0M05203g	-1.42902	1.25315e-77	4.27379e-77
CAGL0K07480g	1.0182	1.46176e-77	4.98205e-77
CAGL0G09449g	-1.22761	1.58885e-77	5.41169e-77
CAGL0I03476g	-1.40785	1.83696e-77	6.25274e-77
CAGL0L01573g	-1.98836	2.04049e-77	6.94106e-77
CAGL0H01661g	5.22088	2.09517e-77	7.1225e-77
CAGL0A04125g	-1.09733	3.06444e-77	1.04108e-76
CAGL0H10472g	1.19429	4.03477e-77	1.36985e-76
CAGL0J09900g	-1.1353	4.5844e-77	1.55546e-76
CAGL0K08800g	1.98331	8.87138e-77	3.00808e-76
CAGL0E05654g	1.64255	9.29034e-77	3.14813e-76
CAGL0L06248g	1.40288	9.70486e-77	3.28649e-76
CAGL0L07986g	1.37138	1.24471e-76	4.21245e-76
CAGL0L01859g	1.39493	1.90716e-76	6.45023e-76
CAGL0C03509g	1.24863	2.3029e-76	7.7837e-76
CAGL0M11088g	2.97887	2.94679e-76	9.95363e-76
CAGL0D02134g	3.66347	4.06042e-76	1.37065e-75
CAGL0J02376g	-1.76454	4.18526e-76	1.41189e-75
CAGL0I04202g	1.74874	5.05778e-76	1.70515e-75
CAGL0F05643g	-1.18434	5.09747e-76	1.71743e-75
CAGL0F00297g	-1.12441	5.73305e-76	1.93035e-75
CAGL0L12562g	1.79685	6.21761e-76	2.09217e-75
CAGL0G07529g	-1.85767	8.31369e-76	2.7957e-75
CAGL0A03014g	1.49511	9.73951e-76	3.27309e-75
CAGL0B04697g	-1.3707	1.18552e-75	3.98157e-75
CAGL0K07392g	-1.14389	1.25424e-75	4.2097e-75
CAGL0J08250g	-1.63346	1.46431e-75	4.91165e-75
CAGL0B01815g	-1.39643	1.61028e-75	5.39785e-75
CAGL0E03366g	6.20211	1.69606e-75	5.68179e-75
CAGL0F01111g	4.23669	2.42931e-75	8.13303e-75
CAGL0H09702g	1.4648	2.55756e-75	8.55699e-75
CAGL0H07271g	-2.03257	2.74277e-75	9.17085e-75
CAGL0L04180g	1.50809	3.18472e-75	1.06419e-74
CAGL0J11000g	-1.53683	5.55134e-75	1.85383e-74
CAGL0M11748g	1.07023	5.66584e-75	1.89087e-74
CAGL0L02365g	-1.12686	7.23354e-75	2.41255e-74
CAGL0K02717g	-1.24883	7.273e-75	2.42418e-74
CAGL0B03069g	1.0183	7.53015e-75	2.50746e-74
CAGL0L03674g	1.32025	7.53234e-75	2.50746e-74
CAGL0H02321g	1.23731	9.06195e-75	3.01476e-74
CAGL0I07227g	-1.07657	9.5646e-75	3.17999e-74
CAGL0L00869g	1.76776	1.07129e-74	3.55952e-74
CAGL0F01397g	1.09016	1.11991e-74	3.71875e-74
CAGL0L12012g	2.54475	1.16522e-74	3.86676e-74
CAGL0F04257g	-1.07256	1.54965e-74	5.13928e-74
CAGL0G03487g	-1.68827	1.69852e-74	5.62948e-74
CAGL0L03003g	-1.36442	2.10282e-74	6.96508e-74
CAGL0F03685g	-1.38599	2.10904e-74	6.98132e-74
CAGL0G05566g	-1.11785	2.12952e-74	7.04471e-74
CAGL0M06347g	1.43644	2.20932e-74	7.30413e-74
CAGL0H08558g	1.47337	2.91973e-74	9.64678e-74
CAGL0G07249g	-1.38262	3.07253e-74	1.01453e-73
CAGL0J07810g	1.32513	3.30978e-74	1.09219e-73
CAGL0F07975g	1.38911	3.32143e-74	1.09535e-73
CAGL0L02343g	-1.09955	4.13531e-74	1.3629e-73
CAGL0A04147g	1.93295	5.11627e-74	1.68516e-73
CAGL0G05357g	1.76434	5.83086e-74	1.91932e-73
CAGL0G03597g	-1.34346	6.49863e-74	2.1378e-73
CAGL0I00572g	-1.10846	6.84657e-74	2.25086e-73
CAGL0C05461g	-1.32189	7.5534e-74	2.4817e-73
CAGL0A02365g	-1.0407	9.32623e-74	3.06227e-73
CAGL0G07293g	1.24536	1.10508e-73	3.62627e-73
CAGL0J10494g	2.33714	1.23708e-73	4.05692e-73
CAGL0G01232g	-1.20023	1.53495e-73	5.03063e-73
CAGL0J10824g	-1.33219	2.05372e-73	6.7267e-73
CAGL0M07205g	1.4148	2.11039e-73	6.90805e-73
CAGL0D00902g	1.90015	2.79688e-73	9.1495e-73
CAGL0F01595g	-1.5011	2.97779e-73	9.73529e-73
CAGL0G04697g	1.67391	3.39596e-73	1.10956e-72
CAGL0K12166g	1.38997	3.62538e-73	1.18378e-72
CAGL0M07051g	-1.49293	3.72469e-73	1.21546e-72
CAGL0G08217g	1.56775	3.98376e-73	1.2992e-72
CAGL0A03674g	-1.78501	4.20705e-73	1.37118e-72
CAGL0M03883g	-1.15171	4.68206e-73	1.52505e-72
CAGL0K12694g	-0.946077	6.66925e-73	2.17099e-72
CAGL0M00418g	-1.87563	9.09584e-73	2.95908e-72
CAGL0H00242g	-0.997896	1.0154e-72	3.3013e-72
CAGL0L00781g	1.20914	1.30647e-72	4.24501e-72
CAGL0I03080g	-1.561	1.57603e-72	5.11774e-72
CAGL0A01826g	3.26722	2.38579e-72	7.74248e-72
CAGL0L02805g	-1.10399	2.40167e-72	7.78923e-72
CAGL0G05335g	1.14186	3.28919e-72	1.06612e-71
CAGL0K07788g	1.64191	3.54585e-72	1.1486e-71
CAGL0I00550g	2.12789	5.52965e-72	1.79012e-71
CAGL0G07271g	-1.25192	5.74068e-72	1.8573e-71
CAGL0M10615g	-1.02661	6.20976e-72	2.00783e-71
CAGL0G07018g	-1.74845	7.03589e-72	2.27356e-71
CAGL0L08074g	1.15735	8.67705e-72	2.80217e-71
CAGL0I00484g	-1.40848	9.29024e-72	2.99837e-71
CAGL0E05940g	-1.3872	1.10754e-71	3.57235e-71
CAGL0B01903g	-1.29903	1.1741e-71	3.78471e-71
CAGL0L06732g	-1.24484	1.20867e-71	3.8938e-71
CAGL0H09020g	-1.22532	1.25037e-71	4.02567e-71
CAGL0K06831g	-1.01169	1.83918e-71	5.91781e-71
CAGL0G06094g	1.15871	1.95106e-71	6.27399e-71
CAGL0A03905g	-2.20484	2.29337e-71	7.37025e-71
CAGL0H09306g	-1.68557	2.69225e-71	8.64688e-71
CAGL0L12386g	-1.77707	2.73912e-71	8.7921e-71
CAGL0G08844g	1.53936	2.86699e-71	9.19697e-71
CAGL0K10824g	2.06798	3.33844e-71	1.07028e-70
CAGL0H01793g	1.43038	3.47094e-71	1.11209e-70
CAGL0B03355g	1.52438	3.68187e-71	1.17896e-70
CAGL0M11066g	-2.42984	5.32922e-71	1.70541e-70
CAGL0I10318g	-1.34869	6.632e-71	2.12104e-70
CAGL0J03388g	1.49817	6.92796e-71	2.21435e-70
CAGL0D06138g	1.11282	6.97806e-71	2.22902e-70
CAGL0L02233g	-1.33246	9.93127e-71	3.17046e-70
CAGL0I08877g	-1.19675	1.62088e-70	5.17138e-70
CAGL0K00957g	-1.27663	1.65731e-70	5.28442e-70
CAGL0L03938g	1.45852	1.66915e-70	5.31898e-70
CAGL0M06897g	2.4519	2.05482e-70	6.54403e-70
CAGL0J11418g	-1.77336	2.31609e-70	7.37165e-70
CAGL0H07095g	1.01443	2.77293e-70	8.82038e-70
CAGL0J08844g	-1.16525	2.92496e-70	9.29838e-70
CAGL0M13431g	-1.3869	3.03282e-70	9.63549e-70
CAGL0E00693g	1.03328	4.02698e-70	1.27863e-69
CAGL0I02772g	1.22787	6.91752e-70	2.19511e-69
CAGL0K01133g	1.2189	7.02428e-70	2.22765e-69
CAGL0K02387g	-1.5806	7.98541e-70	2.53094e-69
CAGL0G02739g	4.22984	8.83787e-70	2.79945e-69
CAGL0L11044g	1.32712	9.22433e-70	2.92012e-69
CAGL0C04543g	1.47586	9.57284e-70	3.02863e-69
CAGL0C03223g	-1.562	1.08566e-69	3.43273e-69
CAGL0F04851g	1.69048	1.25934e-69	3.97952e-69
CAGL0E03498g	2.06611	1.31935e-69	4.16666e-69
CAGL0F00869g	2.19392	1.37323e-69	4.33422e-69
CAGL0K04895g	1.20339	1.47626e-69	4.65665e-69
CAGL0H01287g	0.946833	1.97251e-69	6.21827e-69
CAGL0K05511g	1.22597	2.02617e-69	6.38365e-69
CAGL0I10296g	1.27086	2.07184e-69	6.52365e-69
CAGL0K01639g	1.609	2.47836e-69	7.79901e-69
CAGL0H04691g	-1.63504	3.97109e-69	1.2489e-68
CAGL0L05962g	-1.35327	4.47044e-69	1.40511e-68
CAGL0F08855g	1.56095	4.94206e-69	1.55242e-68
CAGL0C03003g	-1.3837	6.11905e-69	1.92101e-68
CAGL0L02563g	-1.31792	6.23254e-69	1.95547e-68
CAGL0L12958g	1.19053	6.25976e-69	1.96285e-68
CAGL0H01815g	-1.2523	6.91157e-69	2.16595e-68
CAGL0D00726g	-2.22834	7.71175e-69	2.41528e-68
CAGL0L06490g	1.00529	8.12142e-69	2.54209e-68
CAGL0K12408g	-1.89085	8.57666e-69	2.68299e-68
CAGL0J02684g	-1.37039	9.3994e-69	2.93863e-68
CAGL0I05962g	1.15216	1.23681e-68	3.86449e-68
CAGL0E06336g	-1.35548	1.27889e-68	3.99359e-68
CAGL0F04719g	1.17625	1.29932e-68	4.05502e-68
CAGL0C04257g	-1.34842	1.58449e-68	4.94208e-68
CAGL0I04906g	0.999746	1.64332e-68	5.12256e-68
CAGL0C04807g	-1.44659	1.65089e-68	5.14311e-68
CAGL0I02552g	1.45554	1.9075e-68	5.93905e-68
CAGL0J06336g	1.42863	2.0453e-68	6.36436e-68
CAGL0K08118g	1.32032	2.14726e-68	6.67771e-68
CAGL0K04323g	2.13907	2.26178e-68	7.02971e-68
CAGL0D00352g	1.73991	2.2828e-68	7.09089e-68
CAGL0L07744g	1.2719	4.16408e-68	1.2927e-67
CAGL0F08701g	2.22563	4.2184e-68	1.30879e-67
CAGL0K02783g	1.16474	5.21654e-68	1.61752e-67
CAGL0H06963g	-1.8688	9.80867e-68	3.03965e-67
CAGL0K03113g	-2.07317	1.06007e-67	3.28318e-67
CAGL0H03311g	4.06492	2.11158e-67	6.53601e-67
CAGL0F08107g	-1.05702	2.3789e-67	7.35917e-67
CAGL0J05346g	0.939655	3.08023e-67	9.52315e-67
CAGL0D04994g	1.20825	3.5981e-67	1.11178e-66
CAGL0C05137g	-1.15982	4.06841e-67	1.25637e-66
CAGL0J02992g	-1.25329	7.06966e-67	2.18191e-66
CAGL0E02585g	-1.19524	8.65316e-67	2.66907e-66
CAGL0J02244g	-1.03002	9.16951e-67	2.82669e-66
CAGL0K00363g	2.1068	1.02466e-66	3.15687e-66
CAGL0M00902g	-1.20832	1.04359e-66	3.21332e-66
CAGL0F06237g	-1.2582	1.29416e-66	3.98256e-66
CAGL0C01859g	1.20599	1.33791e-66	4.11478e-66
CAGL0F08525g	-1.26704	1.51662e-66	4.66172e-66
CAGL0I02178g	1.21817	1.68364e-66	5.1721e-66
CAGL0D03146g	-1.50835	1.70334e-66	5.22956e-66
CAGL0K08756g	1.3417	2.21028e-66	6.78203e-66
CAGL0M05593g	-1.19407	2.24102e-66	6.87237e-66
CAGL0H01001g	-1.03765	2.79191e-66	8.55679e-66
CAGL0M08954g	1.05741	2.98489e-66	9.14295e-66
CAGL0H04697g	-1.00292	4.07539e-66	1.2476e-65
CAGL0B02101g	1.45722	4.22495e-66	1.29264e-65
CAGL0B00704g	0.955373	4.3738e-66	1.33741e-65
CAGL0K09350g	1.23716	5.10707e-66	1.56072e-65
CAGL0M08338g	-1.37366	5.94498e-66	1.81574e-65
CAGL0D01265g	1.42126	6.73104e-66	2.05464e-65
CAGL0J10230g	-1.60728	6.88596e-66	2.10072e-65
CAGL0J08008g	-1.3599	8.74436e-66	2.66612e-65
CAGL0B02860g	1.42632	1.00471e-65	3.06157e-65
CAGL0H07909g	1.26796	1.02336e-65	3.1166e-65
CAGL0C00968g	1.31441	1.05282e-65	3.20446e-65
CAGL0E06666g	-1.12473	1.10691e-65	3.36718e-65
CAGL0L10092g	1.548	1.13522e-65	3.45132e-65
CAGL0C00231g	1.49241	1.32215e-65	4.01731e-65
CAGL0L07898g	2.0068	1.54215e-65	4.68307e-65
CAGL0B03971g	-1.27139	1.699e-65	5.15642e-65
CAGL0F03729g	1.34879	2.18874e-65	6.63896e-65
CAGL0K04103g	-1.30071	2.25639e-65	6.84026e-65
CAGL0I07205g	1.16214	2.38476e-65	7.22525e-65
CAGL0F07953g	4.37221	2.8998e-65	8.78069e-65
CAGL0G09493g	1.22701	3.18327e-65	9.63353e-65
CAGL0D04642g	-1.36734	4.99697e-65	1.51137e-64
CAGL0M04323g	-1.62833	5.49121e-65	1.65991e-64
CAGL0D06424g	-0.884802	5.8119e-65	1.75584e-64
CAGL0M03113g	1.19684	6.48037e-65	1.95668e-64
CAGL0C00847g	2.39044	7.27772e-65	2.19618e-64
CAGL0L10604g	1.30237	7.90866e-65	2.38522e-64
CAGL0K00121g	-2.80163	8.15529e-65	2.4582e-64
CAGL0K01903g	1.84219	1.06286e-64	3.20189e-64
CAGL0K01023g	-1.32691	1.11342e-64	3.3523e-64
CAGL0I04378g	1.8815	2.88468e-64	8.68029e-64
CAGL0E04400g	-1.54101	3.43426e-64	1.03281e-63
CAGL0H04565g	-1.28872	4.1376e-64	1.24363e-63
CAGL0E00275g	1.63203	4.27909e-64	1.28543e-63
CAGL0M02607g	-1.53409	5.2617e-64	1.5797e-63
CAGL0I02838g	1.21841	5.56133e-64	1.66871e-63
CAGL0G03245g	1.03362	5.60487e-64	1.68083e-63
CAGL0G09262g	-2.69832	6.7437e-64	2.0212e-63
CAGL0L02145g	1.08247	7.56908e-64	2.2673e-63
CAGL0A03927g	-1.18352	7.95315e-64	2.381e-63
CAGL0K04807g	1.09996	1.03341e-63	3.09205e-63
CAGL0I04092g	-1.07066	1.26008e-63	3.76815e-63
CAGL0L04246g	-0.899093	1.35993e-63	4.06445e-63
CAGL0L08734g	-1.31434	1.36559e-63	4.07905e-63
CAGL0H04741g	-1.13252	1.59504e-63	4.76174e-63
CAGL0F01287g	-1.00497	1.87934e-63	5.6073e-63
CAGL0L09933g	1.10978	2.05983e-63	6.14234e-63
CAGL0A01958g	-1.14643	2.10582e-63	6.27596e-63
CAGL0G03201g	-1.6792	2.36049e-63	7.03099e-63
CAGL0D05500g	-1.09428	2.79472e-63	8.31971e-63
CAGL0J07304g	1.67108	2.82064e-63	8.39216e-63
CAGL0J04620g	1.19366	4.16053e-63	1.23717e-62
CAGL0J03168g	1.06916	5.56973e-63	1.65528e-62
CAGL0H05841g	1.38777	1.05328e-62	3.12851e-62
CAGL0L12936g	-0.899475	1.06178e-62	3.15199e-62
CAGL0H06787g	1.87239	1.15502e-62	3.42686e-62
CAGL0J06930g	-1.2793	1.24306e-62	3.68601e-62
CAGL0M05973g	-0.908973	1.25885e-62	3.73074e-62
CAGL0I04224g	1.25057	1.36314e-62	4.03754e-62
CAGL0F06325g	1.28208	1.37702e-62	4.07639e-62
CAGL0E05214g	1.11125	1.82338e-62	5.39471e-62
CAGL0M11946g	-1.00194	1.98014e-62	5.85523e-62
CAGL0H10098g	-1.70975	1.99944e-62	5.90902e-62
CAGL0J03080g	5.04525	2.26825e-62	6.69969e-62
CAGL0K09900g	1.49144	2.34469e-62	6.92162e-62
CAGL0G08338g	1.19325	2.59683e-62	7.66166e-62
CAGL0K12210g	2.07841	2.96257e-62	8.73588e-62
CAGL0H06897g	-1.62657	3.18893e-62	9.39811e-62
CAGL0G02651g	1.45334	4.14949e-62	1.22222e-61
CAGL0A04345g	0.958253	5.16832e-62	1.52147e-61
CAGL0H04961g	-1.33483	5.58179e-62	1.64227e-61
CAGL0B03091g	-1.83967	5.5981e-62	1.64615e-61
CAGL0H07315g	1.73981	5.96282e-62	1.75243e-61
CAGL0K08030g	1.16166	7.14681e-62	2.09923e-61
CAGL0J07062g	-1.11595	9.16862e-62	2.6916e-61
CAGL0D04576g	-1.20026	1.05341e-61	3.09074e-61
CAGL0A03322g	1.33148	1.21824e-61	3.57239e-61
CAGL0M11616g	-1.10674	1.25498e-61	3.67808e-61
CAGL0E02893g	-1.44786	1.27911e-61	3.74671e-61
CAGL0F00759g	-0.985371	2.2537e-61	6.59781e-61
CAGL0G08800g	1.14532	2.46044e-61	7.19907e-61
CAGL0C01397g	1.84863	2.80173e-61	8.19312e-61
CAGL0L06644g	1.29341	3.90666e-61	1.1418e-60
CAGL0D00154g	3.84267	4.13225e-61	1.20707e-60
CAGL0C04895g	1.43646	4.96006e-61	1.44807e-60
CAGL0M00990g	-1.19122	5.23769e-61	1.52828e-60
CAGL0G07667g	-1.99839	6.49741e-61	1.89481e-60
CAGL0H05885g	-1.42913	8.94686e-61	2.60769e-60
CAGL0C02893g	1.29328	1.10777e-60	3.22697e-60
CAGL0K09020g	-1.41276	1.29552e-60	3.77183e-60
CAGL0M09086g	-1.07695	1.39385e-60	4.05589e-60
CAGL0B04147g	-1.11889	1.59383e-60	4.63525e-60
CAGL0F07865g	1.68496	1.59656e-60	4.64063e-60
CAGL0G01122g	1.70743	1.63121e-60	4.73875e-60
CAGL0K01683g	-1.02217	1.70187e-60	4.94132e-60
CAGL0M03465g	2.51796	1.73891e-60	5.04607e-60
CAGL0I07711g	2.20295	2.6589e-60	7.71155e-60
CAGL0B04543g	1.51251	2.93094e-60	8.49587e-60
CAGL0K06787g	-1.28524	3.16848e-60	9.1794e-60
CAGL0J01353g	1.07065	3.61017e-60	1.04533e-59
CAGL0M08030g	-1.42209	3.6368e-60	1.05246e-59
CAGL0G04213g	0.991447	4.26496e-60	1.23358e-59
CAGL0L00473g	1.97328	4.35272e-60	1.25827e-59
CAGL0J08822g	-1.60202	4.40435e-60	1.2725e-59
CAGL0B02409g	1.15871	4.45148e-60	1.28542e-59
CAGL0M03047g	1.1797	4.69714e-60	1.35561e-59
CAGL0M00682g	-2.01234	4.8061e-60	1.38631e-59
CAGL0I07931g	-1.57098	5.2652e-60	1.5179e-59
CAGL0J01774g	1.25271	6.31427e-60	1.81935e-59
CAGL0M03245g	1.11262	6.66905e-60	1.92053e-59
CAGL0A04059g	-1.10776	8.52464e-60	2.45356e-59
CAGL0I04488g	-1.06509	9.14578e-60	2.6309e-59
CAGL0K10956g	-1.29809	1.00725e-59	2.8959e-59
CAGL0K01375g	-1.40861	1.00821e-59	2.8971e-59
CAGL0I10054g	1.52068	1.12198e-59	3.22227e-59
CAGL0L10692g	1.41085	1.26965e-59	3.64438e-59
CAGL0L04070g	-1.43964	1.45684e-59	4.17942e-59
CAGL0I02398g	-1.2536	1.47928e-59	4.24152e-59
CAGL0L12144g	-1.14894	1.91943e-59	5.50057e-59
CAGL0A02596g	1.1437	1.94636e-59	5.57473e-59
CAGL0L08492g	1.09923	2.0651e-59	5.91162e-59
CAGL0K11968g	-1.19443	2.46603e-59	7.05552e-59
CAGL0M03663g	1.5634	2.98364e-59	8.53184e-59
CAGL0F04521g	3.2637	3.29448e-59	9.4156e-59
CAGL0J05478g	-1.18734	3.51102e-59	1.00291e-58
CAGL0E04774g	0.970568	3.65183e-59	1.04256e-58
CAGL0C05247g	0.988011	3.78859e-59	1.08102e-58
CAGL0L01287g	-1.13594	4.06343e-59	1.15882e-58
CAGL0B02519g	0.97491	4.10416e-59	1.16981e-58
CAGL0C02761g	-1.23429	4.97145e-59	1.41625e-58
CAGL0G07931g	-1.34624	5.80718e-59	1.65344e-58
CAGL0F05379g	-1.11041	5.83281e-59	1.65984e-58
CAGL0K10472g	-0.951388	6.02413e-59	1.71337e-58
CAGL0M06215g	-1.3394	6.5803e-59	1.87054e-58
CAGL0F02827g	1.16951	7.73343e-59	2.19716e-58
CAGL0J05060g	1.03036	8.61924e-59	2.44751e-58
CAGL0J05720g	1.01177	1.03756e-58	2.94466e-58
CAGL0M06853g	1.11735	1.10292e-58	3.12849e-58
CAGL0H01397g	-0.951168	1.32434e-58	3.75456e-58
CAGL0J10472g	1.21406	1.53294e-58	4.3436e-58
CAGL0D01232g	1.25411	1.68996e-58	4.78596e-58
CAGL0K05599g	-1.86332	1.91485e-58	5.41996e-58
CAGL0K03971g	1.12501	2.17164e-58	6.1435e-58
CAGL0F04785g	1.1203	3.01129e-58	8.51428e-58
CAGL0H06193g	-1.10179	3.01974e-58	8.53363e-58
CAGL0H06457g	0.952021	3.04166e-58	8.59099e-58
CAGL0K08184g	0.916118	3.44944e-58	9.73754e-58
CAGL0C04279g	-1.62263	3.65012e-58	1.02986e-57
CAGL0L08448g	-0.981858	4.2082e-58	1.18668e-57
CAGL0H03421g	1.45014	4.69404e-58	1.32298e-57
CAGL0J08800g	1.02635	5.85416e-58	1.64907e-57
CAGL0J06974g	-1.10842	6.17786e-58	1.73933e-57
CAGL0E04356g	1.06318	7.33289e-58	2.06342e-57
CAGL0L12452g	-0.892418	9.01657e-58	2.53585e-57
CAGL0B05049g	0.926174	9.67654e-58	2.72002e-57
CAGL0F01199g	1.19946	1.17316e-57	3.29594e-57
CAGL0K02431g	-1.86943	1.22349e-57	3.43551e-57
CAGL0E01903g	-1.40105	1.2242e-57	3.43567e-57
CAGL0F01573g	-1.52339	1.28075e-57	3.59247e-57
CAGL0L09889g	1.14164	1.35163e-57	3.7893e-57
CAGL0H07227g	-1.20232	1.51713e-57	4.25101e-57
CAGL0K10428g	5.37739	1.99366e-57	5.58329e-57
CAGL0E04422g	1.3149	1.99777e-57	5.59185e-57
CAGL0J03780g	-1.03213	2.74585e-57	7.6817e-57
CAGL0J09130g	1.22977	3.63849e-57	1.01736e-56
CAGL0F06127g	-1.17403	3.79036e-57	1.05926e-56
CAGL0A03740g	2.41082	6.01059e-57	1.67884e-56
CAGL0K11638g	3.3632	8.28739e-57	2.31356e-56
CAGL0L11000g	-1.29844	8.40742e-57	2.34583e-56
CAGL0M05137g	1.0417	9.54801e-57	2.66268e-56
CAGL0F05731g	-1.77981	1.04482e-56	2.91219e-56
CAGL0H03003g	1.09562	1.13013e-56	3.1483e-56
CAGL0I07865g	1.73689	1.19467e-56	3.32634e-56
CAGL0J08712g	1.17822	1.99537e-56	5.55282e-56
CAGL0K04125g	-1.11126	2.01128e-56	5.59417e-56
CAGL0K11253g	1.15921	2.07092e-56	5.75704e-56
CAGL0I00440g	-0.964067	2.19339e-56	6.09428e-56
CAGL0I09196g	-1.63546	2.30938e-56	6.41321e-56
CAGL0M03135g	1.17628	2.70883e-56	7.51853e-56
CAGL0F02519g	1.2309	3.12796e-56	8.67732e-56
CAGL0J05676g	-1.363	3.25591e-56	9.02751e-56
CAGL0L08954g	-2.07455	3.34547e-56	9.27099e-56
CAGL0F04829g	1.06586	4.99707e-56	1.38407e-55
CAGL0L05082g	-1.00416	5.03375e-56	1.3935e-55
CAGL0M04609g	-1.10702	5.93196e-56	1.64129e-55
CAGL0M08448g	-1.36303	6.75658e-56	1.86847e-55
CAGL0M08756g	-1.2304	7.58779e-56	2.09724e-55
CAGL0L02519g	1.12229	8.95906e-56	2.47496e-55
CAGL0K12056g	-1.13762	1.13773e-55	3.14136e-55
CAGL0G08085g	-1.47856	1.17492e-55	3.24238e-55
CAGL0K09240g	-2.05241	1.28127e-55	3.534e-55
CAGL0M10912g	-1.66848	1.3548e-55	3.73486e-55
CAGL0G08932g	1.27311	1.4756e-55	4.06578e-55
CAGL0K03927g	-1.1197	1.92082e-55	5.28975e-55
CAGL0H07293g	1.29796	2.37356e-55	6.53315e-55
CAGL0L10021g	-1.05878	2.62011e-55	7.20803e-55
CAGL0K07612g	-1.28229	2.89737e-55	7.96664e-55
CAGL0F02513g	-2.67586	2.96131e-55	8.13823e-55
CAGL0C04609g	1.29914	3.06682e-55	8.42381e-55
CAGL0K12430g	-1.51861	6.29213e-55	1.7274e-54
CAGL0J04510g	-1.08879	6.97156e-55	1.91293e-54
CAGL0L13024g	-1.00403	7.2101e-55	1.97736e-54
CAGL0K09328g	-0.951211	9.80139e-55	2.68663e-54
CAGL0M13629g	-0.954104	1.03686e-54	2.84063e-54
CAGL0M05005g	1.1005	1.35793e-54	3.71831e-54
CAGL0A03652g	-1.00486	1.56467e-54	4.2822e-54
CAGL0I05720g	-1.17449	1.80775e-54	4.94491e-54
CAGL0G06424g	1.45981	1.85459e-54	5.07043e-54
CAGL0J04664g	-1.24971	2.39394e-54	6.54162e-54
CAGL0H04543g	1.489	2.49608e-54	6.8172e-54
CAGL0L08998g	-1.18025	2.72251e-54	7.43179e-54
CAGL0A00737g	2.31685	2.88348e-54	7.86714e-54
CAGL0K02497g	-1.07579	3.55815e-54	9.70289e-54
CAGL0G05786g	-1.06741	4.00049e-54	1.09035e-53
CAGL0J05126g	1.06807	4.52975e-54	1.23397e-53
CAGL0F05027g	1.59634	6.46967e-54	1.76152e-53
CAGL0K04543g	-1.06866	7.12664e-54	1.9394e-53
CAGL0F09207g	0.98744	7.53196e-54	2.04865e-53
CAGL0L06050g	2.84531	7.65277e-54	2.08044e-53
CAGL0M08866g	1.15549	7.70977e-54	2.09486e-53
CAGL0L04620g	1.09488	8.10488e-54	2.20108e-53
CAGL0F07337g	1.35336	8.3493e-54	2.2663e-53
CAGL0M02959g	-1.2445	1.46403e-53	3.97187e-53
CAGL0C03179g	-1.1091	1.47828e-53	4.00847e-53
CAGL0J11088g	-1.97922	1.60238e-53	4.34274e-53
CAGL0K05841g	0.951292	1.63164e-53	4.41978e-53
CAGL0K06523g	-1.8163	1.86176e-53	5.04057e-53
CAGL0J01958g	0.982178	2.27353e-53	6.15226e-53
CAGL0G08624g	1.26028	2.36524e-53	6.39715e-53
CAGL0F04455g	1.29731	2.98586e-53	8.07159e-53
CAGL0J05236g	-1.13052	3.48724e-53	9.42214e-53
CAGL0M12386g	-0.968357	3.68594e-53	9.95392e-53
CAGL0L07953g	-1.70615	4.12757e-53	1.11409e-52
CAGL0A02321g	-2.95603	5.21821e-53	1.40775e-52
CAGL0E01155g	-1.78146	5.74717e-53	1.54966e-52
CAGL0L01771g	-2.04606	5.98792e-53	1.61375e-52
CAGL0J07458g	-1.30629	6.12851e-53	1.6508e-52
CAGL0C02959g	0.981671	6.91771e-53	1.86243e-52
CAGL0J06380g	-1.0234	1.02441e-52	2.75658e-52
CAGL0J04554g	-1.23321	1.03714e-52	2.78943e-52
CAGL0E05302g	1.17962	1.14834e-52	3.08694e-52
CAGL0J02288g	1.56726	1.38181e-52	3.71266e-52
CAGL0C05423g	1.20383	1.38411e-52	3.71694e-52
CAGL0A00803g	0.97428	1.41751e-52	3.8047e-52
CAGL0B02167g	-1.02981	1.43123e-52	3.8396e-52
CAGL0J04884g	2.38013	1.86101e-52	4.99002e-52
CAGL0G03399g	0.954979	1.87571e-52	5.02689e-52
CAGL0H02783g	-1.02873	2.709e-52	7.25645e-52
CAGL0E04532g	-1.18541	2.71326e-52	7.26417e-52
CAGL0H07023g	-1.17085	3.22362e-52	8.6262e-52
CAGL0J05434g	-0.925774	4.23459e-52	1.13258e-51
CAGL0I10200g	3.57983	4.36702e-52	1.16741e-51
CAGL0J00825g	0.992531	4.59409e-52	1.22749e-51
CAGL0D05302g	1.07269	6.06641e-52	1.62006e-51
CAGL0G07953g	-1.84165	6.46849e-52	1.72656e-51
CAGL0H08371g	-1.03627	6.70605e-52	1.78907e-51
CAGL0M03377g	1.05628	7.05969e-52	1.88246e-51
CAGL0K03553g	-1.37364	9.59462e-52	2.55712e-51
CAGL0A00605g	1.12946	1.03752e-51	2.76376e-51
CAGL0I04444g	-1.08828	1.07986e-51	2.87509e-51
CAGL0F02761g	-1.07228	1.34353e-51	3.57531e-51
CAGL0M09020g	2.78954	1.44735e-51	3.84967e-51
CAGL0H07931g	-1.19716	1.59248e-51	4.23354e-51
CAGL0I09350g	-1.11009	1.79278e-51	4.76364e-51
CAGL0I08107g	1.07154	2.11101e-51	5.6064e-51
CAGL0I07969g	-1.16916	2.3815e-51	6.3216e-51
CAGL0I08085g	-1.1681	2.74467e-51	7.28197e-51
CAGL0G03003g	-1.15248	3.14581e-51	8.34207e-51
CAGL0L06374g	1.59226	3.24544e-51	8.60195e-51
CAGL0I09966g	1.37842	3.66214e-51	9.70157e-51
CAGL0H04411g	-0.98504	4.25224e-51	1.12592e-50
[truncated: 3,294 more rows]

## Sheet: Sc-Cg orthologs
Sc syst name	Sc gene name	Sc log2ratio(MMS/noMMS)	Cg ortholog	Cg log2ratio(MMS/noMMS)
YGR142W	BTN2	4.51131	CAGL0I10010g	7.70676
YAL034C	FUN19	1.86591	CAGL0M11902g	7.44068
YNL134C	YNL134C	1.56023	CAGL0K02629g	7.18052
YDL182W	LYS20	1.49295	CAGL0J06402g	6.93319
YER103W	SSA4	2.96154	CAGL0G03289g	6.87955
YER037W	PHM8	2.19727	CAGL0C02321g	6.60579
YDR171W	HSP42	4.93923	CAGL0E00803g	6.5282
YJL144W	YJL144W	4.98684	CAGL0I05934g	6.2597
YLR307C-A	DPA10	-0.208696	CAGL0E03366g	6.20211
YLL026W	HSP104	3.07353	CAGL0G03883g	6.16925
YNL134C	YNL134C	1.56023	CAGL0K09702g	6.07069
YLR108C	YLR108C	1.08156	CAGL0M11682g	5.94531
YDR070C	FMP16	2.12791	CAGL0G05269g	5.80769
YJL185C	ATG36	1.19216	CAGL0M02915g	5.75385
YKL086W	SRX1	5.68349	CAGL0L05258g	5.72256
YOR052C	TMC1	1.96732	CAGL0L10186g	5.53687
SPO24	YPR036W-A	1.14442	CAGL0K05390g	5.49373
YFR017C	IGD1	2.57288	CAGL0K10428g	5.37739
YGR008C	STF2	2.92005	CAGL0F08745g	5.35329
YHR087W	RTC3	3.77213	CAGL0H02101g	5.32093
YJR005C-A	LSO1	8.65218	CAGL0G06798g	5.31067
YDR522C	SPS2	0.257542	CAGL0H01661g	5.22088
YML131W	YML131W	0.398063	CAGL0K12958g	5.21479
YMR261C	TPS3	1.23502	CAGL0H02387g	5.20307
YMR251W-A	HOR7	0.576218	CAGL0H02563g	5.18863
YER015W	FAA2	0.246256	CAGL0H09460g	5.17702
YOL119C	MCH4	1.2789	CAGL0E02035g	5.1707
YHR029C	YHI9	1.32832	CAGL0J00561g	5.15386
YLL039C	UBI4	3.20616	CAGL0D05082g	5.10076
YCL033C	MXR2	0.640705	CAGL0B00836g	5.08904
YER067W	RGI1	2.30449	CAGL0J03080g	5.04525
YDR258C	HSP78	3.61393	CAGL0M08822g	4.99814
YDR513W	GRX2	1.04614	CAGL0K05813g	4.98145
YDL218W	YDL218W	1.07601	CAGL0G05632g	4.9369
YDR374C	PHO92	1.37455	CAGL0A02970g	4.73831
YOR131C	YOR131C	1.25651	CAGL0I07315g	4.72995
YCL040W	GLK1	2.063	CAGL0B00726g	4.72427
YKL103C	APE1	2.47259	CAGL0K08536g	4.68879
YCR073W-A	SOL2	0.804983	CAGL0M06963g	4.62846
YBR213W	MET8	-1.94706	CAGL0K06677g	4.59742
YHR028C	DAP2	0.607234	CAGL0J00583g	4.55173
YHR106W	TRR2	1.10633	CAGL0I01166g	4.52503
YOR226C	ISU2	2.18443	CAGL0J04048g	4.48
YHL036W	MUP3	1.70524	CAGL0E04004g	4.47662
YNL155W	CUZ1	2.05977	CAGL0J05962g	4.44997
YOR202W	HIS3	1.27236	CAGL0L02937g	4.44238
YHR016C	YSC84	2.14075	CAGL0A02145g	4.43995
YOR019W	YOR019W	1.84166	CAGL0H08261g	4.39511
YJL133W	MRS3	-0.969312	CAGL0L05742g	4.38818
YGR236C	SPG1	2.35817	CAGL0F07953g	4.37221
YLR351C	NIT3	-0.127989	CAGL0G01210g	4.37215
YMR250W	GAD1	3.0065	CAGL0H02585g	4.36864
YNL191W	DUG3	-0.682426	CAGL0J11484g	4.34672
YDR453C	TSA2	2.4837	CAGL0K06259g	4.34386
YCL048W	SPS22	0.511506	CAGL0B00616g	4.33794
YDR069C	DOA4	1.44865	CAGL0G05247g	4.33569
YOL032W	OPI10	2.77409	CAGL0F01111g	4.23669
YIL101C	XBP1	2.12986	CAGL0G02739g	4.22984
YDL057W	YDL057W	1.45351	CAGL0D00990g	4.21569
YKL119C	VPH2	0.274773	CAGL0K11594g	4.21273
YNL077W	APJ1	1.28045	CAGL0J10296g	4.2009
YJL088W	ARG3	2.5677	CAGL0I10791g	4.14141
YER142C	MAG1	2.41443	CAGL0I06809g	4.13777
YNL001W	DOM34	-0.566373	CAGL0B04675g	4.12758
YOL143C	RIB4	-0.260126	CAGL0B01419g	4.12745
YGL121C	GPG1	1.56037	CAGL0F07117g	4.12105
YML059C	NTE1	-0.509527	CAGL0L11154g	4.10604
YEL047C	FRD1	0.581385	CAGL0L01177g	4.09297
YGL089C	MF(ALPHA)2	1.14416	CAGL0H03135g	4.08697
YBR201C-A	YBR201C-A	-0.0895164	CAGL0M05401g	4.06894
YER174C	GRX4	0.569844	CAGL0L11990g	4.06737
YGL081W	YGL081W	1.86756	CAGL0H03311g	4.06492
YBL078C	ATG8	3.08798	CAGL0A04675g	4.04822
YBR248C	HIS7	0.0747739	CAGL0C01595g	4.04608
YJL066C	MPM1	1.15469	CAGL0J05302g	4.01667
YNL208W	YNL208W	0.286696	CAGL0K04719g	4.01288
YDL114W	YDL114W	1.97133	CAGL0H10450g	4.0074
YBR101C	FES1	1.54568	CAGL0K12144g	4.00291
YER055C	HIS1	0.173794	CAGL0L00759g	3.98296
YIL057C	RGI2	1.45527	CAGL0M12551g	3.9722
YOL024W	YOL024W	1.64153	CAGL0A02002g	3.94177
YKL120W	OAC1	-0.885457	CAGL0K11616g	3.93778
YGL090W	LIF1	0.821328	CAGL0H03113g	3.93268
YNL318C	HXT14	0.846006	CAGL0M04103g	3.9185
YGL114W	YGL114W	0.318431	CAGL0F07293g	3.88771
YFL003C	MSH4	0.141564	CAGL0F02167g	3.87136
YGL059W	PKP2	1.76211	CAGL0F07007g	3.87008
YDR403W	DIT1	0.576035	CAGL0F02651g	3.82762
YGL157W	ARI1	1.19824	CAGL0E05170g	3.79615
YPL202C	AFT2	0.961722	CAGL0G09042g	3.79506
YOR003W	YSP3	0.689027	CAGL0E02651g	3.78465
YJR008W	MHO1	2.01172	CAGL0B03817g	3.77184
YGL180W	ATG1	2.4368	CAGL0L06006g	3.766
YLR251W	SYM1	2.364	CAGL0B03465g	3.73087
YOL082W	ATG19	1.526	CAGL0I07887g	3.71347
YBR057C	MUM2	0.208033	CAGL0H10164g	3.69152
YMR107W	SPG4	1.71949	CAGL0K03459g	3.6887
YKL133C	YKL133C	1.6978	CAGL0D02134g	3.66347
YPL201C	YIG1	0.362497	CAGL0G09064g	3.65029
YHR071W	PCL5	0.539235	CAGL0J10846g	3.64076
YOR108W	LEU9	-2.03953	CAGL0G06732g	3.63258
YNL007C	SIS1	1.46369	CAGL0H03707g	3.62291
YDR214W	AHA1	0.761683	CAGL0E04906g	3.62259
YHR179W	OYE2	-0.122889	CAGL0I02574g	3.61133
YJR052W	RAD7	1.48036	CAGL0D06006g	3.592
YPL199C	YPL199C	-0.52388	CAGL0G09108g	3.57484
YIL116W	HIS5	2.06741	CAGL0C01243g	3.53785
YOR298W	MUM3	1.50057	CAGL0A03806g	3.50446
YPL161C	BEM4	0.800177	CAGL0M02079g	3.48891
YMR279C	YMR279C	0.98885	CAGL0M03003g	3.4798
YDL020C	RPN4	1.37471	CAGL0K01727g	3.46511
YIR034C	LYS1	2.27669	CAGL0F06875g	3.45279
YPL107W	YPL107W	0.185198	CAGL0H05951g	3.45219
YOR173W	DCS2	3.47347	CAGL0L04598g	3.42859
YNL012W	SPO1	0.724099	CAGL0H03575g	3.42611
YML047C	PRM6	2.37102	CAGL0L01463g	3.41913
YBL033C	RIB1	0.971379	CAGL0F04279g	3.40446
YKL211C	TRP3	0.635026	CAGL0F00253g	3.39724
YLR299W	ECM38	1.62221	CAGL0I00506g	3.367
YDL113C	ATG20	1.86801	CAGL0H10428g	3.36486
YKL121W	DGR2	1.10125	CAGL0K11638g	3.3632
YKL178C	STE3	0.697786	CAGL0M08184g	3.3604
YER090W	TRP2	0.289349	CAGL0I05016g	3.35762
YKR011C	YKR011C	3.03116	CAGL0B03201g	3.3361
YJR130C	STR2	1.88615	CAGL0M00550g	3.31639
YCL018W	LEU2	-0.76719	CAGL0H03795g	3.31447
YHR112C	YHR112C	0.323389	CAGL0I01276g	3.29306
YLR216C	CPR6	0.680735	CAGL0J08954g	3.28653
YMR090W	YMR090W	2.13392	CAGL0J01331g	3.27503
YDR345C	HXT3	-3.31875	CAGL0A01826g	3.26722
YBL043W	ECM13	0.236216	CAGL0F04521g	3.2637
YMR253C	YMR253C	1.41968	CAGL0H02519g	3.26122
YER052C	HOM3	0.531038	CAGL0J02882g	3.25182
YIL146C	ATG32	1.42673	CAGL0H06545g	3.20984
YBL013W	FMT1	0.535691	CAGL0E02871g	3.17767
YFL044C	OTU1	1.76927	CAGL0K12782g	3.15813
YDR330W	UBX5	1.59283	CAGL0M01320g	3.14963
YMR152W	YIM1	1.26384	CAGL0M09713g	3.14924
YML118W	NGL3	0.915905	CAGL0B02387g	3.14761
YGL184C	STR3	2.86649	CAGL0L06094g	3.12739
YER106W	MAM1	0.228805	CAGL0G03377g	3.12381
YHR146W	CRP1	0.543773	CAGL0G05830g	3.11489
YDR096W	GIS1	0.0523857	CAGL0G08107g	3.08217
YBR244W	GPX2	3.83847	CAGL0C01705g	3.0717
YPR107C	YTH1	1.96739	CAGL0G01694g	3.06704
YKR014C	YPT52	0.801662	CAGL0G07689g	3.06184
YNL311C	SKP2	0.184076	CAGL0M03971g	3.05252
YJL163C	YJL163C	2.36916	CAGL0M08426g	3.04456
YDL186W	YDL186W	-0.146872	CAGL0J09174g	3.02985
YHR176W	FMO1	0.413886	CAGL0I02530g	3.01824
YGL140C	YGL140C	-0.134155	CAGL0K08206g	3
YPL119C	DBP1	1.71625	CAGL0J06908g	2.99399
YJL070C	YJL070C	1.49219	CAGL0H02893g	2.98784
YOR220W	RCN2	2.84842	CAGL0J04158g	2.98542
YOR285W	RDL1	0.871086	CAGL0M04675g	2.964
YLR288C	MEC3	0.467981	CAGL0M09735g	2.96268
YGR268C	HUA1	1.37133	CAGL0G00550g	2.96013
YEL029C	BUD16	-0.566254	CAGL0I03300g	2.959
YKL065C	YET1	1.33868	CAGL0M13255g	2.95846
YER095W	RAD51	0.923952	CAGL0I05544g	2.92685
YOR208W	PTP2	0.902856	CAGL0L02827g	2.91725
YOL025W	LAG2	0.558168	CAGL0A02024g	2.91683
YPR167C	MET16	-0.0511856	CAGL0I08503g	2.91445
YFR052W	RPN12	1.44197	CAGL0A04807g	2.91164
YDR061W	YDR061W	0.307215	CAGL0G05093g	2.90953
YPR001W	CIT3	0.730514	CAGL0L09086g	2.90529
YHL002W	HSE1	1.60848	CAGL0K02761g	2.90216
YER024W	YAT2	0.419553	CAGL0I08305g	2.89745
YBR291C	CTP1	-0.332233	CAGL0L02079g	2.89434
YMR065W	KAR5	0.422512	CAGL0F06589g	2.87923
YBR005W	RCR1	1.13269	CAGL0C04213g	2.85137
YGR250C	RIE1	1.03942	CAGL0F08217g	2.85076
YLR043C	TRX1	-0.371493	CAGL0K00803g	2.84538
YGL183C	MND1	1.66948	CAGL0L06050g	2.84531
YGL156W	AMS1	2.4175	CAGL0E05148g	2.84238
YFL042C	LAM5	1.99547	CAGL0K12760g	2.83252
YNL240C	NAR1	-0.44806	CAGL0J07590g	2.83136
YGL067W	NPY1	0.304801	CAGL0M05687g	2.83005
YGL139W	FLC3	-0.686594	CAGL0H08888g	2.82981
YML013W	UBX2	0.755845	CAGL0H04785g	2.82694
YPL223C	GRE1	1.36246	CAGL0E05984g	2.81818
YCL030C	HIS4	0.92883	CAGL0B00902g	2.81557
YJR019C	TES1	0.868316	CAGL0B04059g	2.81455
YCR083W	TRX3	1.07582	CAGL0E00583g	2.81292
YKL051W	SFK1	-0.285193	CAGL0M13101g	2.79841
YPL070W	MUK1	1.25656	CAGL0H05291g	2.79514
YJR095W	SFC1	1.34141	CAGL0M09020g	2.78954
YGL202W	ARO8	0.09917	CAGL0G01254g	2.78471
YMR105C	PGM2	2.69804	CAGL0K03421g	2.78423
YBR098W	MMS4	1.24926	CAGL0K12122g	2.78151
YHR018C	ARG4	1.66514	CAGL0I08987g	2.77962
YEL012W	UBC8	1.88073	CAGL0M03399g	2.77255
YHL008C	YHL008C	0.186882	CAGL0K02651g	2.77209
YGR048W	UFD1	2.23842	CAGL0J08096g	2.76575
YGL125W	MET13	0.173916	CAGL0F07029g	2.75177
YOR027W	STI1	1.04995	CAGL0H08195g	2.74819
YDR338C	YDR338C	0.578628	CAGL0M01078g	2.74426
YPR067W	ISA2	0.258654	CAGL0D01496g	2.74216
YGL117W	YGL117W	2.03418	CAGL0F07359g	2.73845
YGL082W	YGL082W	0.633569	CAGL0H03289g	2.7342
YDR244W	PEX5	0.800106	CAGL0K11209g	2.72117
YLR267W	BOP2	1.02294	CAGL0K06105g	2.71886
YOR346W	REV1	-1.05373	CAGL0E05588g	2.71756
YPL224C	MMT2	0.848575	CAGL0E06006g	2.71492
YFL007W	BLM10	1.10978	CAGL0F02101g	2.71381
YLR345W	YLR345W	2.42727	CAGL0G01100g	2.69525
YOR223W	DSC3	1.81983	CAGL0J04092g	2.68834
YGR052W	FMP48	-1.0483	CAGL0K04301g	2.68743
YFR030W	MET10	-0.916454	CAGL0D05280g	2.68084
YJR111C	PXP2	0.242602	CAGL0C04873g	2.67907
YDR268W	MSW1	-0.0788455	CAGL0M08624g	2.67763
YGL210W	YPT32	-0.0478034	CAGL0K09394g	2.67641
YKR023W	YKR023W	1.57523	CAGL0L03069g	2.67482
YBR290W	BSD2	1.1208	CAGL0L02101g	2.67225
YML130C	ERO1	2.41046	CAGL0H06919g	2.6702
YGR206W	MVB12	-0.29649	CAGL0K00869g	2.64315
YBR272C	HSM3	1.29893	CAGL0I09460g	2.63249
YAR035W	YAT1	0.859672	CAGL0C05027g	2.63085
YNR006W	VPS27	1.33274	CAGL0I05830g	2.62527
YOR054C	VHS3	1.21214	CAGL0L10208g	2.61989
YLR284C	ECI1	0.800872	CAGL0F05071g	2.61973
YDR109C	YDR109C	0.29791	CAGL0B01727g	2.60688
YKL193C	SDS22	0.86094	CAGL0D03564g	2.60133
YKL117W	SBA1	0.502327	CAGL0K11572g	2.59857
YNL183C	NPR1	1.09467	CAGL0J11308g	2.59804
YKR045C	YKR045C	-0.613382	CAGL0L03355g	2.59697
YOR089C	VPS21	0.276764	CAGL0J08635g	2.59679
YLR392C	ART10	0.915089	CAGL0C02673g	2.5921
YFR004W	RPN11	1.32114	CAGL0L09152g	2.5914
YGL073W	HSF1	1.57013	CAGL0H03443g	2.58812
YGR110W	CLD1	1.74782	CAGL0L04686g	2.58618
YKL210W	UBA1	1.12294	CAGL0K00319g	2.58445
YHR153C	SPO16	-0.0723573	CAGL0I01936g	2.57947
YAL028W	FRT2	1.98171	CAGL0G06314g	2.57756
YEL060C	PRB1	1.84625	CAGL0B03619g	2.57344
YOR306C	MCH5	-1.46517	CAGL0I09702g	2.57069
YJR012C	YJR012C	-0.562096	CAGL0B03899g	2.56699
YOR161C	PNS1	1.51415	CAGL0L04378g	2.56585
YLR054C	OSW2	0.456936	CAGL0F01859g	2.55586
YCR068W	ATG15	1.38319	CAGL0J03542g	2.55478
YNR034W-A	EGO4	0.577336	CAGL0M11000g	2.55241
YER175C	TMT1	3.79004	CAGL0L12012g	2.54475
YDR394W	RPT3	1.86621	CAGL0K09526g	2.5314
YMR130W	YMR130W	0.604609	CAGL0K03839g	2.53092
YER143W	DDI1	2.85208	CAGL0I06787g	2.52942
YMR186W	HSC82	-0.467091	CAGL0L00495g	2.52763
YPL203W	TPK2	1.26221	CAGL0G09020g	2.52115
YNR002C	ATO2	1.87677	CAGL0M03465g	2.51796
YGL085W	LCL3	0.0983945	CAGL0H03201g	2.5162
YGL091C	NBP35	1.62952	CAGL0H03091g	2.51292
YGR133W	PEX4	1.00784	CAGL0I10450g	2.51271
YJL132W	YJL132W	1.57237	CAGL0L05720g	2.50706
YLR163C	MAS1	0.694157	CAGL0H02739g	2.5047
YHR171W	ATG7	2.13991	CAGL0I02420g	2.48871
YFL021W	GAT1	0.20774	CAGL0K07634g	2.48615
YDR234W	LYS4	-2.91013	CAGL0K10978g	2.48141
YMR101C	SRT1	0.306689	CAGL0K03355g	2.48079
YGR009C	SEC9	0.916716	CAGL0A01672g	2.47295
YDR460W	TFB3	0.66817	CAGL0K06369g	2.46792
YNL195C	YNL195C	2.03959	CAGL0J11550g	2.46108
YHR160C	PEX18	1.49571	CAGL0I02134g	2.4576
YDL123W	SNA4	1.18833	CAGL0J09416g	2.45452
YGR225W	AMA1	1.51244	CAGL0L06578g	2.45412
YNL024C	EFM6	-2.06198	CAGL0M06897g	2.4519
YDL131W	LYS21	0.66625	CAGL0J09240g	2.44708
YLL019C	KNS1	0.857504	CAGL0D06600g	2.4462
YBR170C	NPL4	2.17544	CAGL0M06105g	2.44417
YLL027W	ISA1	-0.132898	CAGL0G03905g	2.43881
YML007W	YAP1	1.87928	CAGL0H04631g	2.4369
YPL066W	RGL1	-0.388224	CAGL0H05203g	2.43543
YJL155C	FBP26	2.29378	CAGL0I06094g	2.43274
YKR084C	HBS1	0.286813	CAGL0G02255g	2.42529
YHR185C	PFS1	-1.16075	CAGL0M13387g	2.41923
YFR025C	HIS2	0.371588	CAGL0I09009g	2.41797
YDL129W	YDL129W	-0.314498	CAGL0J09284g	2.41433
YGL205W	POX1	0.457754	CAGL0A03740g	2.41082
YKL145W	RPT1	1.34685	CAGL0E06490g	2.40946
YER162C	RAD4	1.85421	CAGL0L11726g	2.40687
YLR151C	PCD1	1.80399	CAGL0K10846g	2.40494
YIL161W	YIL161W	-0.682836	CAGL0L02541g	2.40184
YCL039W	GID7	1.94949	CAGL0B00748g	2.3974
YCR061W	YCR061W	1.77647	CAGL0K09218g	2.39016
YML068W	ITT1	0.816593	CAGL0L11330g	2.38734
YCR076C	FUB1	1.05932	CAGL0M07007g	2.38108
YJL048C	UBX6	-0.475917	CAGL0J04884g	2.38013
YMR196W	YMR196W	1.87496	CAGL0L10582g	2.37486
YGL126W	SCS3	1.13189	CAGL0I00330g	2.37446
YBR046C	ZTA1	2.24616	CAGL0H09944g	2.37169
YBR201W	DER1	1.33708	CAGL0M05379g	2.37057
YPL154C	PEP4	1.57352	CAGL0M02211g	2.36892
YNL200C	NNR1	1.908	CAGL0E06380g	2.35735
YGL166W	CUP2	1.18033	CAGL0I04180g	2.35698
YBL082C	ALG3	-0.817941	CAGL0A04587g	2.34325
YBR241C	YBR241C	2.09925	CAGL0C01771g	2.34303
YGR205W	TDA10	0.219575	CAGL0K00891g	2.3424
YIL143C	SSL2	0.580631	CAGL0L08250g	2.33802
YDR441C	APT2	-1.58234	CAGL0J10494g	2.33714
YOR120W	GCY1	3.35247	CAGL0I01100g	2.33481
YBR165W	UBS1	0.674463	CAGL0I10813g	2.33399
YKL047W	ANR2	0.20465	CAGL0L01705g	2.32848
YGL010W	MPO1	1.66489	CAGL0A00341g	2.32595
YGR043C	NQM1	1.84169	CAGL0K04235g	2.32361
YIR014W	YIR014W	1.70563	CAGL0K08734g	2.32278
YMR038C	CCS1	-0.594479	CAGL0F06017g	2.31065
YOR114W	YOR114W	1.9261	CAGL0I02794g	2.30987
YER158C	YER158C	1.37276	CAGL0I08591g	2.30582
YFL010C	WWM1	0.101699	CAGL0F02013g	2.30166
YMR110C	HFD1	1.41911	CAGL0K03509g	2.29828
YGR111W	YGR111W	1.07834	CAGL0L04708g	2.29718
YOR229W	WTM2	-0.614853	CAGL0J03960g	2.29364
YDR001C	NTH1	2.59764	CAGL0M10439g	2.29183
YMR304W	UBP15	1.47555	CAGL0M13783g	2.28583
YPR002W	PDH1	-0.479219	CAGL0L09108g	2.28531
YPR068C	HOS1	0.53423	CAGL0D01430g	2.27749
YKR071C	DRE2	-0.796358	CAGL0G01947g	2.27679
YOR059C	LPL1	2.2824	CAGL0L10318g	2.27283
YNL009W	IDP3	0.236401	CAGL0H03663g	2.26777
YKR087C	OMA1	0.240761	CAGL0G02321g	2.2674
YMR311C	GLC8	1.59762	CAGL0M13937g	2.26461
YHL016C	DUR3	2.05476	CAGL0K03157g	2.25958
YPR086W	SUA7	-0.0659803	CAGL0K07964g	2.25926
YLR301W	HRI1	-0.00269934	CAGL0I00462g	2.25885
YPR172W	YPR172W	1.1584	CAGL0I06424g	2.25531
YER054C	GIP2	1.48976	CAGL0J02904g	2.25466
YNL015W	PBI2	0.3021	CAGL0M05665g	2.24822
YGL122C	NAB2	1.91756	CAGL0F07095g	2.24566
YCR079W	PTC6	0.731944	CAGL0E00649g	2.24422
YER179W	DMC1	0.82826	CAGL0L12100g	2.24062
YFR016C	YFR016C	0.88957	CAGL0K10648g	2.24043
YDR329C	PEX3	1.30075	CAGL0M01342g	2.23986
YMR135C	GID8	2.25926	CAGL0K03949g	2.23716
YDR035W	ARO3	0.200687	CAGL0H10142g	2.2367
YBR281C	DUG2	-0.433971	CAGL0B03289g	2.22739
YGR006W	PRP18	0.760011	CAGL0F08701g	2.22563
YPL186C	UIP4	2.02441	CAGL0G02849g	2.2125
YPL135W	ISU1	0.851801	CAGL0M02629g	2.21165
YLR109W	AHP1	1.91496	CAGL0M11704g	2.20939
YGL141W	HUL5	2.64623	CAGL0F07821g	2.20645
YOL091W	SPO21	1.31792	CAGL0I07711g	2.20295
YBR058C	UBP14	-0.0946065	CAGL0H10186g	2.19527
YOL048C	RRT8	2.06148	CAGL0F00869g	2.19392
YBR035C	PDX3	0.677199	CAGL0I04708g	2.1933
YDR262W	YDR262W	0.561874	CAGL0M08734g	2.19329
YNR014W	YNR014W	0.733384	CAGL0I05610g	2.18855
YJL036W	SNX4	2.37948	CAGL0J01001g	2.18851
YDR427W	RPN9	1.35404	CAGL0F03135g	2.18781
YIL073C	SPO22	1.08574	CAGL0M12815g	2.18411
YPR108W	RPN7	1.4038	CAGL0G01672g	2.18045
YPR106W	ISR1	0.907958	CAGL0G01716g	2.17538
YBL049W	MOH1	1.34752	CAGL0F04631g	2.17163
YGR257C	MTM1	-0.231829	CAGL0F08305g	2.16974
YFR010W	UBP6	1.85516	CAGL0K10494g	2.16807
YOR259C	RPT4	1.50328	CAGL0K08910g	2.16753
YGR087C	PDC6	-0.026233	CAGL0G02937g	2.16474
YHR122W	CIA2	0.593404	CAGL0L13046g	2.16441
YDR003W	RCR2	1.84869	CAGL0M10417g	2.15954
YIL075C	RPN2	1.4675	CAGL0M12859g	2.1584
YIL099W	SGA1	2.03784	CAGL0G02717g	2.15695
YLR361C-A	YLR361C-A	0.377703	CAGL0B02755g	2.1517
YKL015W	PUT3	0.439515	CAGL0L09691g	2.15151
YER021W	RPN3	1.49454	CAGL0I08239g	2.15136
YJR100C	AIM25	0.837436	CAGL0C04631g	2.14981
YOR289W	YOR289W	2.85459	CAGL0M04763g	2.14899
YPL156C	PRM4	0.239989	CAGL0M02167g	2.1458
YEL041W	YEF1	2.10178	CAGL0L01265g	2.14463
YER152C	YER152C	0.104789	CAGL0I06578g	2.14171
YKR076W	ECM4	2.13909	CAGL0G02101g	2.13974
YGR053C	YGR053C	1.97544	CAGL0K04323g	2.13907
YLR297W	YLR297W	1.84954	CAGL0I00550g	2.12789
YOL075C	YOL075C	-0.555406	CAGL0I08019g	2.12687
YNL159C	ASI2	1.61061	CAGL0J05874g	2.1233
YJL147C	MRX5	0.411669	CAGL0I05984g	2.12224
YMR169C	ALD3	2.63122	CAGL0F07777g	2.11865
YDL007W	RPT2	1.81302	CAGL0I04884g	2.11419
YBR280C	SAF1	2.44984	CAGL0B03311g	2.10784
YNL193W	YNL193W	1.34701	CAGL0J11528g	2.10758
YKL209C	STE6	-0.3692	CAGL0K00363g	2.1068
YBR186W	PCH2	-0.868642	CAGL0M06435g	2.10448
YBR062C	YBR062C	1.77866	CAGL0H10274g	2.10224
YER010C	YER010C	-0.339332	CAGL0H09636g	2.10167
YDL091C	UBX3	1.80574	CAGL0L07128g	2.09913
YPL196W	OXR1	2.14364	CAGL0G09152g	2.09892
YIL045W	PIG2	2.3483	CAGL0L00803g	2.09794
YCL047C	POF1	0.279834	CAGL0B00638g	2.09345
YMR314W	PRE5	1.25875	CAGL0M14003g	2.09344
YIL077C	YIL077C	1.43015	CAGL0M12969g	2.09072
YOR261C	RPN8	1.78543	CAGL0K08866g	2.08867
YJL057C	IKS1	2.54129	CAGL0J05082g	2.08573
YOR077W	RTS2	-0.0649847	CAGL0K05533g	2.08008
YBR104W	YMC2	-1.16423	CAGL0K12210g	2.07841
YEL044W	IES6	-0.107043	CAGL0L01199g	2.07671
YOL065C	INP54	0.725321	CAGL0C05269g	2.06802
YLR149C	YLR149C	3.16901	CAGL0K10824g	2.06798
YDR425W	SNX41	1.93406	CAGL0F03113g	2.06757
YDR255C	RMD5	0.728239	CAGL0B02695g	2.06722
YOR018W	ROD1	0.994681	CAGL0A02046g	2.06577
YBL041W	PRE7	1.24823	CAGL0F04477g	2.06201
YPL159C	PET20	0.748915	CAGL0M02101g	2.05846
YPL188W	POS5	0.558081	CAGL0G02893g	2.058
YNL176C	TDA7	0.212673	CAGL0J11176g	2.05518
YJR119C	JHD2	0.584144	CAGL0H00528g	2.04819
YGR232W	NAS6	0.656336	CAGL0L06600g	2.04605
YKL073W	LHS1	1.04178	CAGL0F06369g	2.0375
YNL265C	IST1	1.30671	CAGL0J08118g	2.03446
YMR004W	MVP1	1.7606	CAGL0J11704g	2.02966
YOR026W	BUB3	-0.23321	CAGL0H08217g	2.02715
YOR179C	SYC1	-0.00923381	CAGL0G09779g	2.02645
YPL084W	BRO1	0.606355	CAGL0M06413g	2.02461
YCR045C	RRT12	0.0117605	CAGL0L10802g	2.02143
YNL104C	LEU4	0.202701	CAGL0G04741g	2.02029
YLR263W	RED1	-0.680659	CAGL0K06039g	2.02026
YGR254W	ENO1	-1.87077	CAGL0F08261g	2.0184
YLR098C	CHA4	0.0736289	CAGL0M11440g	2.01785
YGL083W	SCY1	-0.859197	CAGL0H03245g	2.01329
YMR041C	ARA2	1.96997	CAGL0F06061g	2.01227
YDR216W	ADR1	-0.00132406	CAGL0E04884g	2.00832
YLR362W	STE11	1.8158	CAGL0B02739g	2.00778
YCR019W	MAK32	0.638601	CAGL0L07898g	2.0068
YKL140W	TGL1	0.634733	CAGL0D01980g	2.00526
YPL247C	YPL247C	2.12695	CAGL0H00781g	2.00213
YHR157W	REC104	1.2933	CAGL0I02068g	2.0008
YDL097C	RPN6	1.50732	CAGL0L07238g	2.00008
YAL031C	GIP4	0.761776	CAGL0M11792g	1.9998
YGL181W	GTS1	1.57679	CAGL0L06028g	1.99726
YGL013C	PDR1	1.36311	CAGL0A00451g	1.99462
YOR155C	ISN1	1.25477	CAGL0L04268g	1.99216
YER012W	PRE1	1.34592	CAGL0H09548g	1.98875
YJL154C	VPS35	0.39523	CAGL0I06072g	1.98545
YGR149W	GPC1	1.30871	CAGL0E02981g	1.98501
YOR023C	AHC1	1.28798	CAGL0E04488g	1.98354
YMR009W	ADI1	-1.20256	CAGL0K08800g	1.98331
YDL227C	HO	-4.4781	CAGL0G05423g	1.9817
YAR007C	RFA1	1.49682	CAGL0G00726g	1.97839
YAL008W	FUN14	0.761001	CAGL0C02739g	1.97629
YGL011C	SCL1	1.32516	CAGL0A00407g	1.97374
YPL152W	RRD2	2.40465	CAGL0M02255g	1.97335
YMR187C	YMR187C	0.96167	CAGL0L00473g	1.97328
YPL096W	PNG1	1.06872	CAGL0H05753g	1.96996
YDL087C	LUC7	0.382874	CAGL0L07040g	1.96686
YOR069W	VPS5	1.3572	CAGL0L10472g	1.96266
YNL281W	HCH1	-0.21617	CAGL0I02992g	1.96058
YHR192W	LNP1	0.0766066	CAGL0M07139g	1.95736
YDL072C	YET3	1.83122	CAGL0D00704g	1.95666
YPR134W	MSS18	1.16089	CAGL0D04840g	1.955
YKL142W	MRP8	1.81471	CAGL0E06512g	1.95355
YLR047C	FRE8	1.01142	CAGL0M07942g	1.95178
YMR073C	IRC21	0.51698	CAGL0K03069g	1.94629
YOR087W	YVC1	0.795078	CAGL0J08613g	1.94622
YBR114W	RAD16	1.48817	CAGL0K07766g	1.9453
YGR253C	PUP2	0.982795	CAGL0I02442g	1.93725
YPR173C	VPS4	0.180414	CAGL0I06402g	1.93526
YLR191W	PEX13	0.0681847	CAGL0A04147g	1.93295
YKR049C	FMP46	1.6926	CAGL0M05951g	1.93044
YBR287W	YBR287W	0.0320837	CAGL0G07601g	1.92634
YDR239C	YDR239C	0.402325	CAGL0K11110g	1.92615
YKL001C	MET14	-2.23909	CAGL0L02321g	1.92243
YJR090C	GRR1	0.439826	CAGL0M09130g	1.91917
YNL279W	PRM1	1.27154	CAGL0J08371g	1.91727
YJR086W	STE18	0.806895	CAGL0M09207g	1.91691
YER004W	FMP52	1.37093	CAGL0H09768g	1.91331
YDR135C	YCF1	-0.0300414	CAGL0L06402g	1.91239
YBR271W	EFM2	-2.18571	CAGL0I09438g	1.90917
YDL124W	YDL124W	2.21631	CAGL0J09394g	1.90481
YAL054C	ACS1	0.33579	CAGL0L00649g	1.90441
YDL130W-A	STF1	1.39017	CAGL0J09262g	1.90257
YDL059C	RAD59	1.1659	CAGL0D00902g	1.90015
YPR109W	YPR109W	0.307134	CAGL0B04103g	1.89665
YLR387C	REH1	2.22068	CAGL0H06479g	1.89541
YNL006W	LST8	1.27704	CAGL0H03729g	1.89526
YDL194W	SNF3	-0.526794	CAGL0J09020g	1.8911
YPL195W	APL5	0.685468	CAGL0G09174g	1.88981
YPL138C	SPP1	0.810221	CAGL0M02585g	1.88864
YKR069W	MET1	-0.721913	CAGL0G01903g	1.88815
YOR083W	WHI5	-0.202932	CAGL0K05643g	1.88483
YJL139C	YUR1	0.173473	CAGL0I04378g	1.8815
YNL108C	YNL108C	-0.235208	CAGL0I02904g	1.87631
YBR273C	UBX7	1.11981	CAGL0I09482g	1.87598
YHR200W	RPN10	0.839513	CAGL0L08580g	1.87265
YIL136W	OM45	2.54357	CAGL0F04807g	1.8724
YIL160C	POT1	0.690868	CAGL0H06787g	1.87239
YLL048C	YBT1	-0.687761	CAGL0C03289g	1.86974
YER008C	SEC3	0.369044	CAGL0H09680g	1.86944
YDL147W	RPN5	1.49705	CAGL0I03674g	1.86922
YGR059W	SPR3	1.06568	CAGL0K04455g	1.86872
YNL202W	SPS19	0.594944	CAGL0H08063g	1.86324
YDR122W	KIN1	1.53794	CAGL0B01925g	1.86096
YJL200C	ACO2	-1.57071	CAGL0F02431g	1.85958
YPR116W	RRG8	-0.87588	CAGL0D04488g	1.85536
YDL215C	GDH2	1.56257	CAGL0G05698g	1.85106
YPL014W	CIP1	0.487307	CAGL0L08712g	1.85072
YIL107C	PFK26	1.62134	CAGL0C01397g	1.84863
YDR243C	PRP28	-0.261148	CAGL0K11198g	1.84847
YER119C	AVT6	1.33638	CAGL0G03619g	1.84738
YGL094C	PAN2	0.240144	CAGL0H03025g	1.8452
YPL008W	CHL1	-0.304857	CAGL0L08844g	1.84422
YIL055C	YIL055C	2.05952	CAGL0M12474g	1.84327
YCL017C	NFS1	-0.0358238	CAGL0H03817g	1.84255
YDL012C	YDL012C	-1.15359	CAGL0K01903g	1.84219
YKR055W	RHO4	0.516032	CAGL0K08316g	1.83996
YNL241C	ZWF1	0.736512	CAGL0J07612g	1.83781
YGL098W	USE1	0.454057	CAGL0J05368g	1.83774
YPR030W	CSR2	0.934621	CAGL0K05247g	1.83517
YBR111W-A	SUS1	-0.954828	CAGL0K07755g	1.83263
YKL079W	SMY1	1.01959	CAGL0L05104g	1.82949
YGR007W	ECT1	-0.0578492	CAGL0F08723g	1.82699
YMR109W	MYO5	0.156905	CAGL0K03487g	1.82189
YLR025W	SNF7	1.24233	CAGL0D01936g	1.8216
YBR173C	UMP1	1.44546	CAGL0M06171g	1.81515
YDR144C	MKC7	-2.62375	CAGL0E01419g	1.80734
YKL124W	SSH4	1.61531	CAGL0M06545g	1.80702
YFR003C	YPI1	2.08778	CAGL0F02255g	1.80197
YMR173W	DDR48	1.78705	CAGL0H08844g	1.80121
YPL038W	MET31	-0.37296	CAGL0L12562g	1.79685
YFR050C	PRE4	1.18189	CAGL0A04719g	1.78911
YCL028W	RNQ1	-0.139342	CAGL0B00946g	1.78722
YKR089C	TGL4	0.547507	CAGL0G02365g	1.77797
YOR262W	GPN2	0.255758	CAGL0C02805g	1.77715
YLR298C	YHC1	0.883896	CAGL0I00528g	1.77437
YBR126C	TPS1	2.33241	CAGL0J09812g	1.77298
YER128W	VFA1	0.640155	CAGL0K02189g	1.77223
YIR025W	MND2	1.69378	CAGL0F06787g	1.77128
YFL047W	RGD2	-0.245925	CAGL0K12892g	1.77021
YIL042C	PKP1	0.933584	CAGL0L00869g	1.76776
YAL011W	SWC3	-0.112778	CAGL0H06391g	1.76389
YKL213C	DOA1	1.14253	CAGL0K00275g	1.76288
YLR102C	APC9	1.41556	CAGL0M11528g	1.7586
YMR171C	EAR1	-0.137861	CAGL0F07799g	1.75371
YJR125C	ENT3	1.09022	CAGL0H04323g	1.75077
YGL164C	YRB30	1.10958	CAGL0I04202g	1.74874
YDL223C	HBT1	0.992519	CAGL0G05544g	1.74545
YBL061C	SKT5	0.299905	CAGL0A04411g	1.7451
YMR067C	UBX4	1.54828	CAGL0F06633g	1.74267
YKL188C	PXA2	1.2469	CAGL0D00352g	1.73991
YGL026C	TRP5	0.0591054	CAGL0A01430g	1.73986
YDR313C	PIB1	0.828681	CAGL0H07315g	1.73981
YDL101C	DUN1	1.47987	CAGL0L07326g	1.73917
YPR122W	AXL1	0.387294	CAGL0D04686g	1.73795
YOL084W	PHM7	3.51776	CAGL0I07865g	1.73689
YDR461C-A	YDR461C-A	0.74453	CAGL0K06380g	1.73542
YIL009C-A	EST3	0.532356	CAGL0C03828g	1.7336
YHL021C	AIM17	2.78226	CAGL0K08844g	1.73076
YPL091W	GLR1	0.482831	CAGL0H05665g	1.72569
YOR360C	PDE2	-1.06922	CAGL0K09944g	1.72339
YMR313C	TGL3	0.872426	CAGL0M13981g	1.71965
YJL141C	YAK1	2.11874	CAGL0I05896g	1.71671
YBR006W	UGA2	2.21209	CAGL0C04191g	1.7086
YLR323C	CWC24	0.0883886	CAGL0A00935g	1.70745
YDL006W	PTC1	0.56631	CAGL0C04499g	1.70745
YLR346C	CIS1	2.18393	CAGL0G01122g	1.70743
YDL001W	RMD1	0.385794	CAGL0M10483g	1.69729
YGR092W	DBF2	-0.062621	CAGL0G03047g	1.69224
YHR027C	RPN1	1.04189	CAGL0J00605g	1.69163
YPR155C	NCA2	1.21821	CAGL0F04851g	1.69048
YGL023C	PIB2	0.279458	CAGL0A00187g	1.68973
YCL026C-A	FRM2	0.423201	CAGL0H06831g	1.68675
YDR213W	UPC2	-0.917048	CAGL0F07865g	1.68496
YJR035W	RAD26	0.667022	CAGL0I01694g	1.68221
YGL153W	PEX14	0.992812	CAGL0E05082g	1.68202
YBL086C	YBL086C	2.06646	CAGL0C01815g	1.68181
YBR264C	YPT10	-0.00377342	CAGL0I09306g	1.6783
YDR495C	VPS3	0.94452	CAGL0G04697g	1.67391
YNL223W	ATG4	2.09627	CAGL0J07304g	1.67108
YDL176W	YDL176W	0.000685507	CAGL0J06270g	1.66953
YHL006C	SHU1	0.347042	CAGL0K02695g	1.66579
YHL009C	YAP3	0.406504	CAGL0K02585g	1.66537
YER042W	MXR1	0.0735298	CAGL0C02233g	1.66171
YER070W	RNR1	0.429693	CAGL0J03146g	1.65661
YPL039W	YPL039W	-0.103648	CAGL0L12584g	1.65542
YAL015C	NTG1	0.987559	CAGL0H06303g	1.65445
YKL215C	OXP1	0.857018	CAGL0K00231g	1.6539
YPL164C	MLH3	1.52201	CAGL0M01980g	1.6523
YGL252C	RTG2	0.518858	CAGL0A04785g	1.65105
YNL129W	NRK1	0.166428	CAGL0L04202g	1.65078
YGR241C	YAP1802	-0.163809	CAGL0F08063g	1.64788
YFR024C-A	LSB3	1.40034	CAGL0I08965g	1.6477
YDL214C	PRR2	2.43805	CAGL0G05720g	1.64623
YGL048C	RPT6	1.423	CAGL0D06292g	1.64469
YHL010C	ETP1	1.32009	CAGL0K02563g	1.64447
YPL206C	PGC1	0.88046	CAGL0E05654g	1.64255
YBR115C	LYS2	0.453136	CAGL0K07788g	1.64191
YOR117W	RPT5	1.04969	CAGL0A02750g	1.63828
YKL052C	ASK1	-0.0332249	CAGL0M13079g	1.63734
YBL067C	UBP13	-0.820675	CAGL0A04477g	1.63719
YJL001W	PRE3	1.39656	CAGL0D03058g	1.6345
YPL054W	LEE1	0.0292167	CAGL0M07359g	1.63448
YHL030W	ECM29	2.14441	CAGL0E03828g	1.63124
YDL149W	ATG9	1.69935	CAGL0I03652g	1.63005
YNL142W	MEP2	-1.03078	CAGL0J06028g	1.62399
YHR184W	SSP1	-0.671751	CAGL0M13365g	1.62368
YJL034W	KAR2	1.11823	CAGL0D02948g	1.61039
YLR120C	YPS1	1.24604	CAGL0M04191g	1.60926
YDL027C	MRX9	1.27693	CAGL0K01639g	1.609
YLL024C	SSA2	-0.901804	CAGL0G03795g	1.60796
YKL206C	ADD66	1.48127	CAGL0K00451g	1.60239
YMR140W	SIP5	1.44855	CAGL0I00836g	1.59653
YLR281C	YLR281C	1.76458	CAGL0F05027g	1.59634
YOR032C	HMS1	-1.37176	CAGL0H08107g	1.5956
YER180C-A	SLO1	-0.0994753	CAGL0L06374g	1.59226
YDL133W	SRF1	-0.251818	CAGL0J09196g	1.59155
YOR371C	GPB1	0.399259	CAGL0J07282g	1.58752
YKL159C	RCN1	0.871435	CAGL0E06248g	1.58695
YJL020C	BBC1	1.37197	CAGL0G06842g	1.58584
YLR034C	SMF3	2.16969	CAGL0A03476g	1.58461
YDL013W	SLX5	-0.0627009	CAGL0K01881g	1.58456
YOR198C	BFR1	-0.11875	CAGL0I10967g	1.58282
YJL068C	YJL068C	1.25684	CAGL0J05324g	1.58011
YJR051W	OSM1	-0.550901	CAGL0I01320g	1.57785
YPR048W	TAH18	-0.599105	CAGL0H08580g	1.57769
YBR222C	PCS60	0.0905277	CAGL0K06853g	1.57753
YOR132W	VPS17	1.21532	CAGL0I07271g	1.575
YDL234C	GYP7	2.02592	CAGL0C05489g	1.57469
YPR005C	HAL1	0.339074	CAGL0L09251g	1.57469
YIL138C	TPM2	-0.605391	CAGL0L08338g	1.57321
YDR523C	SPS1	0.469163	CAGL0H01639g	1.57312
YOR124C	UBP2	1.24852	CAGL0K10252g	1.57199
YBR105C	VID24	0.168941	CAGL0K12254g	1.56941
YLR246W	ERF2	0.0280163	CAGL0G08217g	1.56775
YDL126C	CDC48	1.05093	CAGL0J09350g	1.56731
YIL015W	BAR1	-0.747185	CAGL0J02288g	1.56726
YDR485C	VPS72	0.66879	CAGL0F05159g	1.56661
YOL067C	RTG1	0.789274	CAGL0C05335g	1.56656
YOR084W	LPX1	-0.467966	CAGL0J08547g	1.56396
YNL294C	RIM21	0.685865	CAGL0M03663g	1.5634
YGR015C	YGR015C	0.269128	CAGL0F08855g	1.56095
YML057W	CMP2	1.34546	CAGL0L11110g	1.56055
YBR269C	SDH8	1.62369	CAGL0I09394g	1.56053
YLL023C	POM33	1.15582	CAGL0G03773g	1.55733
YNL305C	BXI1	2.34612	CAGL0M03839g	1.55626
YKL197C	PEX1	0.059893	CAGL0H09174g	1.5562
YLR361C	DCR2	0.340747	CAGL0B02761g	1.55153
YLR199C	PBA1	1.33134	CAGL0A03993g	1.55116
YIL005W	EPS1	-0.0395656	CAGL0J02068g	1.54755
YLR099C	ICT1	1.09687	CAGL0M11462g	1.54745
YBL101C	ECM21	2.21044	CAGL0M09449g	1.54708
YOR271C	FSF1	-1.7376	CAGL0L10868g	1.54599
YML048W	GSF2	0.0119852	CAGL0L01485g	1.54451
YAL049C	AIM2	0.0980602	CAGL0H05995g	1.54337
YMR104C	YPK2	0.838847	CAGL0K03399g	1.54083
YLR407W	YLR407W	-1.59231	CAGL0M09889g	1.53973
YIL130W	ASG1	-1.56697	CAGL0G08844g	1.53936
YBR042C	CST26	-0.218027	CAGL0I04620g	1.53459
YOL043C	NTG2	0.822942	CAGL0F00979g	1.53037
YGR132C	PHB1	0.264812	CAGL0I10472g	1.52988
YKR046C	PET10	-0.342402	CAGL0M05995g	1.52961
YBL103C	RTG3	0.835315	CAGL0M09405g	1.52896
YDR054C	CDC34	-0.240547	CAGL0E04598g	1.52807
YBR278W	DPB3	1.02438	CAGL0B03355g	1.52438
YNL042W	BOP3	0.485833	CAGL0G01474g	1.52336
YLR319C	BUD6	0.0750772	CAGL0A00891g	1.52223
YGR143W	SKN1	0.267384	CAGL0I10054g	1.52068
YDL046W	NPC2	0.351392	CAGL0K01353g	1.5205
YGR135W	PRE9	1.50885	CAGL0I10406g	1.52049
YPL228W	CET1	0.684234	CAGL0D03630g	1.51758
YNL229C	URE2	0.420298	CAGL0J07392g	1.51655
YMR108W	ILV2	-0.850108	CAGL0K03465g	1.51517
YOR347C	PYK2	0.830503	CAGL0E05610g	1.51515
YBR255W	MTC4	0.861908	CAGL0D05324g	1.51415
YOR100C	CRC1	1.46322	CAGL0B04543g	1.51251
YER170W	ADK2	0.936767	CAGL0L11902g	1.51211
YEL037C	RAD23	0.257126	CAGL0L01309g	1.51143
YBR214W	SDS24	3.31584	CAGL0K06699g	1.51009
YPR160W	GPH1	0.15518	CAGL0F04895g	1.5093
YNL128W	TEP1	1.38271	CAGL0L04180g	1.50809
YLL042C	ATG10	0.325088	CAGL0C03245g	1.50791
YER011W	TIR1	-4.08476	CAGL0H09614g	1.50775
YHR037W	PUT2	0.10484	CAGL0D03982g	1.50741
YLR386W	VAC14	0.555888	CAGL0H06501g	1.50597
YGR065C	VHT1	0.0949794	CAGL0K04565g	1.50485
YMR026C	PEX12	0.00219964	CAGL0M07469g	1.50293
YIL036W	CST6	1.26313	CAGL0I05170g	1.50166
YBR049C	REB1	-0.299508	CAGL0H09988g	1.50076
YNR050C	LYS9	0.0368881	CAGL0C03443g	1.50066
YPR094W	RDS3	-0.43121	CAGL0K08074g	1.50045
YOR157C	PUP1	1.10311	CAGL0L04312g	1.49838
YDL175C	AIR2	-0.22184	CAGL0J03388g	1.49817
YLR270W	DCS1	2.59279	CAGL0C03113g	1.49744
YDR376W	ARH1	0.236049	CAGL0A03014g	1.49511
YOL129W	VPS68	1.08162	CAGL0E01639g	1.49262
YPR103W	PRE2	1.8806	CAGL0G01804g	1.4917
YOR358W	HAP5	0.353989	CAGL0K09900g	1.49144
YBL091C-A	SCS22	0.872037	CAGL0H04543g	1.489
YGR156W	PTI1	0.579205	CAGL0E03179g	1.48847
YJL128C	PBS2	0.786027	CAGL0L05632g	1.4864
YBR168W	PEX32	-0.0135653	CAGL0M06061g	1.48384
YGR026W	YGR026W	0.157667	CAGL0J00187g	1.4816
YDR127W	ARO1	0.567174	CAGL0M11484g	1.47868
YMR100W	MUB1	0.368709	CAGL0K03333g	1.47865
YKR019C	IRS4	0.443339	CAGL0M03157g	1.47729
YJR096W	YJR096W	2.50548	CAGL0C04543g	1.47586
YML088W	UFO1	1.0207	CAGL0H04103g	1.47485
YJR044C	VPS55	0.641258	CAGL0I01518g	1.47388
YPR049C	ATG11	1.17948	CAGL0H08558g	1.47337
YPL194W	DDC1	0.0729272	CAGL0G09196g	1.47224
YNL103W	MET4	0.3569	CAGL0G06688g	1.46868
YER007W	PAC2	0.189212	CAGL0H09702g	1.4648
YAR018C	KIN3	-1.07999	CAGL0I04422g	1.46398
YLR306W	UBC12	-0.0386557	CAGL0D06468g	1.46195
YPR006C	ICL2	-0.143951	CAGL0L09273g	1.46181
YOR357C	SNX3	0.793167	CAGL0G06424g	1.45981
YNL115C	YNL115C	2.22859	CAGL0L03938g	1.45852
YGR223C	HSV2	1.52205	CAGL0B02101g	1.45722
YPL249C	GYP5	1.45757	CAGL0H00737g	1.4569
YHR178W	STB5	0.37813	CAGL0I02552g	1.45554
YIL097W	FYV10	2.88827	CAGL0G02651g	1.45334
YLL029W	FRA1	1.44933	CAGL0G03971g	1.45327
YGL075C	MPS2	0.830242	CAGL0H03421g	1.45014
YDL105W	NSE4	-0.1171	CAGL0L07414g	1.445
YHR030C	SLT2	0.895594	CAGL0J00539g	1.44415
YER132C	PMD1	-1.37976	CAGL0K02101g	1.44336
YGL017W	ATE1	0.472144	CAGL0A00319g	1.44116
YDR323C	PEP7	0.923551	CAGL0M01452g	1.43726
YJR110W	YMR1	0.667152	CAGL0C04895g	1.43646
YBR183W	YPC1	-0.0792111	CAGL0M06347g	1.43644
YMR136W	GAT2	-0.241879	CAGL0I00902g	1.43626
YOL044W	PEX15	0.747381	CAGL0F00935g	1.43538
YLR403W	SFP1	-0.157099	CAGL0M09955g	1.43536
YLR071C	RGR1	-0.38854	CAGL0L13112g	1.43174
YJR061W	YJR061W	1.0612	CAGL0H01793g	1.43038
YDL179W	PCL9	-2.03072	CAGL0J06336g	1.42863
YLR211C	ATG38	0.281214	CAGL0J08866g	1.42785
YER017C	AFG3	0.719181	CAGL0H09416g	1.42722
YLR356W	ATG33	1.73313	CAGL0B02860g	1.42632
YNL091W	NST1	-0.334143	CAGL0K09834g	1.42548
YCL026C-A	FRM2	0.423201	CAGL0B00990g	1.42411
YJR010W	MET3	-1.91428	CAGL0B03839g	1.42344
YOR020W-A	YOR020W-A	1.6464	CAGL0E04548g	1.42322
YLR310C	CDC25	-0.391688	CAGL0E03476g	1.42134
YGR274C	TAF1	0.142684	CAGL0G00418g	1.42023
YHR195W	NVJ1	1.0442	CAGL0M07205g	1.4148
YHR202W	YHR202W	0.0431002	CAGL0L02607g	1.41323
YBL016W	FUS3	0.438302	CAGL0J04290g	1.41115
YLR309C	IMH1	0.684284	CAGL0E03454g	1.41086
YMR201C	RAD14	0.693855	CAGL0L10692g	1.41085
YMR005W	TAF4	0.0301495	CAGL0J11726g	1.40922
YMR276W	DSK2	0.578667	CAGL0M02937g	1.40851
YOR134W	BAG7	1.72032	CAGL0I07249g	1.40834
YLR369W	SSQ1	0.699287	CAGL0G04917g	1.40714
YER180C	ISC10	0.0213534	CAGL0L12122g	1.4061
YGR270W	YTA7	0.491309	CAGL0G00528g	1.40551
YBR085C-A	YBR085C-A	2.25479	CAGL0L06248g	1.40288
YJR005W	APL1	0.294427	CAGL0G04103g	1.40275
YJR085C	YJR085C	0.279062	CAGL0M09229g	1.40171
YNL314W	DAL82	0.781925	CAGL0M04015g	1.40051
YKL040C	NFU1	-0.0457091	CAGL0L01859g	1.39493
YDR186C	SND1	0.0815405	CAGL0F05687g	1.39336
YCL032W	STE50	0.915809	CAGL0B00858g	1.39209
YDR297W	SUR2	-2.7469	CAGL0H01375g	1.39061
YJR142W	YJR142W	1.00058	CAGL0M00242g	1.39061
YBR102C	EXO84	0.239467	CAGL0K12166g	1.38997
YGR237C	YGR237C	2.02897	CAGL0F07975g	1.38911
YPL100W	ATG21	1.99396	CAGL0H05841g	1.38777
YGR067C	YGR067C	0.492914	CAGL0K04631g	1.38562
YPL268W	PLC1	-0.679235	CAGL0A01177g	1.38376
YML092C	PRE8	1.37066	CAGL0H07007g	1.38287
YER064C	VHR2	-0.385392	CAGL0J03014g	1.38249
YHL039W	EFM1	-1.59974	CAGL0E04070g	1.38008
YGL058W	RAD6	-0.419127	CAGL0I00352g	1.37908
YOL053W	AIM39	0.472548	CAGL0I09966g	1.37842
YOL051W	GAL11	0.016094	CAGL0F00803g	1.37512
YMR036C	MIH1	-0.380661	CAGL0F05973g	1.37472
YOL135C	MED7	0.475	CAGL0E01551g	1.37312
YPR066W	UBA3	0.691393	CAGL0D01518g	1.37288
YLR383W	SMC6	0.0285485	CAGL0H05071g	1.37244
YLL009C	COX17	-1.33538	CAGL0D05632g	1.37216
YCR026C	NPP1	0.128877	CAGL0L07986g	1.37138
YMR068W	AVO2	2.22595	CAGL0F06655g	1.36618
YLR224W	UCC1	-0.300937	CAGL0C01155g	1.36381
YPL219W	PCL8	0.488623	CAGL0E05918g	1.36294
YLL001W	DNM1	0.791128	CAGL0D05808g	1.36177
YLR219W	MSC3	0.787624	CAGL0C00671g	1.36081
YPR184W	GDB1	1.4153	CAGL0G09977g	1.35765
YOR092W	ECM3	-0.403709	CAGL0L03696g	1.35434
YGL116W	CDC20	-0.533986	CAGL0F07337g	1.35336
YOR022C	DDL1	0.860001	CAGL0E04510g	1.35274
YJL042W	MHP1	0.915123	CAGL0J00803g	1.35269
YER079W	YER079W	2.88069	CAGL0M12793g	1.3522
YAL014C	SYN8	0.755413	CAGL0H06325g	1.35176
YJR059W	PTK2	1.36083	CAGL0H01837g	1.35019
YIL109C	SEC24	-0.018509	CAGL0C01353g	1.34971
YMR214W	SCJ1	0.980287	CAGL0F03729g	1.34879
YDR247W	VHS1	0.162073	CAGL0K11275g	1.34631
YJL080C	SCP160	-2.31587	CAGL0B04235g	1.34451
YIR018W	YAP5	0.447462	CAGL0K08756g	1.3417
YMR002W	MIX17	0.0194085	CAGL0J11682g	1.33849
YDR179C	CSN9	-1.16458	CAGL0F05841g	1.33708
YGR005C	TFG2	0.44717	CAGL0F08679g	1.33327
YGL194C	HOS2	1.51285	CAGL0A03322g	1.33148
YNR045W	PET494	-0.0714439	CAGL0C03553g	1.32958
YOR280C	FSH3	0.692845	CAGL0L11044g	1.32712
YGR146C	ECL1	0.99585	CAGL0E03025g	1.32669
YMR297W	PRC1	0.980328	CAGL0M13651g	1.32607
YNL251C	NRD1	-0.236387	CAGL0J07810g	1.32513
YOR242C	SSP2	-0.151121	CAGL0J03740g	1.32374
YFL014W	HSP12	3.85172	CAGL0J04202g	1.32358
YAL016W	TPD3	0.663076	CAGL0H06281g	1.3229
YPR097W	YPR097W	0.305691	CAGL0K08118g	1.32032
YJL103C	GSM1	1.02769	CAGL0L03674g	1.32025
YMR280C	CAT8	1.30825	CAGL0M03025g	1.31955
YNL138W	SRV2	0.315846	CAGL0K09790g	1.31954
YLR445W	GMC2	0.239579	CAGL0M00726g	1.31645
YHR012W	VPS29	1.27702	CAGL0E04422g	1.3149
YER048W-A	ISD11	0.216859	CAGL0J02794g	1.31377
YNR007C	ATG3	2.24267	CAGL0I05808g	1.31069
YJR107W	LIH1	0.827707	CAGL0C04939g	1.31055
YML016C	PPZ1	0.389758	CAGL0H04851g	1.30889
YMR192W	GYL1	0.534858	CAGL0K10934g	1.30631
YLR308W	CDA2	1.79497	CAGL0D06490g	1.30616
YCL034W	LSB5	1.49822	CAGL0B00814g	1.30594
YML004C	GLO1	1.35569	CAGL0L07656g	1.30325
YMR197C	VTI1	1.53581	CAGL0L10604g	1.30237
YNL312W	RFA2	1.57511	CAGL0M03993g	1.30153
YNL329C	PEX6	0.144559	CAGL0D02574g	1.30087
YMR132C	JLP2	-0.407357	CAGL0K03883g	1.30036
YJR099W	YUH1	0.525446	CAGL0C04609g	1.29914
YDR314C	RAD34	0.253125	CAGL0H07293g	1.29796
YDR459C	PFA5	0.15933	CAGL0K06347g	1.29738
YBL040C	ERD2	0.460456	CAGL0F04455g	1.29731
YMR160W	YMR160W	1.68458	CAGL0M09493g	1.29667
YLR207W	HRD3	0.307352	CAGL0J08756g	1.29653
YIL033C	BCY1	0.750969	CAGL0I05236g	1.29567
YGL227W	VID30	2.05287	CAGL0I04114g	1.29471
YJR076C	CDC11	-0.148279	CAGL0F00275g	1.29392
YOR267C	HRK1	0.713032	CAGL0C02893g	1.29328
YOR178C	GAC1	-0.632518	CAGL0H04037g	1.29111
YPL113C	YPL113C	0.82256	CAGL0J07084g	1.29014
YAL055W	PEX22	0.522245	CAGL0J07194g	1.28941
YHR061C	GIC1	-0.261408	CAGL0D03762g	1.28831
YGL004C	RPN14	1.03298	CAGL0A00561g	1.28621
YNL242W	ATG2	0.682363	CAGL0J07634g	1.28594
YKR009C	FOX2	1.37982	CAGL0L02167g	1.28535
YCL009C	ILV6	-0.558642	CAGL0H03905g	1.28441
YDL086W	YDL086W	-0.276932	CAGL0L06974g	1.28215
YMR053C	STB2	1.88452	CAGL0F06325g	1.28208
YNL325C	FIG4	1.03242	CAGL0D02464g	1.27554
YOL018C	TLG2	1.24814	CAGL0G08932g	1.27311
YCR011C	ADP1	1.01414	CAGL0L07744g	1.2719
YGR141W	VPS62	1.25462	CAGL0I10296g	1.27086
YMR302C	YME2	0.659539	CAGL0M13761g	1.2701
YBR286W	APE3	-0.0573297	CAGL0G07623g	1.26897
YGL233W	SEC15	0.306763	CAGL0H07909g	1.26796
YML011C	RAD33	0.0848493	CAGL0H04719g	1.2618
YMR181C	YMR181C	0.728319	CAGL0E06072g	1.26178
YHL027W	RIM101	0.614382	CAGL0E03762g	1.26134
YIL120W	QDR1	0.260627	CAGL0G08624g	1.26028
YDR142C	PEX7	0.160215	CAGL0B01529g	1.25809
YPR079W	MRL1	2.11957	CAGL0D01232g	1.25411
YLR337C	VRP1	0.604916	CAGL0G00968g	1.25225
YGL163C	RAD54	1.80601	CAGL0I04224g	1.25057
YMR114C	YMR114C	1.4649	CAGL0K03575g	1.24944
YNR047W	FPK1	0.478366	CAGL0C03509g	1.24863
YNR026C	SEC12	0.466288	CAGL0M10703g	1.24798
YNL167C	SKO1	0.452606	CAGL0J06182g	1.24668
YHR005C	GPA1	0.557576	CAGL0F06677g	1.24594
YML029W	USA1	1.19159	CAGL0G07293g	1.24536
YDR059C	UBC5	1.53001	CAGL0E04752g	1.24446
YLR119W	SRN2	0.801859	CAGL0D02420g	1.24218
YER183C	FAU1	-0.166128	CAGL0F09185g	1.24112
YMR264W	CUE1	-0.0203558	CAGL0H02321g	1.23731
YGL208W	SIP2	1.38664	CAGL0K09350g	1.23716
YPL071C	YPL071C	0.134242	CAGL0H05313g	1.23661
YGL254W	FZF1	1.36343	CAGL0H07557g	1.23605
YDL209C	CWC2	-1.00545	CAGL0J09592g	1.23381
YGL196W	DSD1	1.31712	CAGL0D01804g	1.23296
YJR049C	UTR1	0.407309	CAGL0I01386g	1.23143
YJL206C	YJL206C	0.906982	CAGL0F02519g	1.2309
YDL189W	RBS1	-0.610519	CAGL0J09130g	1.22977
YOR115C	TRS33	-0.00572079	CAGL0I02772g	1.22787
YFR041C	ERJ5	1.38256	CAGL0C02123g	1.22774
YOR191W	ULS1	-0.680837	CAGL0G09493g	1.22701
YOR176W	HEM15	-0.286356	CAGL0L04664g	1.22661
YOR076C	SKI7	1.21204	CAGL0K05511g	1.22597
YHR131C	YHR131C	-0.402954	CAGL0G06182g	1.22139
YPL074W	YTA6	0.746815	CAGL0H05357g	1.22111
YKR020W	VPS51	1.23824	CAGL0H06809g	1.22059
YJL106W	IME2	1.30529	CAGL0G04455g	1.22057
YLR324W	PEX30	1.97315	CAGL0A00957g	1.21969
YNL117W	MLS1	1.4558	CAGL0L03982g	1.2189
YGR080W	TWF1	1.70033	CAGL0K01133g	1.2189
YOR113W	AZF1	1.22272	CAGL0I02838g	1.21841
YHR162W	MPC2	0.184599	CAGL0I02178g	1.21817
YGL251C	HFM1	0.118026	CAGL0H07601g	1.21604
YOR007C	SGT2	0.656272	CAGL0E02739g	1.21452
YDR443C	SSN2	0.281095	CAGL0J10472g	1.21406
YIL046W	MET30	-0.0228901	CAGL0L00781g	1.20914
YPR141C	KAR3	0.0166485	CAGL0D04994g	1.20825
YDR229W	IVY1	1.21696	CAGL0K11363g	1.20774
YBR274W	CHK1	0.454681	CAGL0I09504g	1.2071
YPL002C	SNF8	0.513554	CAGL0L09020g	1.2067
YLR206W	ENT2	1.16063	CAGL0A03872g	1.20449
YDL230W	PTP1	1.51209	CAGL0C05423g	1.20383
YDR383C	NKP1	-1.22797	CAGL0A03190g	1.20379
YNL215W	IES2	1.11707	CAGL0K04895g	1.20339
YPR115W	RGC1	0.422611	CAGL0B04213g	1.20213
YOL038W	PRE6	1.3515	CAGL0F01199g	1.19946
YJL085W	EXO70	1.10819	CAGL0M03113g	1.19684
YDL115C	IWR1	1.56883	CAGL0H10472g	1.19429
YLR421C	RPN13	1.13197	CAGL0J04620g	1.19366
YLR241W	CSC1	0.938051	CAGL0G08338g	1.19325
YLR020C	YEH2	-1.1472	CAGL0D03256g	1.19222
YHR118C	ORC6	-0.029839	CAGL0L12958g	1.19053
YKR017C	HEL1	0.320633	CAGL0G07733g	1.18872
YDL190C	UFD2	0.960102	CAGL0J09108g	1.18568
YLR027C	AAT2	0.32615	CAGL0D01892g	1.1842
YMR281W	GPI12	0.26113	CAGL0M03047g	1.1797
YOR329C	SCD5	1.12871	CAGL0E05302g	1.17962
YAL022C	FUN26	-0.467994	CAGL0J08712g	1.17822
YJL084C	ALY2	0.74202	CAGL0M03135g	1.17628
YLR258W	GSY2	1.57732	CAGL0F04719g	1.17625
YML117W	NAB6	1.16545	CAGL0B02365g	1.17089
YMR263W	SAP30	0.434453	CAGL0H02343g	1.17066
YDR411C	DFM1	1.67395	CAGL0F02827g	1.16951
YJR109C	CPA2	0.861207	CAGL0C04917g	1.16698
YOR231W	MKK1	0.443866	CAGL0J03828g	1.16615
YKL007W	CAP1	1.24756	CAGL0K02783g	1.16474
YHR150W	PEX28	0.505077	CAGL0I01870g	1.16271
YOR138C	RUP1	1.125	CAGL0I07205g	1.16214
YDR129C	SAC6	0.686809	CAGL0B02035g	1.162
YPR091C	NVJ2	0.44321	CAGL0K08030g	1.16166
YCR036W	RBK1	1.18271	CAGL0L08228g	1.16012
YPL060W	MFM1	2.00305	CAGL0M07249g	1.15974
YDR246W	TRS23	0.987911	CAGL0K11253g	1.15921
YKR031C	SPO14	0.0646821	CAGL0L03135g	1.15882
YML119W	YML119W	-0.976629	CAGL0B02409g	1.15871
YHR132W-A	IGO2	0.226847	CAGL0G06094g	1.15871
YCR030C	SYP1	1.00356	CAGL0L08074g	1.15735
YOR362C	PRE10	1.29441	CAGL0H06105g	1.15599
YDR479C	PEX29	1.24235	CAGL0M08866g	1.15549
YDR125C	ECM18	0.933582	CAGL0B01969g	1.15324
YJL146W	IDS2	0.297926	CAGL0I05962g	1.15216
YML020W	YML020W	0.135114	CAGL0G07062g	1.14832
YLR126C	YLR126C	1.08306	CAGL0M04213g	1.1462
YLR256W	HAP1	-0.681615	CAGL0B03421g	1.14578
YIL128W	MET18	-0.698547	CAGL0G08800g	1.14532
YMR079W	SEC14	-1.64989	CAGL0J10450g	1.14524
YIR011C	STS1	1.00476	CAGL0L09625g	1.14507
YCL038C	ATG22	0.768906	CAGL0B00770g	1.14398
YDR356W	SPC110	0.25692	CAGL0A02596g	1.1437
YDR511W	SDH7	-0.0336675	CAGL0K05775g	1.14361
YHR199C	AIM46	1.28278	CAGL0D02728g	1.1426
YDR074W	TPS2	1.55618	CAGL0G05335g	1.14186
YKL025C	PAN3	0.757693	CAGL0L09889g	1.14164
YPL007C	TFC8	0.846379	CAGL0L08866g	1.1411
YGL197W	MDS3	0.316543	CAGL0D01782g	1.14057
YGR125W	YGR125W	-0.155329	CAGL0I10626g	1.13856
YJL023C	PET130	0.750667	CAGL0G06820g	1.13847
YBR128C	ATG14	1.90258	CAGL0C00627g	1.13798
YIL002W-A	YIL002W-A	-0.918395	CAGL0J02128g	1.13785
YOR036W	PEP12	2.13091	CAGL0I01012g	1.13438
YGR138C	TPO2	-0.385743	CAGL0I10384g	1.13333
YHR159W	TDA11	1.22545	CAGL0I02112g	1.13289
YOL126C	MDH2	1.54794	CAGL0E01705g	1.13126
YGL003C	CDH1	0.387265	CAGL0A00605g	1.12946
YBR080C	SEC18	0.473709	CAGL0M01782g	1.12871
YLR220W	CCC1	-0.955547	CAGL0C00693g	1.12653
YGR028W	MSP1	1.68171	CAGL0K03971g	1.12501
YBR023C	CHS3	-1.02101	CAGL0I04840g	1.1249
YDL019C	OSH2	0.726153	CAGL0K01749g	1.12344
YOL054W	PSH1	0.253443	CAGL0I09988g	1.12287
YNL217W	YNL217W	-0.620319	CAGL0K04939g	1.12208
YOR303W	CPA1	1.12828	CAGL0I09592g	1.12139
YGL240W	DOC1	1.17653	CAGL0H07799g	1.1207
YIL135C	VHS2	0.987495	CAGL0F04785g	1.1203
YNL026W	SAM50	1.24339	CAGL0M06853g	1.11735
YIL153W	RRD1	0.392015	CAGL0H06655g	1.11616
YFL028C	CAF16	0.325065	CAGL0K12474g	1.11473
YGL040C	HEM2	-0.789447	CAGL0D06138g	1.11282
YEL020C	PXP1	1.02839	CAGL0M03245g	1.11262
YKL072W	STB6	0.237294	CAGL0L05016g	1.11231
YDR103W	STE5	0.534342	CAGL0L06336g	1.11177
YGR112W	SHY1	0.396834	CAGL0L04730g	1.11132
YOR042W	CUE5	1.10237	CAGL0L09933g	1.10978
YJL089W	SIP4	1.9694	CAGL0L03377g	1.10881
YKR067W	GPT2	1.1433	CAGL0K08162g	1.10278
YIL072W	HOP1	1.87225	CAGL0M12771g	1.1008
YMR236W	TAF9	0.166048	CAGL0M05005g	1.1005
YNL212W	VID27	0.552867	CAGL0K04807g	1.09996
YOR126C	IAH1	0.958481	CAGL0K10296g	1.09995
YNL144C	YNL144C	0.0257994	CAGL0J05830g	1.0997
YPR148C	YPR148C	1.12256	CAGL0L08492g	1.09923
YGL095C	VPS45	1.37037	CAGL0H03003g	1.09562
YGR211W	ZPR1	-1.52276	CAGL0K00759g	1.09488
YOR174W	MED4	0.396324	CAGL0L04620g	1.09488
YPR085C	ASA1	0.751379	CAGL0K07920g	1.09347
YGL025C	PGD1	0.59226	CAGL0A01408g	1.09297
YOR351C	MEK1	0.568504	CAGL0D02244g	1.09204
YNL090W	RHO2	-0.247846	CAGL0J05632g	1.09176
YER134C	YER134C	0.221124	CAGL0K02035g	1.09028
YOR014W	RTS1	0.154942	CAGL0F01397g	1.09016
YHR090C	YNG2	0.707791	CAGL0H02035g	1.08572
YBR040W	FIG1	-1.68242	CAGL0I04664g	1.08267
YBR288C	APM3	0.169671	CAGL0L02145g	1.08247
YCR010C	ADY2	0.215538	CAGL0L07766g	1.0807
YFL030W	AGX1	1.08016	CAGL0K12518g	1.08063
YDR506C	GMC1	0.36576	CAGL0J08481g	1.08045
YDR400W	URH1	0.315401	CAGL0F02585g	1.0798
YCL008C	STP22	0.897961	CAGL0H03927g	1.07977
YDR387C	CIN10	1.15291	CAGL0M01672g	1.07944
YDR354W	TRP4	-0.265595	CAGL0A02574g	1.07924
YJR058C	APS2	0.730523	CAGL0H01859g	1.07778
YPL026C	SKS1	-0.932102	CAGL0I05390g	1.07701
YCR095C	OCA4	0.998015	CAGL0E00407g	1.07331
YBR256C	RIB5	1.538	CAGL0D05302g	1.07269
YLR318W	EST2	-0.418832	CAGL0A00869g	1.0722
YPR138C	MEP3	-0.899502	CAGL0D04928g	1.07176
YOL070C	NBA1	-0.68009	CAGL0I08107g	1.07154
YMR089C	YTA12	0.223142	CAGL0J01353g	1.07065
YLR113W	HOG1	0.0204203	CAGL0M11748g	1.07023
YIL050W	PCL7	0.655385	CAGL0M12342g	1.06975
YMR022W	UBC7	0.867838	CAGL0M07568g	1.06932
YIL068C	SEC6	0.7861	CAGL0J03168g	1.06916
YJL060W	BNA3	0.537706	CAGL0J05126g	1.06807
YGL009C	LEU1	-1.83276	CAGL0A00363g	1.06658
YPR154W	PIN3	0.695309	CAGL0F04829g	1.06586
YDL237W	AIM6	0.23043	CAGL0C05533g	1.06364
YNL164C	IBD2	-0.493921	CAGL0J06116g	1.06325
YHR008C	SOD2	0.624507	CAGL0E04356g	1.06318
YLR001C	YLR001C	0.860623	CAGL0D05852g	1.06037
YMR252C	YMR252C	0.693128	CAGL0H02541g	1.05947
YHR132C	ECM14	-0.222848	CAGL0G06072g	1.0589
YML035C	AMD1	-0.301341	CAGL0G07425g	1.05839
YDR475C	JIP4	0.922723	CAGL0M08954g	1.05741
YEL011W	GLC3	1.5897	CAGL0M03377g	1.05628
YMR088C	VBA1	-0.960687	CAGL0J01375g	1.05525
YKL087C	CYT2	0.392726	CAGL0L05280g	1.05482
YLR360W	VPS38	-0.0120412	CAGL0B02772g	1.05247
YPR037C	ERV2	-0.0927552	CAGL0K05401g	1.05246
YOL031C	SIL1	1.85485	CAGL0F01089g	1.05084
YNL054W	VAC7	1.03597	CAGL0G01342g	1.05052
YPR056W	TFB4	-0.389526	CAGL0D01650g	1.04687
YOL108C	INO4	1.1417	CAGL0I07359g	1.04457
YGR108W	CLB1	-2.01332	CAGL0M11044g	1.04356
YIL088C	AVT7	0.348807	CAGL0M06611g	1.0419
YNL025C	SSN8	1.35858	CAGL0M06875g	1.04028
YKR007W	MEH1	0.229179	CAGL0L02211g	1.03961
YIL003W	CFD1	0.551141	CAGL0J02112g	1.03927
YPL020C	ULP1	0.780234	CAGL0L08646g	1.03869
YBR204C	LDH1	1.55017	CAGL0M05467g	1.03762
YIL156W	UBP7	0.394634	CAGL0H06721g	1.03728
YPR185W	ATG13	1.79748	CAGL0G09999g	1.03582
YGL192W	IME4	0.456594	CAGL0A03300g	1.03464
YMR289W	ABZ2	-0.306968	CAGL0M13497g	1.03447
YDR423C	CAD1	1.62009	CAGL0F03069g	1.034
YJL082W	IML2	0.472924	CAGL0G03245g	1.03362
YPR042C	PUF2	-0.17568	CAGL0H08778g	1.03349
YDR176W	NGG1	-0.272651	CAGL0E00693g	1.03328
YJL116C	NCA3	0.355828	CAGL0L05434g	1.03282
YGL037C	PNC1	2.19467	CAGL0A01716g	1.03251
YKL034W	TUL1	1.13251	CAGL0L01947g	1.03167
YOL073C	DSC2	1.22301	CAGL0K01199g	1.0313
YJL056C	ZAP1	-0.0757846	CAGL0J05060g	1.03036
YFR005C	SAD1	-1.48441	CAGL0L09174g	1.02957
YDL090C	RAM1	0.74003	CAGL0L07106g	1.02955
YJL210W	PEX2	0.78671	CAGL0I06292g	1.02861
YOL107W	YOL107W	0.980931	CAGL0I07381g	1.02766
YFR036W	CDC26	0.22525	CAGL0J02618g	1.02762
YLR209C	PNP1	0.336559	CAGL0J08800g	1.02635
YPL055C	LGE1	0.790235	CAGL0M07337g	1.02559
YDR456W	NHX1	0.600101	CAGL0G07337g	1.02506
YBR047W	FMP23	3.57664	CAGL0H09966g	1.02242
YNL125C	ESBP6	-0.365789	CAGL0I09086g	1.02209
YJL053W	PEP8	1.88656	CAGL0J04994g	1.02199
YLR257W	YLR257W	1.11481	CAGL0F04697g	1.02071
YDL224C	WHI4	0.359826	CAGL0G05511g	1.02042
YGR072W	UPF3	0.130223	CAGL0K01309g	1.01972
YNL136W	EAF7	0.787946	CAGL0K09746g	1.0197
YLR354C	TAL1	-1.00834	CAGL0B03069g	1.0183
YKL127W	PGM1	-0.520154	CAGL0K07480g	1.0182
YEL019C	MMS21	0.0688307	CAGL0M03267g	1.01735
YOL058W	ARG1	2.31831	CAGL0C05115g	1.01678
YDR320C	SWA2	1.4595	CAGL0H07095g	1.01443
YML041C	VPS71	0.772251	CAGL0J11814g	1.01314
YNL149C	PGA2	0.458665	CAGL0J05720g	1.01177
YDL017W	CDC7	0.934992	CAGL0K01815g	1.01154
YBR215W	HPC2	0.0642774	CAGL0K06721g	1.01127
YAL043C	PTA1	0.311036	CAGL0M12166g	1.00913
YPR007C	REC8	1.5452	CAGL0L09295g	1.00629
YGR231C	PHB2	0.736595	CAGL0L06490g	1.00529
YDR349C	YPS7	-0.602391	CAGL0A02431g	1.00351
YDR169C	STB3	0.584425	CAGL0E00891g	1.00229
YGR169C	PUS6	-0.789382	CAGL0I08789g	1.00154
YER094C	PUP3	0.89711	CAGL0I04906g	0.999746
YLR423C	ATG17	1.95581	CAGL0J04686g	0.999664
YOR249C	APC5	0.516106	CAGL0K09108g	0.999313
YKR064W	OAF3	0.048597	CAGL0M05907g	0.999042
YOR005C	DNL4	1.1443	CAGL0E02695g	0.998527
YPR095C	SYT1	-0.268515	CAGL0K08096g	0.99722
YMR168C	CEP3	0.0548225	CAGL0F07755g	0.995107
YDL160C-A	MHF2	-0.59981	CAGL0I03432g	0.994572
YCR020C-A	MAK31	-0.35157	CAGL0L07942g	0.994389
YNL214W	PEX17	1.37413	CAGL0K04851g	0.993562
YDR306C	YDR306C	1.32776	CAGL0G04169g	0.992638
YJL044C	GYP6	-0.0390259	CAGL0J00825g	0.992531
YGR230W	BNS1	-1.2514	CAGL0L06512g	0.991572
YJL026W	RNR2	0.298719	CAGL0G04213g	0.991447
YOL064C	MET22	-0.000385772	CAGL0C05247g	0.988011
YHR208W	BAT1	-1.63526	CAGL0F09207g	0.98744
YDL216C	RRI1	1.44638	CAGL0G05676g	0.986721
YOR352W	TFB6	1.27047	CAGL0D02266g	0.985537
YFL016C	MDJ1	1.07712	CAGL0J04224g	0.984668
YML049C	RSE1	1.07843	CAGL0L01507g	0.983801
YOL095C	HMI1	-0.801669	CAGL0I07623g	0.983747
YNL020C	ARK1	0.592789	CAGL0J03432g	0.983292
YIR003W	AIM21	1.04067	CAGL0J01958g	0.982178
YOR270C	VPH1	-0.521145	CAGL0C02959g	0.981671
YMR078C	CTF18	0.397952	CAGL0D04268g	0.979722
YGR029W	ERV1	-0.145605	CAGL0G00946g	0.976902
YGR124W	ASN2	0.465084	CAGL0I10648g	0.976758
YMR210W	MGL2	1.20076	CAGL0F03817g	0.976265
YDR084C	TVP23	0.387551	CAGL0K09988g	0.975297
YML125C	PGA3	0.170053	CAGL0B02519g	0.97491
YAL001C	TFC3	0.913664	CAGL0A00803g	0.97428
YML097C	VPS9	-0.0785114	CAGL0H06941g	0.973574
YHL022C	SPO11	0.865036	CAGL0C02783g	0.973534
YER129W	SAK1	-0.439056	CAGL0K02167g	0.972734
YLR193C	UPS1	-0.133333	CAGL0A04103g	0.972554
YDR222W	YDR222W	-0.616158	CAGL0E04774g	0.970568
YBR073W	RDH54	0.70928	CAGL0M01958g	0.970364
YLR341W	SPO77	-1.04739	CAGL0G01012g	0.970036
YDR202C	RAV2	1.62107	CAGL0F05445g	0.966295
YGL036W	YGL036W	0.754897	CAGL0A01694g	0.965849
YNL064C	YDJ1	-0.155216	CAGL0J09966g	0.964544
YDR228C	PCF11	0.224446	CAGL0K11374g	0.964317
YBR223C	TDP1	0.399911	CAGL0K06875g	0.963632
YIL105C	SLM1	1.07634	CAGL0G02827g	0.962799
YKL035W	UGP1	0.488552	CAGL0L01925g	0.962719
YNL138W-A	YSF3	0.00899044	CAGL0K09823g	0.962527
YPL072W	UBP16	-0.432147	CAGL0H05335g	0.962502
YPR036W	VMA13	-0.53574	CAGL0K05379g	0.962263
YBR123C	TFC1	0.382324	CAGL0J09878g	0.961515
YHR014W	SPO13	0.648123	CAGL0E04466g	0.960023
YIL094C	LYS12	-0.554914	CAGL0G02585g	0.95928
YBL058W	SHP1	1.4836	CAGL0A04345g	0.958253
YKL062W	MSN4	0.288257	CAGL0M13189g	0.957464
YOL062C	APM4	0.0195052	CAGL0C05203g	0.955429
YCL043C	PDI1	0.503463	CAGL0B00704g	0.955373
YNL224C	SQS1	0.774807	CAGL0J07326g	0.955168
YER107C	GLE2	-0.583001	CAGL0G03399g	0.954979
YGR277C	CAB4	0.518916	CAGL0G00352g	0.953741
YLR417W	VPS36	0.867329	CAGL0J04488g	0.952598
YLR389C	STE23	0.0840641	CAGL0H06457g	0.952021
YDR406W	PDR15	1.45102	CAGL0F02717g	0.950804
YOL110W	SHR5	0.20933	CAGL0E02189g	0.950166
YOR040W	GLO4	1.19322	CAGL0I00924g	0.948683
YKR008W	RSC4	-0.167741	CAGL0L02189g	0.948436
YDR481C	PHO8	-0.263722	CAGL0H07359g	0.947848
YJR011C	YJR011C	0.630156	CAGL0B03861g	0.94738
YDR293C	SSD1	0.890866	CAGL0H01287g	0.946833
YMR119W	ASI1	0.10686	CAGL0K03641g	0.946412
YLR332W	MID2	-0.106422	CAGL0G00858g	0.946299
YJR083C	ACF4	0.933977	CAGL0M09273g	0.946289
YOR227W	HER1	1.71971	CAGL0J04026g	0.944032
YMR185W	RTP1	-0.190857	CAGL0L00517g	0.943931
YNR010W	CSE2	0.514673	CAGL0I05742g	0.943594
YDR105C	TMS1	0.73994	CAGL0L06358g	0.941594
YGL097W	SRM1	-1.32782	CAGL0J05346g	0.939655
YLR307W	CDA1	0.101548	CAGL0E03432g	0.937562
YLR039C	RIC1	0.0865318	CAGL0A03564g	0.93746
YAL017W	PSK1	1.63216	CAGL0H06259g	0.937074
YLR178C	TFS1	3.73693	CAGL0B01100g	0.936662
YGR261C	APL6	0.258899	CAGL0F08393g	0.93549
YOL117W	RRI2	1.09276	CAGL0E02057g	0.934282
YKR096W	ESL2	0.55694	CAGL0G02541g	0.933855
YDR181C	SAS4	0.233866	CAGL0F05775g	0.933246
YNL263C	YIF1	0.292678	CAGL0J08052g	0.927915
YJL003W	COX16	0.517761	CAGL0D03102g	0.927528
YLR247C	IRC20	1.68455	CAGL0B05049g	0.926174
YLR018C	POM34	-0.664978	CAGL0D03212g	0.925871
YML064C	TEM1	-0.65962	CAGL0L11242g	0.924978
YDL141W	BPL1	-0.209918	CAGL0I03806g	0.924935
YOR186W	YOR186W	1.89349	CAGL0G09603g	0.923615
YKL049C	CSE4	-0.23706	CAGL0M13145g	0.92312
YGL062W	PYC1	1.22691	CAGL0F06941g	0.922878
YDR130C	FIN1	0.11342	CAGL0B02057g	0.920156
YKL033W	TTI1	-0.25718	CAGL0L01991g	0.919069
YOR332W	VMA4	-0.847623	CAGL0E05346g	0.918177
YKR066C	CCP1	-0.148199	CAGL0K08184g	0.916118
YDR066C	RTR2	0.444546	CAGL0G05181g	0.915812
YOL017W	ESC8	1.7319	CAGL0F04763g	0.915569
YMR062C	ARG7	1.37175	CAGL0F06501g	0.913721
YDR005C	MAF1	0.368264	CAGL0M10351g	0.910689
YHR022C	YHR022C	-0.69578	CAGL0J00715g	0.90872
YLR315W	NKP2	0.190104	CAGL0F08591g	0.90802
YKL162C	YKL162C	1.64767	CAGL0M08536g	0.905921
YMR172W	HOT1	0.198036	CAGL0H08866g	0.905098
YOR148C	SPP2	0.054469	CAGL0K09504g	0.904954
YMR224C	MRE11	0.0295119	CAGL0M11220g	0.904834
YLR026C	SED5	0.0297513	CAGL0D01914g	0.904309
YNL059C	ARP5	0.840262	CAGL0J10054g	0.90383
YBR137W	YBR137W	1.19185	CAGL0C00451g	0.9024
YCR082W	AHC2	0.393975	CAGL0E00605g	0.90061
YER161C	SPT2	0.535488	CAGL0L11704g	0.896112
YML099C	ARG81	0.150291	CAGL0H06875g	0.8949
YJL012C	VTC4	-0.324453	CAGL0G06952g	0.891562
YPR179C	HDA3	0.792678	CAGL0G09867g	0.890555
YPL176C	TRE1	-0.0862629	CAGL0F03575g	0.888674
YNL133C	FYV6	0.861157	CAGL0K09680g	0.887235
YJL029C	VPS53	0.316498	CAGL0J01111g	0.886184
YDR392W	SPT3	1.10071	CAGL0M01540g	0.884861
YMR106C	YKU80	-0.588179	CAGL0K03443g	0.883712
YPL222W	FMP40	1.40445	CAGL0E05962g	0.883704
YDL005C	MED2	0.318165	CAGL0C04477g	0.8832
YPR055W	SEC8	0.62522	CAGL0D01672g	0.882459
YDL180W	YDL180W	1.17635	CAGL0J06358g	0.881206
YML104C	MDM1	-0.714287	CAGL0J06556g	0.881109
YFR048W	RMD8	-0.41831	CAGL0C01969g	0.879775
YLR091W	GEP5	-0.488092	CAGL0L12320g	0.877599
YHR082C	KSP1	0.284065	CAGL0F03311g	0.877213
YLR090W	XDJ1	0.39551	CAGL0L12276g	0.875708
YLR040C	AFB1	-0.758199	CAGL0A03586g	0.875386
YJL127C	SPT10	0.0396656	CAGL0L05610g	0.874136
YDR348C	PAL1	0.178662	CAGL0A02409g	0.873855
YBL034C	STU1	-0.369819	CAGL0F04301g	0.872519
YFR027W	ECO1	1.25698	CAGL0I09042g	0.872353
YNL172W	APC1	-0.500437	CAGL0J06248g	0.872233
YJL168C	SET2	-1.48589	CAGL0C00297g	0.87157
YHR104W	GRE3	2.51268	CAGL0I01122g	0.869203
YGL238W	CSE1	-0.0168693	CAGL0H07821g	0.867996
YLR148W	PEP3	0.693826	CAGL0M04653g	0.867169
YNL040W	YNL040W	0.0273333	CAGL0G01606g	0.86553
YIL139C	REV7	-0.284523	CAGL0L08316g	0.86542
YBR026C	ETR1	0.877283	CAGL0B04323g	0.863624
YNL116W	DMA2	0.842077	CAGL0L03960g	0.863326
YDR265W	PEX10	1.24855	CAGL0M08690g	0.863067
YJL059W	YHC3	1.3915	CAGL0J05104g	0.860861
YEL005C	VAB2	1.17729	CAGL0L02409g	0.860486
YCL027W	FUS1	1.98702	CAGL0B00968g	0.859841
YOL016C	CMK2	1.82203	CAGL0F04741g	0.858441
YIR036C	IRC24	1.21681	CAGL0F06919g	0.856699
YDR100W	TVP15	0.862754	CAGL0L06292g	0.856206
YFL031W	HAC1	0.380031	CAGL0K12540g	0.855013
YGL127C	SOH1	0.281216	CAGL0I00308g	0.85347
YHR006W	STP2	0.527774	CAGL0E04312g	0.853087
YOL063C	CRT10	0.45907	CAGL0C05225g	0.8503
YHR140W	YHR140W	1.07897	CAGL0G05962g	0.84887
YPR061C	JID1	0.533377	CAGL0D01584g	0.847089
YOR298C-A	MBF1	1.97805	CAGL0M04983g	0.84699
YKR070W	YKR070W	0.535786	CAGL0G01925g	0.846738
YDR049W	VMS1	-0.271856	CAGL0H08349g	0.846467
YOR141C	ARP8	0.129996	CAGL0I07161g	0.844884
YER058W	PET117	0.160039	CAGL0J02926g	0.843145
YIR023W	DAL81	-0.687812	CAGL0F06743g	0.842736
YMR148W	OSW5	-0.17064	CAGL0I00726g	0.841706
YNL272C	SEC2	0.1789	CAGL0J08228g	0.840731
YKR035W-A	DID2	0.392466	CAGL0L03179g	0.840674
YPR125W	YLH47	-0.111348	CAGL0D04730g	0.840516
YNL039W	BDP1	0.521341	CAGL0G01584g	0.839842
YNL003C	PET8	0.469355	CAGL0H03839g	0.838737
YPL236C	ENV7	0.999869	CAGL0H00979g	0.838683
YML032C	RAD52	0.754701	CAGL0G07381g	0.838467
YGL169W	SUA5	-1.52709	CAGL0I04290g	0.838395
YBL006C	LDB7	0.188053	CAGL0E02761g	0.838382
YLR181C	VTA1	-0.102123	CAGL0B01144g	0.838074
YIL011W	TIR3	-0.946234	CAGL0C03872g	0.838052
YDR305C	HNT2	0.800545	CAGL0G04147g	0.83752
YJL024C	APS3	0.487946	CAGL0D03388g	0.835842
YNL032W	SIW14	-0.214766	CAGL0M06765g	0.833374
YMR204C	INP1	-0.105142	CAGL0L10736g	0.833354
YCL010C	SGF29	0.2357	CAGL0B04785g	0.831395
YIL002C	INP51	0.384346	CAGL0J02134g	0.830485
YDL146W	LDB17	0.813315	CAGL0I03696g	0.830458
YKL176C	LST4	-0.31384	CAGL0M08228g	0.829864
YCR081W	SRB8	-0.0307893	CAGL0E00627g	0.829045
YNL127W	FAR11	0.641381	CAGL0L04158g	0.827724
YHL007C	STE20	-1.16986	CAGL0K02673g	0.827567
YJR036C	HUL4	1.62946	CAGL0I01672g	0.826542
YPR040W	TIP41	0.856399	CAGL0K05423g	0.826226
YOL136C	PFK27	-1.35586	CAGL0E01529g	0.826159
YOL049W	GSH2	0.459764	CAGL0F00825g	0.825886
YOR258W	HNT3	0.807706	CAGL0K08932g	0.825566
YNR008W	LRO1	-0.222781	CAGL0I05786g	0.82425
YGL212W	VAM7	0.371504	CAGL0I07095g	0.823627
YNL008C	ASI3	1.30884	CAGL0A03344g	0.823335
YDR098C	GRX3	0.416	CAGL0G08151g	0.82314
YJR126C	VPS70	0.101813	CAGL0M00616g	0.822839
YHR105W	YPT35	1.19508	CAGL0I01144g	0.822402
YNL321W	VNX1	0.730503	CAGL0M04147g	0.822227
YOL013C	HRD1	0.572868	CAGL0E02299g	0.82197
YCR094W	CDC50	0.161364	CAGL0E00429g	0.8214
YKL096W	CWP1	-2.50766	CAGL0F07579g	0.821295
YJL115W	ASF1	0.0275656	CAGL0L05412g	0.820421
YNL230C	ELA1	0.69044	CAGL0J07414g	0.820059
YIL108W	YIL108W	1.08322	CAGL0C01375g	0.819686
YGL243W	TAD1	0.149256	CAGL0H07733g	0.818984
YPR098C	YPR098C	0.135919	CAGL0G01892g	0.817268
YNL095C	YNL095C	-0.673814	CAGL0G06468g	0.814697
YMR318C	ADH6	-1.05682	CAGL0M14047g	0.812561
YGL209W	MIG2	-0.998203	CAGL0K09372g	0.81249
YKL055C	OAR1	-0.93768	CAGL0M13013g	0.812389
YOL087C	DUF1	0.719143	CAGL0I07821g	0.811899
YLR006C	SSK1	0.65767	CAGL0D02882g	0.81139
YML054C	CYB2	0.596359	CAGL0K10736g	0.810386
YGL060W	YBP2	0.970503	CAGL0F06985g	0.809337
YIR004W	DJP1	-0.457776	CAGL0J01936g	0.808109
YLR174W	IDP2	1.79974	CAGL0B04917g	0.807826
YMR275C	BUL1	1.21732	CAGL0F03465g	0.805919
YFR049W	YMR31	0.23324	CAGL0A04697g	0.803478
YBL095W	MRX3	-0.0341717	CAGL0M09537g	0.803167
YJL178C	ATG27	-0.421854	CAGL0M11352g	0.802955
YDR368W	YPR1	0.502556	CAGL0A02816g	0.801928
YMR219W	ESC1	1.31784	CAGL0F03971g	0.801871
YDL159W	STE7	0.496208	CAGL0I03498g	0.801797
YMR167W	MLH1	-0.0168285	CAGL0F07733g	0.800593
YLR142W	PUT1	0.151754	CAGL0M04499g	0.800465
YDR158W	HOM2	-0.65465	CAGL0E01133g	0.800111
YEL048C	TCA17	-1.5924	CAGL0L01155g	0.799881
YDR393W	SHE9	0.089279	CAGL0M01518g	0.799494
YNL234W	YNL234W	0.725169	CAGL0J07502g	0.799121
YDL110C	TMA17	0.881383	CAGL0H10362g	0.798893
YPL272C	PBI1	0.482659	CAGL0A01089g	0.796941
YFL046W	FMP32	-0.022294	CAGL0K12870g	0.796156
YGR180C	RNR4	0.983251	CAGL0D03432g	0.795762
YLR096W	KIN2	-0.149725	CAGL0M11396g	0.794933
YNL297C	MON2	0.308376	CAGL0M03707g	0.794034
YLL043W	FPS1	-0.439155	CAGL0C03267g	0.792658
YJR127C	RSF2	0.349596	CAGL0M00594g	0.792449
YMR226C	YMR226C	0.536121	CAGL0M11242g	0.791557
YDR034C	LYS14	0.358523	CAGL0K11902g	0.791384
YIL017C	VID28	1.90757	CAGL0J02332g	0.790548
YKL106W	AAT1	-0.766914	CAGL0K08580g	0.790481
YIL030C	SSM4	0.392278	CAGL0J02486g	0.789892
YJR004C	SAG1	0.832514	CAGL0G04125g	0.789827
YFR029W	PTR3	0.575358	CAGL0I09130g	0.789814
YOL148C	SPT20	0.371186	CAGL0B01353g	0.789584
YPR003C	YPR003C	0.586527	CAGL0L09207g	0.789489
YDR166C	SEC5	0.667654	CAGL0E00957g	0.789041
YDR264C	AKR1	1.13511	CAGL0M08712g	0.789033
YOR221C	MCT1	1.40346	CAGL0J04136g	0.788265
YPL045W	VPS16	0.417106	CAGL0L12694g	0.787305
YHR033W	YHR033W	-0.113465	CAGL0D03894g	0.786442
YFR002W	NIC96	-0.160876	CAGL0F02277g	0.786402
YGL190C	CDC55	-0.0156204	CAGL0L06182g	0.785493
YOR281C	PLP2	-0.152767	CAGL0L11066g	0.785411
YER169W	RPH1	-0.333392	CAGL0L11880g	0.785387
YOL055C	THI20	1.24012	CAGL0C05071g	0.784617
YIL154C	IMP2'	1.56133	CAGL0H06677g	0.78315
YJL071W	ARG2	0.0939288	CAGL0H02871g	0.781537
YBL031W	SHE1	-1.03667	CAGL0F04235g	0.781434
YLR053C	YLR053C	0.758269	CAGL0F01881g	0.781175
YLR457C	NBP1	0.828266	CAGL0H00264g	0.780607
YLR215C	CDC123	0.167629	CAGL0J08932g	0.780049
YOL009C	MDM12	0.955539	CAGL0E02365g	0.779991
YOR106W	VAM3	-0.483386	CAGL0G04807g	0.779742
YLR144C	ACF2	1.19828	CAGL0M04565g	0.779483
YDR092W	UBC13	0.985419	CAGL0G08063g	0.779472
YIL115C	NUP159	-0.232217	CAGL0C01265g	0.778846
YMR028W	TAP42	1.17762	CAGL0M07425g	0.777395
YCR054C	CTR86	-0.464106	CAGL0K09306g	0.776771
YGL174W	BUD13	0.817882	CAGL0L05896g	0.776261
YDR117C	TMA64	1.0911	CAGL0B01837g	0.775502
YMR029C	FAR8	0.999215	CAGL0L12848g	0.773154
YPL153C	RAD53	0.866037	CAGL0M02233g	0.77295
YOR097C	YOR097C	0.399552	CAGL0L03762g	0.772262
YJR064W	CCT5	-0.119536	CAGL0F00539g	0.771981
YGL006W	PMC1	0.859433	CAGL0A00517g	0.771792
YPR168W	NUT2	0.699626	CAGL0I08525g	0.771312
YOR193W	PEX27	1.20124	CAGL0I10879g	0.770852
YDL025C	RTK1	2.888	CAGL0K01661g	0.768816
YDL065C	PEX19	0.703112	CAGL0D00792g	0.767448
YLR233C	EST1	-0.254519	CAGL0G08492g	0.767013
YPR026W	ATH1	1.08079	CAGL0K05137g	0.766827
YPR178W	PRP4	1.5499	CAGL0G09845g	0.766668
YMR047C	NUP116	-0.105202	CAGL0F06171g	0.76625
YDR267C	CIA1	0.0835602	CAGL0M08646g	0.765635
YDL058W	USO1	-0.210804	CAGL0D00924g	0.765491
YKL010C	UFD4	0.818766	CAGL0M10175g	0.765329
YNL011C	YNL011C	1.60162	CAGL0H03619g	0.763835
YCR048W	ARE1	0.188234	CAGL0C02981g	0.763398
YOR368W	RAD17	0.840214	CAGL0J07216g	0.76218
YGR099W	TEL2	0.271706	CAGL0G07755g	0.761105
YDR373W	FRQ1	0.410953	CAGL0A02948g	0.758088
YDR470C	UGO1	0.242022	CAGL0K06545g	0.757028
YDR162C	NBP2	0.930488	CAGL0E01045g	0.754387
YKL064W	MNR2	0.549631	CAGL0M13233g	0.752578
YDR143C	SAN1	-0.382834	CAGL0E01441g	0.752092
YNL036W	NCE103	1.4487	CAGL0G01540g	0.751776
YPL155C	KIP2	-0.124643	CAGL0M02189g	0.750669
YLR245C	CDD1	0.115896	CAGL0G08228g	0.749594
YDR477W	SNF1	0.173439	CAGL0M08910g	0.749135
YOL111C	MDY2	0.60055	CAGL0E02167g	0.749058
YIL131C	FKH1	-1.61708	CAGL0G08866g	0.747538
YDL021W	GPM2	1.25566	CAGL0K01705g	0.744922
YBR207W	FTH1	0.895304	CAGL0M05511g	0.743342
YGL219C	MDM34	0.300025	CAGL0I07007g	0.74274
YGL110C	CUE3	0.788632	CAGL0F07425g	0.740892
YOL149W	DCP1	-0.638879	CAGL0B01331g	0.740307
YOR118W	RTC5	-0.507981	CAGL0L11616g	0.739034
YDR179W-A	NVJ3	-0.369499	CAGL0F05819g	0.738638
YOR112W	CEX1	0.610596	CAGL0I02860g	0.738324
YPL053C	KTR6	-0.562742	CAGL0M07381g	0.737076
YKR039W	GAP1	-1.27132	CAGL0L03267g	0.736203
YKL088W	CAB3	-0.00221637	CAGL0L05302g	0.736025
YNL316C	PHA2	0.155958	CAGL0M04059g	0.735933
YOR323C	PRO2	-0.0939311	CAGL0F00693g	0.735561
YKL092C	BUD2	-0.0129086	CAGL0J10428g	0.734841
YGL084C	GUP1	0.59669	CAGL0H03223g	0.734807
YMR284W	YKU70	1.03488	CAGL0I02662g	0.733211
YDR248C	YDR248C	-0.19316	CAGL0K11297g	0.732404
YLR265C	NEJ1	0.28806	CAGL0K06083g	0.731501
YBR129C	OPY1	0.0920858	CAGL0C00605g	0.730678
YFR021W	ATG18	0.699594	CAGL0K10692g	0.729956
YDR201W	SPC19	-0.226135	CAGL0F05467g	0.728446
YDR204W	COQ4	1.88974	CAGL0F05423g	0.728273
YDL173W	PAR32	0.380174	CAGL0L01067g	0.728135
YDR331W	GPI8	-0.69366	CAGL0M01298g	0.727946
YLR133W	CKI1	0.985061	CAGL0M04367g	0.726334
YPL123C	RNY1	2.68726	CAGL0J06820g	0.726112
YMR052W	FAR3	0.834843	CAGL0L04994g	0.725959
YER061C	CEM1	0.390264	CAGL0J02970g	0.725933
YML095C	RAD10	0.371332	CAGL0L00363g	0.725087
YOR181W	LAS17	0.935405	CAGL0G09735g	0.72395
YGR003W	CUL3	0.715185	CAGL0F08635g	0.723788
YGR196C	FYV8	1.15704	CAGL0G09295g	0.723101
YDL078C	MDH3	0.1806	CAGL0L06798g	0.722314
YNL154C	YCK2	-0.500023	CAGL0J05940g	0.721513
YIL087C	AIM19	1.94908	CAGL0M06633g	0.72122
YNL047C	SLM2	-0.321426	CAGL0G01386g	0.721203
YDR287W	INM2	0.604836	CAGL0H01089g	0.721137
YPL065W	VPS28	0.483657	CAGL0H05181g	0.71851
YDR151C	CTH1	1.10751	CAGL0E01243g	0.71847
YLR117C	CLF1	0.337509	CAGL0D02376g	0.717476
YDR352W	YPQ2	-0.834829	CAGL0A02508g	0.717078
YPL006W	NCR1	0.73222	CAGL0L08888g	0.715256
YDL054C	MCH1	1.82613	CAGL0D01056g	0.714476
YDR057W	YOS9	0.750827	CAGL0E04686g	0.714447
YBR147W	RTC2	2.95714	CAGL0L06710g	0.714445
YGR130C	YGR130C	1.43488	CAGL0I10516g	0.713617
YDR452W	PPN1	0.610812	CAGL0K06237g	0.71236
YML070W	DAK1	1.39789	CAGL0L11374g	0.711374
YCR008W	SAT4	-1.15501	CAGL0L07810g	0.711013
YAL032C	PRP45	0.0799578	CAGL0M11814g	0.710513
YOR322C	LDB19	-0.226971	CAGL0F00737g	0.709526
YDR016C	DAD1	0.0663839	CAGL0D04394g	0.70873
YKR001C	VPS1	0.257883	CAGL0L02299g	0.707554
YNL189W	SRP1	-0.127579	CAGL0J11440g	0.706041
YBR270C	BIT2	0.466019	CAGL0I09416g	0.705999
YHR058C	MED6	-0.243136	CAGL0D03828g	0.705791
YEL015W	EDC3	0.0574323	CAGL0M03333g	0.70497
YLR135W	SLX4	0.17988	CAGL0M04389g	0.703722
YNR019W	ARE2	0.543094	CAGL0M10571g	0.702987
YPL151C	PRP46	0.290379	CAGL0M02277g	0.70204
YEL013W	VAC8	0.183894	CAGL0M03355g	0.70108
YDR065W	RRG1	0.397564	CAGL0G05159g	0.700898
YJL108C	PRM10	-2.0835	CAGL0G04433g	0.700034
YDR457W	TOM1	-0.579356	CAGL0K06303g	0.699791
YDL125C	HNT1	0.928362	CAGL0J09372g	0.699327
YAL027W	SAW1	0.709059	CAGL0G06292g	0.697427
YMR077C	VPS20	0.620917	CAGL0D04246g	0.695878
YDL200C	MGT1	0.480239	CAGL0J09768g	0.69506
YPR046W	MCM16	0.507795	CAGL0H08624g	0.693781
YLL005C	SPO75	0.949601	CAGL0D05720g	0.693504
YKL057C	NUP120	-0.641509	CAGL0I05412g	0.693171
YIL084C	SDS3	0.0785931	CAGL0M06699g	0.692741
YLR243W	GPN3	-0.691773	CAGL0G08294g	0.692006
YML076C	WAR1	-0.184092	CAGL0H04367g	0.689974
YNR051C	BRE5	-0.217046	CAGL0C03421g	0.689896
YER044C-A	MEI4	-0.0788344	CAGL0J02706g	0.689593
YLR166C	SEC10	0.764584	CAGL0K08404g	0.689178
YDL089W	NUR1	1.76682	CAGL0L07084g	0.688295
YER116C	SLX8	0.425305	CAGL0G03553g	0.688256
YGL248W	PDE1	1.10768	CAGL0H07667g	0.687953
YHR001W	OSH7	0.544599	CAGL0K02849g	0.685626
YGR252W	GCN5	0.22645	CAGL0F08283g	0.682863
YMR161W	HLJ1	0.589725	CAGL0H04499g	0.68268
YPR022C	SDD4	-0.115323	CAGL0K02343g	0.681153
YOR291W	YPK9	0.319074	CAGL0M11308g	0.680048
YPL092W	SSU1	4.71493	CAGL0H05687g	0.67865
YPR029C	APL4	0.311132	CAGL0K05225g	0.678438
YOR070C	GYP1	0.974793	CAGL0L10494g	0.676704
YDR090C	YDR090C	0.204638	CAGL0G08019g	0.675457
YOR233W	KIN4	-0.622805	CAGL0J03872g	0.675315
YMR231W	PEP5	0.305567	CAGL0M04895g	0.674941
YGR004W	PEX31	-0.424799	CAGL0F08657g	0.674808
YFR039C	OSW7	0.210763	CAGL0C02167g	0.673143
YPL166W	ATG29	2.42559	CAGL0M02013g	0.672718
YOR086C	TCB1	-0.00416134	CAGL0J08591g	0.672527
YIL122W	POG1	-0.990204	CAGL0G08646g	0.672309
YJR033C	RAV1	1.00672	CAGL0M08008g	0.671488
YGR019W	UGA1	1.51924	CAGL0D04026g	0.671164
YMR042W	ARG80	-0.681703	CAGL0F06259g	0.671049
YMR115W	MGR3	1.37989	CAGL0K03597g	0.670533
YGR243W	MPC3	0.393531	CAGL0F08085g	0.669542
YGL005C	COG7	-0.226154	CAGL0A00539g	0.66863
YBR060C	ORC2	-0.799632	CAGL0H10230g	0.667451
YPL213W	LEA1	1.11403	CAGL0E05786g	0.66644
YOR245C	DGA1	1.07928	CAGL0J03674g	0.663969
YLR165C	PUS5	0.901432	CAGL0H02717g	0.662601
YAL013W	DEP1	0.278773	CAGL0H06347g	0.662451
YGR016W	YGR016W	0.611815	CAGL0F08877g	0.660959
YBR095C	RXT2	0.803597	CAGL0H08481g	0.660217
YDR195W	REF2	0.0979153	CAGL0G08382g	0.660065
YAL018C	LDS1	0.0222837	CAGL0H06237g	0.659721
YER115C	SPR6	-0.444433	CAGL0G03531g	0.659703
YGR091W	PRP31	-0.144192	CAGL0G03025g	0.659599
YDR014W-A	HED1	2.55541	CAGL0D04400g	0.659302
YPL180W	TCO89	0.397972	CAGL0C01463g	0.658939
YPL108W	YPL108W	-0.91821	CAGL0H05973g	0.658607
YPL069C	BTS1	0.0568511	CAGL0H05269g	0.657384
YGL041W-A	YGL041W-A	0.0127715	CAGL0D06154g	0.655105
YER144C	UBP5	0.0709258	CAGL0I06765g	0.654643
YIL083C	CAB2	-0.679263	CAGL0M06721g	0.653174
YLR170C	APS1	0.420269	CAGL0B04983g	0.652829
YGL087C	MMS2	0.19965	CAGL0H03157g	0.65121
YNL293W	MSB3	1.14035	CAGL0M03641g	0.651177
YGL222C	EDC1	1.26773	CAGL0I06941g	0.650355
YJL203W	PRP21	0.36411	CAGL0F02475g	0.648949
YNL243W	SLA2	0.43677	CAGL0J07656g	0.648262
YPL252C	YAH1	-1.07924	CAGL0H00660g	0.648119
YGR040W	KSS1	-0.0764783	CAGL0K04169g	0.647375
YLR092W	SUL2	-0.509814	CAGL0L12342g	0.646677
YLR393W	ATP10	0.399793	CAGL0C02651g	0.645355
YKL059C	MPE1	0.91379	CAGL0I05456g	0.644684
YNL166C	BNI5	-0.503983	CAGL0J06160g	0.64465
YDR318W	MCM21	0.137805	CAGL0H07139g	0.644586
YDR436W	PPZ2	1.6409	CAGL0F03223g	0.644468
YIR012W	SQT1	-1.72346	CAGL0L09647g	0.644461
YGL018C	JAC1	-0.259765	CAGL0A00297g	0.643425
YKL022C	CDC16	0.854813	CAGL0L09823g	0.641487
YDR379W	RGA2	0.269981	CAGL0A03058g	0.641341
YNL218W	MGS1	0.780887	CAGL0K04983g	0.640984
YCR020C	PET18	1.21521	CAGL0L07920g	0.638437
YPL133C	RDS2	-0.716575	CAGL0M02651g	0.638011
YER047C	SAP1	0.2735	CAGL0J02728g	0.636898
YPR013C	CMR3	0.732032	CAGL0L05786g	0.636509
YOR250C	CLP1	1.38324	CAGL0K09086g	0.636031
YPL259C	APM1	0.522365	CAGL0K00539g	0.635513
YBR132C	AGP2	1.33406	CAGL0C00539g	0.635288
YMR285C	NGL2	0.377242	CAGL0I02684g	0.635103
YLR024C	UBR2	-0.320406	CAGL0D03344g	0.634798
YGR216C	GPI1	-0.47102	CAGL0B02233g	0.633627
YLL010C	PSR1	-0.122042	CAGL0D05610g	0.631959
YOR143C	THI80	-0.836969	CAGL0I07117g	0.62875
YCL044C	MGR1	1.55521	CAGL0B00682g	0.626117
YEL017C-A	PMP2	-1.59623	CAGL0M03305g	0.62579
YDR389W	SAC7	-0.437669	CAGL0M01628g	0.62461
YHR181W	SVP26	0.00548523	CAGL0M13321g	0.623889
YLR094C	GIS3	-0.476975	CAGL0C00407g	0.623737
YBR138C	YBR138C	0.0719651	CAGL0M10021g	0.621424
YDR419W	RAD30	0.396268	CAGL0F02959g	0.62056
YGL016W	KAP122	-0.941898	CAGL0A00385g	0.620334
YOR215C	AIM41	0.829234	CAGL0L02717g	0.620315
YHR207C	SET5	0.17076	CAGL0F09119g	0.617187
YLR093C	NYV1	0.636498	CAGL0C00429g	0.616432
YBR160W	CDC28	0.523058	CAGL0H07535g	0.616127
YLR097C	HRT3	0.947749	CAGL0M11418g	0.613899
YFR032C	RRT5	-1.92005	CAGL0D05236g	0.613618
YER022W	SRB4	0.301074	CAGL0I08261g	0.613245
YDL178W	DLD2	-0.369642	CAGL0J06314g	0.612877
YGR101W	PCP1	1.04892	CAGL0G07799g	0.611387
YCR097W	HMRA1	-0.981163	CAGL0E00341g	0.610137
YPR004C	AIM45	-0.462425	CAGL0L09229g	0.610081
YNL161W	CBK1	0.730089	CAGL0J06072g	0.608184
YDL043C	PRP11	-0.665137	CAGL0K01441g	0.607047
YNR052C	POP2	-0.284972	CAGL0C03399g	0.606878
YER136W	GDI1	0.467988	CAGL0K01925g	0.606359
YPR024W	YME1	0.427966	CAGL0K05093g	0.605583
YCR028C	FEN2	-0.53988	CAGL0L08052g	0.605542
YBR053C	YBR053C	2.3306	CAGL0H10054g	0.605024
YPL076W	GPI2	-0.213539	CAGL0H05401g	0.604516
YKR053C	YSR3	1.03297	CAGL0K08272g	0.603105
YFR042W	KEG1	1.05141	CAGL0C02101g	0.602949
YAR014C	BUD14	-0.301955	CAGL0I04466g	0.60211
YMR054W	STV1	0.508804	CAGL0F06347g	0.600396
YDL108W	KIN28	0.318748	CAGL0H10318g	0.599681
YMR087W	YMR087W	1.71299	CAGL0J01397g	0.597609
YFL034W	MIL1	0.213829	CAGL0K12584g	0.59433
YKL005C	BYE1	0.56918	CAGL0M10285g	0.593498
YLR237W	THI7	-0.0596522	CAGL0G08448g	0.592423
YNL099C	OCA1	0.218226	CAGL0G06578g	0.592421
YNR034W	SOL1	1.57604	CAGL0M10956g	0.591739
YDL219W	DTD1	-0.875392	CAGL0G05610g	0.591578
YHR100C	GEP4	-0.39781	CAGL0H04389g	0.590246
YKL080W	VMA5	-0.66752	CAGL0L05126g	0.58974
YPL149W	ATG5	0.633938	CAGL0M02343g	0.589282
YFR008W	FAR7	2.3285	CAGL0F02365g	0.587667
YOR057W	SGT1	1.18646	CAGL0L10230g	0.586595
YDR147W	EKI1	0.147298	CAGL0E01309g	0.585566
YDL205C	HEM3	-2.26712	CAGL0J09680g	0.585315
YDL120W	YFH1	-0.234625	CAGL0M05643g	0.585291
YBR103W	SIF2	0.740393	CAGL0K12188g	0.583629
YBR237W	PRP5	0.316116	CAGL0K07029g	0.58337
YOR367W	SCP1	0.536975	CAGL0J07172g	0.582886
YGR134W	CAF130	-0.0813058	CAGL0I10428g	0.582299
YER068W	MOT2	-0.489642	CAGL0J03102g	0.581938
YGR163W	GTR2	0.676896	CAGL0E03311g	0.581092
YDR409W	SIZ1	-0.332779	CAGL0F02783g	0.57955
YOR237W	HES1	-0.299653	CAGL0J03916g	0.579542
YGR127W	YGR127W	1.23119	CAGL0I10582g	0.579424
YPL067C	YPL067C	-1.06745	CAGL0H05225g	0.578668
YIL159W	BNR1	-0.935824	CAGL0H06765g	0.57817
YPL011C	TAF3	0.337258	CAGL0L08778g	0.577347
YDR180W	SCC2	-0.374548	CAGL0F05797g	0.575893
YGR017W	YGR017W	-0.265339	CAGL0D04004g	0.575272
YNR013C	PHO91	-0.437729	CAGL0I05632g	0.574138
YAL047C	SPC72	0.0695388	CAGL0M12254g	0.57359
YMR099C	YMR099C	-0.105305	CAGL0K03289g	0.568337
YKL050C	YKL050C	0.72324	CAGL0L12914g	0.567959
YER051W	JHD1	0.584665	CAGL0J02860g	0.565905
YGR058W	PEF1	0.329847	CAGL0K04433g	0.565356
YDL239C	ADY3	1.69627	CAGL0C05577g	0.564774
YLR086W	SMC4	-0.425159	CAGL0L12188g	0.564703
YIR037W	HYR1	0.489938	CAGL0I00264g	0.563714
YFR022W	ROG3	0.939177	CAGL0K10714g	0.56309
YCR042C	TAF2	0.169485	CAGL0L00297g	0.561168
YIL061C	SNP1	0.315102	CAGL0M12573g	0.560184
YOR194C	TOA1	0.47341	CAGL0J07106g	0.559602
YNL292W	PUS4	-1.44796	CAGL0M03619g	0.559216
YGR281W	YOR1	0.0555363	CAGL0G00242g	0.559064
YGL047W	ALG13	1.35357	CAGL0D06270g	0.558538
YDL164C	CDC9	0.160093	CAGL0I03410g	0.558486
YGR172C	YIP1	-0.234154	CAGL0I08701g	0.558153
YJL112W	MDV1	0.11579	CAGL0G04345g	0.556029
YJR115W	YJR115W	-1.9921	CAGL0C04785g	0.555502
YMR037C	MSN2	0.229269	CAGL0F05995g	0.555432
YDR505C	PSP1	0.655725	CAGL0J08459g	0.555225
YPL167C	REV3	0.0450224	CAGL0M02035g	0.553874
YGL079W	KXD1	-0.22815	CAGL0H03355g	0.552842
YOR172W	YRM1	-0.37442	CAGL0L04576g	0.551512
YPL031C	PHO85	0.875341	CAGL0L12474g	0.551119
YLL003W	SFI1	-0.381406	CAGL0D05764g	0.551053
YDL107W	MSS2	0.319285	CAGL0H10296g	0.551031
YNL097C	PHO23	1.0717	CAGL0G06556g	0.548628
YER123W	YCK3	-0.517685	CAGL0K02299g	0.547015
YDR422C	SIP1	-0.0383082	CAGL0F03047g	0.546844
YGR032W	GSC2	-0.0962653	CAGL0K04037g	0.546136
YDR402C	DIT2	0.601831	CAGL0F02607g	0.54563
YJR003C	MRX12	-0.933209	CAGL0J11110g	0.544963
YNL100W	MIC27	0.376888	CAGL0G06600g	0.544345
YLR052W	IES3	-0.925547	CAGL0F01903g	0.544212
YLR005W	SSL1	0.145028	CAGL0G04059g	0.543831
YGL064C	MRH4	-0.654555	CAGL0M05753g	0.542662
YPR093C	ASR1	0.771377	CAGL0K08052g	0.540588
YDR476C	YDR476C	0.920417	CAGL0M08932g	0.540483
YOR104W	PIN2	-0.114162	CAGL0B04477g	0.539091
YGL162W	SUT1	-2.50699	CAGL0I04246g	0.53904
YGR246C	BRF1	0.6413	CAGL0F08151g	0.537769
YKR021W	ALY1	0.235088	CAGL0L02959g	0.53644
YER100W	UBC6	0.261741	CAGL0I05478g	0.53606
YNR039C	ZRG17	0.15726	CAGL0G07997g	0.535473
YGR284C	ERV29	1.15079	CAGL0G00176g	0.534887
YLR021W	IRC25	-0.0375384	CAGL0D03278g	0.533351
YIR024C	INA22	0.966032	CAGL0F06765g	0.532663
YPL179W	PPQ1	-0.530613	CAGL0C01507g	0.530622
YDR270W	CCC2	1.38755	CAGL0M08602g	0.530205
YPL270W	MDL2	0.159269	CAGL0A01133g	0.52999
YPR023C	EAF3	0.556982	CAGL0K02321g	0.529483
YOR075W	UFE1	1.18872	CAGL0K05489g	0.529353
YPL052W	OAZ1	0.607883	CAGL0M07403g	0.529257
YHR114W	BZZ1	0.361813	CAGL0I02750g	0.528197
YBR193C	MED8	0.595515	CAGL0M05247g	0.527075
YPL046C	ELC1	0.152187	CAGL0L12716g	0.526895
YDR137W	RGP1	0.51105	CAGL0B01639g	0.526356
YPL120W	VPS30	1.38435	CAGL0J06886g	0.524832
YJR091C	JSN1	1.21659	CAGL0M09108g	0.523598
YLR238W	FAR10	0.357202	CAGL0G08426g	0.523344
YOR127W	RGA1	-0.309525	CAGL0K10318g	0.522459
YOL137W	BSC6	-0.148667	CAGL0E01507g	0.522383
YGR120C	COG2	0.00554243	CAGL0L04884g	0.520534
YFL004W	VTC2	-0.889526	CAGL0F02145g	0.519951
YAR042W	SWH1	-0.571711	CAGL0C05049g	0.519416
YIL106W	MOB1	-0.310792	CAGL0G02805g	0.518664
YGR166W	TRS65	-0.146136	CAGL0I08855g	0.51678
YHR205W	SCH9	-0.188035	CAGL0F09075g	0.516204
YIL126W	STH1	-0.723229	CAGL0G08756g	0.51525
YFR014C	CMK1	0.855999	CAGL0K10604g	0.513418
YGL077C	HNM1	-2.22657	CAGL0H03399g	0.513214
YHL038C	CBP2	0.318447	CAGL0E04026g	0.510465
YLR212C	TUB4	0.220139	CAGL0J08888g	0.510434
YMR227C	TAF7	0.582698	CAGL0M11264g	0.509943
YMR060C	SAM37	0.352862	CAGL0F06457g	0.507931
YDR076W	RAD55	0.137695	CAGL0K10186g	0.506087
YBR231C	SWC5	1.06595	CAGL0K07139g	0.503508
YEL046C	GLY1	-1.3587	CAGL0I01342g	0.503393
YJL094C	KHA1	1.21889	CAGL0L03498g	0.501184
YDR524C	AGE1	-0.720604	CAGL0H01617g	0.500657
YBL017C	PEP1	-0.239428	CAGL0J04312g	0.500465
YGR239C	PEX21	0.68161	CAGL0F08019g	0.499383
YLR147C	SMD3	-0.612578	CAGL0M04631g	0.499255
YOR363C	PIP2	0.801632	CAGL0J07150g	0.499199
YDR200C	VPS64	0.36373	CAGL0F05489g	0.49906
YOR348C	PUT4	-2.56485	CAGL0E05632g	0.496996
YKL157W	APE2	0.66066	CAGL0E06226g	0.494785
YDR388W	RVS167	0.784453	CAGL0M01650g	0.490183
YOR044W	IRC23	-0.14921	CAGL0L09999g	0.489461
YBL081W	YBL081W	-2.25003	CAGL0A04631g	0.488569
YHR050W	SMF2	-0.459149	CAGL0J00407g	0.488352
YCR086W	CSM1	0.530792	CAGL0E00539g	0.486942
YML037C	YML037C	-0.760446	CAGL0E04268g	0.486714
YFL013C	IES1	0.755147	CAGL0J04180g	0.486555
YPL110C	GDE1	0.593868	CAGL0J07040g	0.486354
YIL151C	ESL1	-0.36919	CAGL0H06611g	0.485512
YHR139C	SPS100	1.9102	CAGL0G05984g	0.484785
YJL133C-A	YJL133C-A	0.509923	CAGL0I04328g	0.484483
YPR140W	TAZ1	0.118234	CAGL0D04972g	0.483645
YGR197C	SNG1	0.974311	CAGL0G09273g	0.482894
YIL001W	YIL001W	1.24255	CAGL0J02156g	0.482152
YDL225W	SHS1	0.0478026	CAGL0G05489g	0.481979
YDR371W	CTS2	0.34595	CAGL0A02904g	0.4813
YDL099W	BUG1	1.23499	CAGL0L07282g	0.48114
YDR531W	CAB1	0.579281	CAGL0H01551g	0.480695
YPR032W	SRO7	0.272638	CAGL0K05291g	0.478681
YDR004W	RAD57	0.0165512	CAGL0M10373g	0.478108
YDR486C	VPS60	0.833827	CAGL0G04543g	0.477896
YBR119W	MUD1	0.698896	CAGL0D01166g	0.477101
YPR075C	OPY2	1.34415	CAGL0D01276g	0.476997
YML001W	YPT7	0.234537	CAGL0E02607g	0.476118
YOL006C	TOP1	-0.231227	CAGL0E02431g	0.475736
YKL075C	YKL075C	0.395958	CAGL0L05060g	0.47558
YFR023W	PES4	0.46501	CAGL0I08943g	0.474993
YML101C	CUE4	0.207955	CAGL0J06490g	0.47391
YGL145W	TIP20	-0.109904	CAGL0E04972g	0.472788
YJL192C	SOP4	-0.497895	CAGL0K00649g	0.472272
YFL034C-B	MOB2	-0.0747664	CAGL0K12606g	0.471687
YCR088W	ABP1	0.376979	CAGL0C03597g	0.470697
YOL002C	IZH2	-1.86936	CAGL0E02519g	0.470001
YKL195W	MIA40	0.975535	CAGL0D03520g	0.469692
YCR032W	BPH1	0.307945	CAGL0L08140g	0.468614
YER153C	PET122	-0.462422	CAGL0I06556g	0.468474
YJL123C	MTC1	0.796412	CAGL0L05522g	0.468025
YDR058C	TGL2	2.14193	CAGL0E04708g	0.4679
YOL100W	PKH2	0.949821	CAGL0I07513g	0.465809
YGR207C	CIR1	1.00846	CAGL0K00847g	0.465493
YIR015W	RPR2	0.27649	CAGL0K08712g	0.4634
YIL020C	HIS6	-0.597809	CAGL0J02398g	0.461509
YDL139C	SCM3	1.09603	CAGL0I03850g	0.461098
YHR067W	HTD2	0.675278	CAGL0J10868g	0.460817
YDL168W	SFA1	0.31299	CAGL0L01111g	0.46056
YLR320W	MMS22	-0.479274	CAGL0A00913g	0.460522
YNL291C	MID1	-0.723394	CAGL0M03597g	0.460152
YOL140W	ARG8	0.51184	CAGL0B01507g	0.459396
YBR254C	TRS20	-0.438416	CAGL0D05346g	0.458883
YLR287C	YLR287C	-0.470076	CAGL0M09757g	0.458218
YDR030C	RAD28	1.30407	CAGL0K11836g	0.458143
YJR135C	MCM22	-0.317402	CAGL0M00440g	0.457374
YBR108W	AIM3	1.59461	CAGL0K12320g	0.457351
YBL047C	EDE1	0.488367	CAGL0F04609g	0.457079
YBR197C	YBR197C	-0.454748	CAGL0M05313g	0.456437
YDR283C	GCN2	0.0580534	CAGL0H01199g	0.45617
YMR150C	IMP1	-0.316442	CAGL0I00682g	0.451554
YLR050C	YLR050C	-0.26622	CAGL0F01991g	0.451122
YLR015W	BRE2	-0.232303	CAGL0D02926g	0.449632
YMR165C	PAH1	0.0496025	CAGL0F07689g	0.449512
YER026C	CHO1	0.138765	CAGL0C03069g	0.449469
YNL254C	RTC4	0.0405219	CAGL0J07876g	0.448147
YPL214C	THI6	1.19226	CAGL0E05808g	0.448031
YCL057W	PRD1	1.20296	CAGL0B00418g	0.447268
YBR276C	PPS1	-0.437232	CAGL0B03377g	0.446504
YMR294W	JNM1	-0.0137315	CAGL0M13607g	0.44629
YDR208W	MSS4	0.119004	CAGL0F05335g	0.4459
YOL066C	RIB2	0.287626	CAGL0C05291g	0.445322
YNL088W	TOP2	-0.141421	CAGL0J05610g	0.445321
YNL271C	BNI1	-0.617504	CAGL0J08206g	0.445149
YBR056W	YBR056W	2.30161	CAGL0H10120g	0.445009
YDR430C	CYM1	-0.102171	CAGL0F03157g	0.44477
YLR377C	FBP1	0.728049	CAGL0H04939g	0.444547
YDR022C	ATG31	1.1248	CAGL0K11682g	0.444461
YMR066W	SOV1	0.0884128	CAGL0F06611g	0.444309
YML128C	MSC1	3.25418	CAGL0B02563g	0.444188
YMR063W	RIM9	0.0568259	CAGL0F06545g	0.444019
YOL114C	PTH4	0.0613188	CAGL0E02123g	0.441288
YGL213C	SKI8	0.171768	CAGL0I07073g	0.44128
YLR452C	SST2	0.260243	CAGL0H00374g	0.439149
YHL034C	SBP1	0.275734	CAGL0E03960g	0.43812
YMR086W	SEG1	0.107492	CAGL0J01419g	0.437677
YGR186W	TFG1	0.691206	CAGL0D05478g	0.437478
YLR168C	UPS2	0.188845	CAGL0G08195g	0.436956
YBR087W	RFC5	-0.65407	CAGL0D01738g	0.436526
YBL093C	ROX3	0.205533	CAGL0M09515g	0.435873
YOL026C	MIM1	-0.103655	CAGL0F01221g	0.435761
YKL028W	TFA1	0.117213	CAGL0L02057g	0.43442
YKL208W	CBT1	1.27447	CAGL0K00385g	0.433803
YMR222C	FSH2	0.0186954	CAGL0M11176g	0.432855
YDR205W	MSC2	0.265986	CAGL0F05401g	0.432615
YDR439W	LRS4	-0.207041	CAGL0J10560g	0.432002
YMR221C	FMP42	-0.590775	CAGL0F04015g	0.431164
YOL147C	PEX11	-0.0380377	CAGL0D02618g	0.430979
YGR098C	ESP1	-0.896077	CAGL0G03223g	0.430906
YFL040W	YFL040W	0.349999	CAGL0K12716g	0.430844
YDR507C	GIN4	-0.0199157	CAGL0K05709g	0.430817
YDR217C	RAD9	-0.773004	CAGL0E04862g	0.430665
YGR104C	SRB5	0.58166	CAGL0G07865g	0.430413
YLR118C	YLR118C	0.346607	CAGL0D02398g	0.428474
YLR213C	CRR1	-0.353078	CAGL0J08910g	0.427409
YHR167W	THP2	0.123239	CAGL0I02310g	0.425914
YER137C	YER137C	-1.24269	CAGL0K01947g	0.425829
YLR127C	APC2	0.36786	CAGL0M04235g	0.425691
YKL190W	CNB1	-0.262692	CAGL0L00605g	0.425334
YDL134C	PPH21	0.468247	CAGL0I03938g	0.425124
YGR012W	MCY1	0.577127	CAGL0F08789g	0.423634
YCR005C	CIT2	-0.532228	CAGL0B03663g	0.423299
YBR188C	NTC20	0.273713	CAGL0M06479g	0.421566
YDR032C	PST2	0.897411	CAGL0K11858g	0.415948
YMR102C	YMR102C	0.652497	CAGL0K03377g	0.414074
YGR161C	RTS3	1.72233	CAGL0E03267g	0.414058
YJL149W	DAS1	2.01886	CAGL0I06028g	0.414018
YDL066W	IDP1	0.158009	CAGL0D00770g	0.413636
YFL017C	GNA1	-0.656182	CAGL0D02156g	0.412254
YGR147C	NAT2	-0.273046	CAGL0E03003g	0.411531
YEL018W	EAF5	-0.11371	CAGL0M03289g	0.410772
YPR084W	YPR084W	0.498049	CAGL0K07898g	0.409593
YIL034C	CAP2	0.998554	CAGL0I05214g	0.409254
YLR019W	PSR2	0.272079	CAGL0D03234g	0.408436
YGR275W	RTT102	-0.235074	CAGL0G00396g	0.408302
YOR125C	CAT5	0.299986	CAGL0K10274g	0.408064
YAR008W	SEN34	-0.512852	CAGL0G00748g	0.40741
YLR177W	YLR177W	1.7444	CAGL0B01078g	0.404964
YDR363W	ESC2	-0.2531	CAGL0A02706g	0.404522
YHR035W	NEL1	0.216396	CAGL0D03938g	0.404465
YPR011C	YPR011C	-0.0837523	CAGL0J01661g	0.404244
YOL078W	AVO1	-0.701406	CAGL0I07953g	0.404076
YHR107C	CDC12	-0.962995	CAGL0I01188g	0.403199
YHL018W	YHL018W	0.112735	CAGL0K03201g	0.402751
YLR283W	YLR283W	0.613324	CAGL0F05049g	0.40219
YEL058W	PCM1	-0.326705	CAGL0B03597g	0.401088
YGL143C	MRF1	-0.475557	CAGL0E04928g	0.399373
YJL091C	GWT1	1.18763	CAGL0L03432g	0.39812
YNL222W	SSU72	0.80746	CAGL0K05071g	0.396821
YDR113C	PDS1	0.534809	CAGL0L12298g	0.396321
YOR230W	WTM1	-0.475113	CAGL0J03806g	0.395283
YBL107C	MIX23	0.273381	CAGL0M09339g	0.394695
YKL045W	PRI2	0.589728	CAGL0L01749g	0.393298
YJL201W	ECM25	0.0623284	CAGL0F02453g	0.393225
YNL041C	COG6	0.797532	CAGL0G01496g	0.393154
YDR177W	UBC1	0.262371	CAGL0E00671g	0.39315
YIR006C	PAN1	0.163296	CAGL0J01892g	0.391996
YHR206W	SKN7	-1.04009	CAGL0F09097g	0.389964
YOR342C	YOR342C	-3.67149	CAGL0E05522g	0.388846
YKL171W	NNK1	0.294876	CAGL0M08316g	0.388405
YGR013W	SNU71	0.893533	CAGL0F08811g	0.387444
YOR308C	SNU66	-0.131156	CAGL0I09768g	0.387315
YDL128W	VCX1	-0.276546	CAGL0J09306g	0.386849
YGR247W	CPD1	1.00791	CAGL0F08173g	0.386327
YMR234W	RNH1	-0.21691	CAGL0J04246g	0.385251
YMR091C	NPL6	-0.222905	CAGL0J01309g	0.384417
YGR089W	NNF2	-0.356545	CAGL0G02959g	0.384179
YNL258C	DSL1	0.433281	CAGL0J07964g	0.381875
YBR260C	RGD1	0.929035	CAGL0I09218g	0.381485
YGR202C	PCT1	-0.415421	CAGL0B04015g	0.380409
YPL232W	SSO1	-0.191167	CAGL0L00561g	0.377972
YHR002W	LEU5	0.615306	CAGL0K02915g	0.376973
YDL002C	NHP10	0.124957	CAGL0M10505g	0.375359
YNL277W	MET2	0.0604	CAGL0J08316g	0.374907
YGR068C	ART5	-0.610529	CAGL0K04653g	0.373094
YDR132C	YDR132C	0.983292	CAGL0L06446g	0.372546
YMR247C	RKR1	-0.465993	CAGL0H02651g	0.369348
YBL104C	SEA4	-0.196766	CAGL0M09383g	0.368464
YBR001C	NTH2	1.02047	CAGL0C04323g	0.368437
YAL002W	VPS8	0.621546	CAGL0A00781g	0.366232
YDR240C	SNU56	0.0170305	CAGL0K11132g	0.365072
YJL061W	NUP82	-0.44343	CAGL0J05214g	0.361677
YDL088C	ASM4	0.282451	CAGL0L07062g	0.361569
YDL116W	NUP84	0.0987128	CAGL0H10494g	0.361254
YFR043C	IRC6	0.59452	CAGL0C02079g	0.360993
YHR129C	ARP1	-0.124558	CAGL0H09042g	0.360983
YLR116W	MSL5	-0.929846	CAGL0D02354g	0.360109
YFR034C	PHO4	-0.748473	CAGL0D05170g	0.360076
YJR072C	NPA3	-0.349736	CAGL0K00429g	0.359731
YDL203C	ACK1	0.0271897	CAGL0J09702g	0.359658
YGL176C	YGL176C	-0.587253	CAGL0L05940g	0.358337
YHR102W	KIC1	0.762307	CAGL0L11550g	0.356346
YPR105C	COG4	-0.392701	CAGL0G01760g	0.355995
YJL049W	CHM7	0.765993	CAGL0J04906g	0.355041
YDR251W	PAM1	0.847859	CAGL0B02629g	0.354707
YDR167W	TAF10	0.0616233	CAGL0E00935g	0.353746
YHL035C	VMR1	1.49026	CAGL0E03982g	0.353025
YDR363W-A	SEM1	0.782031	CAGL0A02728g	0.350007
YDL238C	GUD1	1.64958	CAGL0C05555g	0.349447
YOR002W	ALG6	0.257938	CAGL0E02629g	0.348942
YMR312W	ELP6	-0.761147	CAGL0M13959g	0.348671
YLL015W	BPT1	0.347469	CAGL0E03355g	0.34864
YJL162C	JJJ2	-0.0442149	CAGL0I06226g	0.347565
YEL051W	VMA8	-0.786986	CAGL0J11880g	0.346368
YOR081C	TGL5	-0.362224	CAGL0K05621g	0.346014
YOR165W	SEY1	-0.90077	CAGL0L04466g	0.345608
YBR225W	YBR225W	0.969587	CAGL0K06897g	0.345406
YDL003W	MCD1	0.549684	CAGL0C04433g	0.345209
YKR018C	YKR018C	1.20693	CAGL0M03179g	0.345137
YBL007C	SLA1	-0.173791	CAGL0E02783g	0.344655
YKL004W	AUR1	-1.51889	CAGL0M10307g	0.344203
YPR151C	SUE1	-0.049748	CAGL0L08426g	0.343803
YPL041C	MRX11	0.72163	CAGL0L12628g	0.343097
YER149C	PEA2	-0.390776	CAGL0I06666g	0.342587
YLR259C	HSP60	-0.432803	CAGL0K05973g	0.342517
YPL015C	HST2	0.622165	CAGL0L08668g	0.342178
YNL092W	YNL092W	2.11061	CAGL0K09856g	0.341113
YMR124W	EPO1	0.187835	CAGL0K03707g	0.340722
YBR045C	GIP1	1.36951	CAGL0H09922g	0.337172
YOL068C	HST1	0.409064	CAGL0C05357g	0.336871
YKL046C	DCW1	-0.0382517	CAGL0L01727g	0.336135
YDL104C	QRI7	0.221387	CAGL0L07392g	0.336087
YOR305W	RRG7	-0.786133	CAGL0I09680g	0.332749
YKL019W	RAM2	0.144344	CAGL0L09801g	0.332435
YDR236C	FMN1	0.807405	CAGL0K11022g	0.33186
YIL006W	YIA6	0.217065	CAGL0J02002g	0.330224
YGL161C	YIP5	1.15112	CAGL0I04268g	0.328295
YKR058W	GLG1	1.14751	CAGL0H02695g	0.327937
YBR084W	MIS1	-3.59053	CAGL0M01694g	0.325613
YPR128C	ANT1	-0.374347	CAGL0D04774g	0.325235
YHL020C	OPI1	-0.430582	CAGL0K03267g	0.32474
YKR016W	MIC60	-0.238127	CAGL0G07711g	0.324658
YOR073W	SGO1	-1.66559	CAGL0K05445g	0.324281
YGR168C	YGR168C	0.497025	CAGL0I08811g	0.322771
YLR425W	TUS1	0.321997	CAGL0J04752g	0.322225
YFL009W	CDC4	-0.155969	CAGL0L02629g	0.321816
YGR002C	SWC4	0.766137	CAGL0F08613g	0.321778
YKL135C	APL2	0.920245	CAGL0D02068g	0.321579
YDL142C	CRD1	1.42279	CAGL0I03784g	0.320962
YDR320C-A	DAD4	-0.42375	CAGL0H07073g	0.320405
YHR191C	CTF8	-0.190744	CAGL0M07117g	0.319188
YPR083W	MDM36	-0.667232	CAGL0K07876g	0.317987
YKL196C	YKT6	0.181353	CAGL0D03498g	0.316887
YPR060C	ARO7	-0.939392	CAGL0K12232g	0.316485
YMR159C	ATG16	1.78186	CAGL0M09471g	0.315934
YLR188W	MDL1	-0.326325	CAGL0E00385g	0.315262
YBL008W	HIR1	0.0580353	CAGL0E02805g	0.315169
YER071C	TDA2	0.0956461	CAGL0J03190g	0.314919
YMR156C	TPP1	0.563596	CAGL0M09636g	0.314566
YMR218C	TRS130	0.447212	CAGL0F03949g	0.313909
YOR049C	RSB1	-0.239105	CAGL0L10142g	0.311698
YJR118C	ILM1	-0.484461	CAGL0H00550g	0.309849
YNR029C	YNR029C	-0.346529	CAGL0M10747g	0.309304
YPL139C	UME1	0.133418	CAGL0M02563g	0.307289
YGR144W	THI4	1.24778	CAGL0M01166g	0.304626
YGR055W	MUP1	-0.267737	CAGL0K04367g	0.304328
YNL101W	AVT4	0.172426	CAGL0B04455g	0.303889
YGL170C	SPO74	-1.73162	CAGL0L05830g	0.303699
YCR067C	SED4	0.604485	CAGL0J03564g	0.302885
YOL027C	MDM38	0.155294	CAGL0F01243g	0.301804
YOL057W	YOL057W	0.00427259	CAGL0C05093g	0.300743
YML082W	YML082W	-1.20165	CAGL0H04169g	0.298601
YER098W	UBP9	0.685157	CAGL0I05522g	0.298396
YLR004C	THI73	0.267917	CAGL0G04081g	0.296237
YFL029C	CAK1	1.27024	CAGL0K12496g	0.296221
YER125W	RSP5	0.0839267	CAGL0K02255g	0.295805
YPL245W	YPL245W	-1.39178	CAGL0H00825g	0.295604
YPL109C	YPL109C	0.74147	CAGL0J07018g	0.295517
YGR119C	NUP57	-0.533195	CAGL0L04862g	0.295056
YHR075C	PPE1	1.54827	CAGL0J10736g	0.293546
YKR029C	SET3	1.02099	CAGL0L03091g	0.293476
YML100W	TSL1	3.1893	CAGL0J06468g	0.293078
YDL183C	YDL183C	0.848848	CAGL0I04004g	0.293074
YKR013W	PRY2	-0.313274	CAGL0F05137g	0.292471
YLR399C	BDF1	-0.344491	CAGL0C02541g	0.292166
YAL030W	SNC1	0.461583	CAGL0G06358g	0.291613
YDR043C	NRG1	0.747733	CAGL0K12078g	0.291057
YCR075C	ERS1	0.402919	CAGL0M06985g	0.289439
YPL265W	DIP5	-1.41343	CAGL0A01199g	0.288886
YIL134W	FLX1	-0.649791	CAGL0G08910g	0.288882
YDR188W	CCT6	-0.172987	CAGL0G08272g	0.287771
YMR179W	SPT21	-0.304501	CAGL0D03652g	0.286686
YIL031W	ULP2	-0.689487	CAGL0J02464g	0.286349
YJR122W	IBA57	-0.0873065	CAGL0H00484g	0.286077
YDR334W	SWR1	-0.37145	CAGL0M01188g	0.286052
YNL051W	COG5	0.846966	CAGL0G01298g	0.285786
YMR190C	SGS1	-0.00338385	CAGL0L00407g	0.283904
YGR193C	PDX1	0.368076	CAGL0G09361g	0.283766
YMR273C	ZDS1	-0.44477	CAGL0F03421g	0.283506
YML071C	COG8	0.666441	CAGL0L11418g	0.283198
YGR074W	SMD1	-0.136733	CAGL0K01287g	0.283078
YER027C	GAL83	0.816615	CAGL0A03696g	0.282684
YDR081C	PDC2	0.17404	CAGL0K10054g	0.281127
YLR408C	BLS1	1.44191	CAGL0M09867g	0.281123
YKL013C	ARC19	0.873811	CAGL0L05390g	0.279759
YKL168C	KKQ8	1.1331	CAGL0M08360g	0.278312
YDL195W	SEC31	-0.112795	CAGL0J08998g	0.278249
YLR303W	MET17	-0.87769	CAGL0D06402g	0.277878
YJL209W	CBP1	-0.865605	CAGL0I06314g	0.276444
YOR067C	ALG8	-0.626564	CAGL0L10450g	0.276118
YMR044W	IOC4	0.262436	CAGL0F06215g	0.275171
YDR362C	TFC6	0.982599	CAGL0A02695g	0.275107
YDL207W	GLE1	0.288753	CAGL0J09636g	0.274378
YDR498C	SEC20	-0.0639517	CAGL0I02948g	0.274373
YDR350C	ATP22	0.37209	CAGL0A02475g	0.274056
YGR041W	BUD9	-0.0341032	CAGL0K04191g	0.273186
YDL185W	VMA1	-0.578236	CAGL0I03960g	0.272231
YHL025W	SNF6	0.269327	CAGL0E03718g	0.27144
YBR107C	IML3	0.740938	CAGL0K12298g	0.270307
YOR038C	HIR2	-0.12556	CAGL0I00968g	0.268959
YDR006C	SOK1	-0.526725	CAGL0H09812g	0.267155
YHR044C	DOG1	1.55281	CAGL0M12925g	0.265872
YDR056C	EMC10	0.0355846	CAGL0E04664g	0.264071
YOL090W	MSH2	0.637066	CAGL0I07733g	0.263678
YDR319C	YFT2	0.30123	CAGL0H07117g	0.263534
YDR435C	PPM1	1.16845	CAGL0F03201g	0.263498
YLR313C	SPH1	0.182127	CAGL0E03542g	0.263246
YPL068C	YPL068C	-1.28985	CAGL0H05247g	0.262539
YDR503C	LPP1	1.37541	CAGL0J08437g	0.259226
YDR473C	PRP3	0.718619	CAGL0M08976g	0.258546
YCL011C	GBP2	-0.212673	CAGL0H03861g	0.257525
YJL134W	LCB3	-0.587365	CAGL0I04334g	0.257501
YHR124W	NDT80	0.79783	CAGL0L13090g	0.255428
YOR297C	TIM18	-0.583981	CAGL0A03784g	0.255214
YOR030W	DFG16	-0.353774	CAGL0H08129g	0.254134
YJR045C	SSC1	-0.68177	CAGL0I01496g	0.253476
YOR241W	MET7	-0.579536	CAGL0J03762g	0.252368
YLR049C	YLR049C	-0.304855	CAGL0F01969g	0.2521
YBL037W	APL3	-0.0434561	CAGL0F04389g	0.251934
YKR002W	PAP1	0.794232	CAGL0L02277g	0.251341
YBL064C	PRX1	2.86812	CAGL0A04433g	0.250448
YER065C	ICL1	0.927061	CAGL0J03058g	0.250418
[truncated: 2,798 more rows]

## Sheet: Cg genes without dir orth in Sc
C. glabrata genes with homologs in S. cerevisiae					C. glabrata genes without homologs in S. cerevisiae
Cg gene	Sc best hit				Cg gene	Comment
CAGL0J04554g	AAT2				CAGL0A00132g
CAGL0J04664g	ACP1				CAGL0A00154g
CAGL0H06853g	ADH6				CAGL0A00165g
CAGL0J07128g	AIM2				CAGL0A00583g
CAGL0D01474g	AIM3				CAGL0A00649g
CAGL0K11990g	AKL1				CAGL0A00715g
CAGL0L02519g	AMF1				CAGL0A01650g
CAGL0A01221g	AQY1				CAGL0A01892g
CAGL0D00154g	AQY1				CAGL0A02299g
CAGL0K02805g	AUR1				CAGL0A02343g
CAGL0G06622g	AVT4				CAGL0A02882g
CAGL0I02816g	AZF1				CAGL0A03410g
CAGL0L03916g	AZF1				CAGL0A03608g
CAGL0L08624g	BLM10				CAGL0B00440g
CAGL0L00957g	CAJ1				CAGL0B00572g
CAGL0E03421g	CDA2				CAGL0B00715g
CAGL0A02552g	CDC12				CAGL0B01595g
CAGL0D06512g	CDC25				CAGL0B02882g	BMT cluster
CAGL0B04389g	CHS3				CAGL0B02904g	BMT cluster
CAGL0K10879g	CMC4				CAGL0B02926g	BMT cluster
CAGL0M01870g	CMR3				CAGL0B02948g	BMT cluster
CAGL0G09262g	COA2				CAGL0B02970g	BMT cluster
CAGL0J05247g	COA3				CAGL0B03223g
CAGL0L06072g	COM2				CAGL0C00253g	putative adhesin
CAGL0F07172g	COQ8				CAGL0C00781g
CAGL0I01782g	CRM1				CAGL0C00946g
CAGL0D00946g	CSR1				CAGL0C00968g	putative adhesin
CAGL0J01463g	CWP1				CAGL0C01133g	putative adhesin
CAGL0C00209g	DAN1				CAGL0C01617g
CAGL0G10175g	DAN1				CAGL0C02057g
CAGL0H08305g	DET1				CAGL0C02365g
CAGL0I08613g	DUR3				CAGL0C03311g
CAGL0G00484g	EFG1				CAGL0C04933g
CAGL0F08525g	EFM5				CAGL0C05401g
CAGL0B00220g	EMG1				CAGL0C05621g
CAGL0E00363g	EMG1				CAGL0D00286g	BMT1
CAGL0L02431g	EPS1				CAGL0D00374g
CAGL0H05764g	ERI1				CAGL0D00396g
CAGL0I09108g	ESBP6				CAGL0D00869g
CAGL0I04048g	FBP1				CAGL0D01210g
CAGL0C00231g	FCY21				CAGL0D01254g
CAGL0A00116g	FLO1				CAGL0D01265g	metallothionein
CAGL0A01284g	FLO1				CAGL0D01837g
CAGL0A01366g	FLO1				CAGL0D02761g
CAGL0C00110g	FLO1				CAGL0D03872g
CAGL0E06600g	FLO1				CAGL0D05104g
CAGL0E06644g	FLO1				CAGL0D05148g
CAGL0E06666g	FLO1				CAGL0D05456g
CAGL0I00220g	FLO1				CAGL0D05654g
CAGL0I07293g	FLO1				CAGL0D06226g	putative adhesin
CAGL0I10147g	FLO1				CAGL0D06380g
CAGL0I10200g	FLO1				CAGL0D06534g
CAGL0I10246g	FLO1				CAGL0D06666g
CAGL0I10340g	FLO1				CAGL0D06710g
CAGL0M00132g	FLO1				CAGL0E00187g	putative adhesin
CAGL0C00847g	FLO10				CAGL0E00231g	putative adhesin
CAGL0E06688g	FLO10				CAGL0E01661g	putative adhesin
CAGL0K00170g	FLO10				CAGL0E02211g
CAGL0E00275g	FLO5				CAGL0E03498g
CAGL0I10098g	FLO5				CAGL0E04554g
CAGL0I10362g	FLO5				CAGL0E06094g
CAGL0J11968g	FLO5				CAGL0E06402g
CAGL0G03421g	FLO8				CAGL0F00132g
CAGL0C05643g	FLO9				CAGL0F00176g
CAGL0L13299g	FLO9				CAGL0F01815g
CAGL0L13332g	FLO9				CAGL0F02057g
CAGL0M14069g	FLO9				CAGL0F04092g
CAGL0H06017g	FLR1				CAGL0F04543g
CAGL0H06039g	FLR1				CAGL0F06699g
CAGL0E03894g	FPS1				CAGL0F08767g
CAGL0H06215g	GAL11				CAGL0F09141g
CAGL0G00286g	GAS1				CAGL0F09273g	putative adhesin
CAGL0D03608g	GAT2				CAGL0G00297g
CAGL0L06776g	GAT2				CAGL0G00836g
CAGL0G05467g	GCR2				CAGL0G01408g
CAGL0A01243g	GIT1				CAGL0G02519g
CAGL0I05874g	GPP1				CAGL0G02871g
CAGL0M11660g	GPP1				CAGL0G03201g
CAGL0E05280g	GRE2				CAGL0G03685g
CAGL0K05841g	HAP1				CAGL0G03949g
CAGL0L06226g	HEK2				CAGL0G03993g
CAGL0H09834g	HHF2				CAGL0G04785g
CAGL0H09856g	HHT2				CAGL0G05522g
CAGL0L09911g	HPF1				CAGL0G06050g
CAGL0F03707g	HRK1				CAGL0G06160g
CAGL0M03795g	HRP1				CAGL0G06446g
CAGL0K07337g	HSP30				CAGL0G06644g
CAGL0C00275g	HSP31				CAGL0G06710g
CAGL0L07953g	HTL1				CAGL0G06996g
CAGL0D02640g	HXT2				CAGL0G07645g
CAGL0D02662g	HXT2				CAGL0G09086g
CAGL0I00286g	HXT2				CAGL0G09625g
CAGL0A00737g	HXT6				CAGL0G09647g
CAGL0I00242g	HYR1				CAGL0G10197g
CAGL0J05852g	IFA38				CAGL0G10219g	AWP12
CAGL0E03652g	ISA1				CAGL0H00110g	putative adhesin
CAGL0M00154g	LYP1				CAGL0H01749g
CAGL0F00715g	MAK16				CAGL0H02277g
CAGL0I09724g	MCH5				CAGL0H03465g
CAGL0C01919g	MFA2				CAGL0H04015g
CAGL0K04873g	MFG1				CAGL0H04059g
CAGL0C03740g	MIT1				CAGL0H04147g
CAGL0E01815g	MKC7				CAGL0H04257g	metallothionein
CAGL0E01837g	MKC7				CAGL0H04279g	metallothionein
CAGL0L08096g	MNN5				CAGL0H06622g
CAGL0B02981g	MNT3				CAGL0H07337g
CAGL0B03014g	MNT3				CAGL0H08173g
CAGL0C03916g	MNT3				CAGL0H08712g
CAGL0C03938g	MNT3				CAGL0H08756g
CAGL0C03960g	MNT3				CAGL0H09394g
CAGL0C03982g	MNT3				CAGL0H09482g
CAGL0C04004g	MNT3				CAGL0H10010g
CAGL0C04026g	MNT3				CAGL0H10626g	AWP13
CAGL0C04048g	MNT3				CAGL0I00396g
CAGL0G04279g	MNT3				CAGL0I02244g
CAGL0H09240g	MNT3				CAGL0I02596g
CAGL0H09262g	MNT3				CAGL0I08151g
CAGL0B02838g	MUP1				CAGL0I08437g
CAGL0L09130g	NIC96				CAGL0I10125g
CAGL0D00264g	NUD1				CAGL0I10211g
CAGL0I03894g	NUS1				CAGL0I10224g
CAGL0I02024g	OYE2				CAGL0I11011g
CAGL0K05687g	OYE2				CAGL0J00968g
CAGL0K10890g	OYE2				CAGL0J01727g	putative adhesin
CAGL0L09537g	OYE2				CAGL0J01774g	putative adhesin
CAGL0M01760g	PDR5				CAGL0J01800g	putative adhesin
CAGL0A01870g	PEP1				CAGL0J02024g
CAGL0J09570g	PEX5				CAGL0J02046g
CAGL0I05698g	PFK2				CAGL0J02508g	AWP1
CAGL0D01100g	PFK26				CAGL0J02530g	putative adhesin
CAGL0A01325g	PGD1				CAGL0J02552g	putative adhesin
CAGL0G01738g	PIL1				CAGL0J03982g
CAGL0I05082g	PIN4				CAGL0J05159g	putative adhesin
CAGL0J01870g	PMR1				CAGL0J05390g
CAGL0K07546g	PMU1				CAGL0J05786g
CAGL0K07568g	PMU1				CAGL0J10714g
CAGL0L13266g	PRB1				CAGL0J11088g
CAGL0H04983g	PSA1				CAGL0J11374g
CAGL0G04829g	PSP2				CAGL0J11616g
CAGL0D02486g	RDS1				CAGL0J11891g	AWP3
CAGL0C01837g	RER1				CAGL0J11946g
CAGL0C01859g	RER1				CAGL0J11990g	AWP4
CAGL0C04763g	RER1				CAGL0K00110g	AWP2
CAGL0H03751g	RFX1				CAGL0K00121g
CAGL0G05764g	RHO5				CAGL0K00341g
CAGL0I09636g	RNT1				CAGL0K02013g
CAGL0D05434g	ROX1				CAGL0K02519g
CAGL0I05258g	RSC8				CAGL0K03245g
CAGL0J04972g	RTK1				CAGL0K04675g
CAGL0L06644g	RTT107				CAGL0K04708g
CAGL0E02915g	SCW11				CAGL0K07183g
CAGL0E03850g	SDH2				CAGL0K07205g
CAGL0I03454g	SEC13				CAGL0K07502g
CAGL0E04642g	SEC18				CAGL0K07678g
CAGL0H00242g	SEC23				CAGL0K08470g
CAGL0A00825g	SFH1				CAGL0K11484g
CAGL0D00682g	SFP1				CAGL0K11946g
CAGL0H00759g	SGS1				CAGL0K12364g
CAGL0K07942g	SHE3				CAGL0K12980g	BMT7
CAGL0J11594g	SIN3				CAGL0K13002g	AED2
CAGL0L06864g	SIP5				CAGL0K13013g
CAGL0I08041g	SMD1				CAGL0K13024g	AED1
CAGL0H01606g	SNA2				CAGL0L00157g	putative adhesin
CAGL0K07161g	SNF4				CAGL0L00205g
CAGL0B03949g	SNG1				CAGL0L00227g	putative adhesin
CAGL0M05137g	SRM1				CAGL0L01023g
CAGL0M01254g	STE12				CAGL0L01045g
CAGL0M10153g	STE20				CAGL0L01831g
CAGL0M02893g	SYP1				CAGL0L03388g
CAGL0F07381g	TAF6				CAGL0L03894g
CAGL0J00451g	TDH3				CAGL0L04832g
CAGL0F04081g	TEC1				CAGL0L04836g
CAGL0L13354g	THI7				CAGL0L05192g
CAGL0M14113g	THI7				CAGL0L05324g
CAGL0H09592g	TIR1				CAGL0L05984g
CAGL0H00418g	TMT1				CAGL0L06688g
CAGL0F00209g	TNA1				CAGL0L07194g
CAGL0J11660g	TOP1				CAGL0L07568g
CAGL0F00957g	TPD3				CAGL0L07590g
CAGL0E03674g	TPO1				CAGL0L08481g
CAGL0C03608g	TUP1				CAGL0L08536g
CAGL0M12100g	TYE7				CAGL0L08547g
CAGL0G02563g	UBP11				CAGL0L09361g
CAGL0M12881g	URA1				CAGL0L09372g
CAGL0K04609g	VHT1				CAGL0L10092g	putative adhesin
CAGL0H03938g	VMA9				CAGL0L12496g
CAGL0M10087g	YAP3				CAGL0L12518g
CAGL0K01771g	YAT1				CAGL0L13376g
CAGL0D05318g	YBR255C-A				CAGL0L13392g
CAGL0M10263g	YCL002C				CAGL0L13431g
CAGL0A02255g	YCL049C				CAGL0M00308g
CAGL0A02277g	YCL049C				CAGL0M00704g
CAGL0M05115g	YCL076W				CAGL0M00792g
CAGL0B03685g	YCP4				CAGL0M01914g
CAGL0B03531g	YCR015C				CAGL0M02321g
CAGL0C03696g	YDR089W				CAGL0M02541g
CAGL0L06424g	YDR134C				CAGL0M03366g
CAGL0L09185g	YFR006W				CAGL0M03421g
CAGL0G07175g	YGR109W-B				CAGL0M03685g
CAGL0E06292g	YHR022C				CAGL0M04543g
CAGL0K05665g	YHR112C				CAGL0M04620g
CAGL0K09812g	YHR127W				CAGL0M04851g
CAGL0M12947g	YIL077C				CAGL0M05819g
CAGL0G06886g	YJL016W				CAGL0M07744g
CAGL0M08206g	YJL171C				CAGL0M07766g
CAGL0K11066g	YJL218W				CAGL0M08096g
CAGL0M08074g	YJR030C				CAGL0M08558g
CAGL0B03883g	YMC1				CAGL0M10065g
CAGL0F03641g	YML018C				CAGL0M10395g
CAGL0J10538g	YML020W				CAGL0M10978g
CAGL0H00682g	YMR196W				CAGL0M11088g
CAGL0K07348g	YMR244W				CAGL0M12001g
CAGL0K07381g	YMR244W				CAGL0M12056g
CAGL0G05357g	YNL200C				CAGL0M12364g
CAGL0K08338g	YOR385W				CAGL0M12452g
CAGL0E05192g	YPL088W				CAGL0M13123g
CAGL0E05214g	YPL088W				CAGL0M13266g
CAGL0E05236g	YPL088W				CAGL0M14091g
CAGL0J11000g	YPL199C
CAGL0H09108g	YPL260W
CAGL0I02046g	YPR127W
CAGL0E01727g	YPS1
CAGL0E01749g	YPS1
CAGL0E01771g	YPS1
CAGL0E01793g	YPS1
CAGL0E01859g	YPS1
CAGL0E01881g	YPS1
CAGL0E01353g	ZRT2

## Sheet: DEGs - UP in Cg
Sc syst name	Sc gene name	Sc log2ratio(MMS/noMMS)	Cg ortholog	Cg log2ratio(MMS/noMMS)
YDR345C	HXT3	-3.31875	CAGL0A01826g	3.26722
YBR213W	MET8	-1.94706	CAGL0K06677g	4.59742
YDL227C	HO	-4.4781	CAGL0G05423g	1.9817
YLR307C-A	DPA10	-0.208696	CAGL0E03366g	6.20211
YOR108W	LEU9	-2.03953	CAGL0G06732g	3.63258
YNL134C	YNL134C	1.56023	CAGL0K02629g	7.18052
YER011W	TIR1	-4.08476	CAGL0H09614g	1.50775
YAL034C	FUN19	1.86591	CAGL0M11902g	7.44068
YDL182W	LYS20	1.49295	CAGL0J06402g	6.93319
YDR234W	LYS4	-2.91013	CAGL0K10978g	2.48141
YJL133W	MRS3	-0.969312	CAGL0L05742g	4.38818
YNL191W	DUG3	-0.682426	CAGL0J11484g	4.34672
YDR522C	SPS2	0.257542	CAGL0H01661g	5.22088
YER015W	FAA2	0.246256	CAGL0H09460g	5.17702
YLR108C	YLR108C	1.08156	CAGL0M11682g	5.94531
YKL120W	OAC1	-0.885457	CAGL0K11616g	3.93778
YML131W	YML131W	0.398063	CAGL0K12958g	5.21479
YNL001W	DOM34	-0.566373	CAGL0B04675g	4.12758
YML059C	NTE1	-0.509527	CAGL0L11154g	4.10604
YMR251W-A	HOR7	0.576218	CAGL0H02563g	5.18863
YJL185C	ATG36	1.19216	CAGL0M02915g	5.75385
YNL024C	EFM6	-2.06198	CAGL0M06897g	2.4519
YNL134C	YNL134C	1.56023	CAGL0K09702g	6.07069
YOR095C	RKI1	-4.96712	CAGL0L03740g	-0.457051
YLR351C	NIT3	-0.127989	CAGL0G01210g	4.37215
YCL033C	MXR2	0.640705	CAGL0B00836g	5.08904
YDR144C	MKC7	-2.62375	CAGL0E01419g	1.80734
YER037W	PHM8	2.19727	CAGL0C02321g	6.60579
YOL143C	RIB4	-0.260126	CAGL0B01419g	4.12745
SPO24	YPR036W-A	1.14442	CAGL0K05390g	5.49373
YKL001C	MET14	-2.23909	CAGL0L02321g	1.92243
YBR201C-A	YBR201C-A	-0.0895164	CAGL0M05401g	4.06894
YDR297W	SUR2	-2.7469	CAGL0H01375g	1.39061
YPL199C	YPL199C	-0.52388	CAGL0G09108g	3.57484
YBR271W	EFM2	-2.18571	CAGL0I09438g	1.90917
YCL018W	LEU2	-0.76719	CAGL0H03795g	3.31447
YOR342C	YOR342C	-3.67149	CAGL0E05522g	0.388846
YOR306C	MCH5	-1.46517	CAGL0I09702g	2.57069
YBR248C	HIS7	0.0747739	CAGL0C01595g	4.04608
YMR261C	TPS3	1.23502	CAGL0H02387g	5.20307
YHR028C	DAP2	0.607234	CAGL0J00583g	4.55173
YKL119C	VPH2	0.274773	CAGL0K11594g	4.21273
YDR513W	GRX2	1.04614	CAGL0K05813g	4.98145
YDR441C	APT2	-1.58234	CAGL0J10494g	2.33714
YER103W	SSA4	2.96154	CAGL0G03289g	6.87955
YBR084W	MIS1	-3.59053	CAGL0M01694g	0.325613
YDR119W-A	COX26	-4.81919	CAGL0B01875g	-0.918415
YOL119C	MCH4	1.2789	CAGL0E02035g	5.1707
YGR254W	ENO1	-1.87077	CAGL0F08261g	2.0184
YDL218W	YDL218W	1.07601	CAGL0G05632g	4.9369
YCL048W	SPS22	0.511506	CAGL0B00616g	4.33794
YHR029C	YHI9	1.32832	CAGL0J00561g	5.15386
YCR073W-A	SOL2	0.804983	CAGL0M06963g	4.62846
YER055C	HIS1	0.173794	CAGL0L00759g	3.98296
YOR346W	REV1	-1.05373	CAGL0E05588g	2.71756
YGR052W	FMP48	-1.0483	CAGL0K04301g	2.68743
YHR179W	OYE2	-0.122889	CAGL0I02574g	3.61133
YFL003C	MSH4	0.141564	CAGL0F02167g	3.87136
YNL208W	YNL208W	0.286696	CAGL0K04719g	4.01288
YDR070C	FMP16	2.12791	CAGL0G05269g	5.80769
YJL080C	SCP160	-2.31587	CAGL0B04235g	1.34451
YFR030W	MET10	-0.916454	CAGL0D05280g	2.68084
YHR185C	PFS1	-1.16075	CAGL0M13387g	2.41923
YOR052C	TMC1	1.96732	CAGL0L10186g	5.53687
YGL114W	YGL114W	0.318431	CAGL0F07293g	3.88771
YEL029C	BUD16	-0.566254	CAGL0I03300g	2.959
YGL139W	FLC3	-0.686594	CAGL0H08888g	2.82981
YEL047C	FRD1	0.581385	CAGL0L01177g	4.09297
YKL078W	DHR2	-4.24098	CAGL0F06523g	-0.736836
YER174C	GRX4	0.569844	CAGL0L11990g	4.06737
YBR057C	MUM2	0.208033	CAGL0H10164g	3.69152
YOR131C	YOR131C	1.25651	CAGL0I07315g	4.72995
YDL179W	PCL9	-2.03072	CAGL0J06336g	1.42863
YGL078C	DBP3	-4.84084	CAGL0H03377g	-1.39178
YJL200C	ACO2	-1.57071	CAGL0F02431g	1.85958
YHR106W	TRR2	1.10633	CAGL0I01166g	4.52503
YDR374C	PHO92	1.37455	CAGL0A02970g	4.73831
YJR010W	MET3	-1.91428	CAGL0B03839g	1.42344
YKL096W	CWP1	-2.50766	CAGL0F07579g	0.821295
YPL201C	YIG1	0.362497	CAGL0G09064g	3.65029
YOR271C	FSF1	-1.7376	CAGL0L10868g	1.54599
YNL240C	NAR1	-0.44806	CAGL0J07590g	2.83136
YPL107W	YPL107W	0.185198	CAGL0H05951g	3.45219
YDR403W	DIT1	0.576035	CAGL0F02651g	3.82762
YBR104W	YMC2	-1.16423	CAGL0K12210g	2.07841
YBR291C	CTP1	-0.332233	CAGL0L02079g	2.89434
YLR043C	TRX1	-0.371493	CAGL0K00803g	2.84538
YKR045C	YKR045C	-0.613382	CAGL0L03355g	2.59697
YGR142W	BTN2	4.51131	CAGL0I10010g	7.70676
YMR009W	ADI1	-1.20256	CAGL0K08800g	1.98331
YDL186W	YDL186W	-0.146872	CAGL0J09174g	3.02985
YOR202W	HIS3	1.27236	CAGL0L02937g	4.44238
YBL082C	ALG3	-0.817941	CAGL0A04587g	2.34325
YGL140C	YGL140C	-0.134155	CAGL0K08206g	3
YLR407W	YLR407W	-1.59231	CAGL0M09889g	1.53973
YDR492W	IZH1	-4.81555	CAGL0G04631g	-1.68582
YJR012C	YJR012C	-0.562096	CAGL0B03899g	2.56699
YGL090W	LIF1	0.821328	CAGL0H03113g	3.93268
YIL130W	ASG1	-1.56697	CAGL0G08844g	1.53936
YHR071W	PCL5	0.539235	CAGL0J10846g	3.64076
YLL026W	HSP104	3.07353	CAGL0G03883g	6.16925
YOR003W	YSP3	0.689027	CAGL0E02651g	3.78465
YIL161W	YIL161W	-0.682836	CAGL0L02541g	2.40184
YKL051W	SFK1	-0.285193	CAGL0M13101g	2.79841
YKR071C	DRE2	-0.796358	CAGL0G01947g	2.27679
YNL318C	HXT14	0.846006	CAGL0M04103g	3.9185
YER090W	TRP2	0.289349	CAGL0I05016g	3.35762
YOR348C	PUT4	-2.56485	CAGL0E05632g	0.496996
YKL029C	MAE1	-3.44754	CAGL0L02035g	-0.388032
YGR108W	CLB1	-2.01332	CAGL0M11044g	1.04356
YGL162W	SUT1	-2.50699	CAGL0I04246g	0.53904
YDR096W	GIS1	0.0523857	CAGL0G08107g	3.08217
YBL043W	ECM13	0.236216	CAGL0F04521g	3.2637
YOR101W	RAS1	-2.80664	CAGL0B04521g	0.202624
YDL012C	YDL012C	-1.15359	CAGL0K01903g	1.84219
YMR186W	HSC82	-0.467091	CAGL0L00495g	2.52763
YHL039W	EFM1	-1.59974	CAGL0E04070g	1.38008
YBR186W	PCH2	-0.868642	CAGL0M06435g	2.10448
YHR112C	YHR112C	0.323389	CAGL0I01276g	3.29306
YOR032C	HMS1	-1.37176	CAGL0H08107g	1.5956
YPR167C	MET16	-0.0511856	CAGL0I08503g	2.91445
YGL089C	MF(ALPHA)2	1.14416	CAGL0H03135g	4.08697
YGR206W	MVB12	-0.29649	CAGL0K00869g	2.64315
YNL077W	APJ1	1.28045	CAGL0J10296g	4.2009
YOR229W	WTM2	-0.614853	CAGL0J03960g	2.29364
YMR038C	CCS1	-0.594479	CAGL0F06017g	2.31065
YGL009C	LEU1	-1.83276	CAGL0A00363g	1.06658
YER106W	MAM1	0.228805	CAGL0G03377g	3.12381
YDR069C	DOA4	1.44865	CAGL0G05247g	4.33569
YGL083W	SCY1	-0.859197	CAGL0H03245g	2.01329
YNL311C	SKP2	0.184076	CAGL0M03971g	3.05252
YJL066C	MPM1	1.15469	CAGL0J05302g	4.01667
YDR214W	AHA1	0.761683	CAGL0E04906g	3.62259
YJL048C	UBX6	-0.475917	CAGL0J04884g	2.38013
YDL205C	HEM3	-2.26712	CAGL0J09680g	0.585315
YPL202C	AFT2	0.961722	CAGL0G09042g	3.79506
YPL066W	RGL1	-0.388224	CAGL0H05203g	2.43543
YER132C	PMD1	-1.37976	CAGL0K02101g	1.44336
YOR359W	VTS1	-3.04033	CAGL0K09922g	-0.22338
YFR017C	IGD1	2.57288	CAGL0K10428g	5.37739
YMR079W	SEC14	-1.64989	CAGL0J10450g	1.14524
YOR360C	PDE2	-1.06922	CAGL0K09944g	1.72339
YBR111W-A	SUS1	-0.954828	CAGL0K07755g	1.83263
YJL108C	PRM10	-2.0835	CAGL0G04433g	0.700034
YHL036W	MUP3	1.70524	CAGL0E04004g	4.47662
YBR040W	FIG1	-1.68242	CAGL0I04664g	1.08267
YPR002W	PDH1	-0.479219	CAGL0L09108g	2.28531
YKL211C	TRP3	0.635026	CAGL0F00253g	3.39724
YDL057W	YDL057W	1.45351	CAGL0D00990g	4.21569
YDR268W	MSW1	-0.0788455	CAGL0M08624g	2.67763
YLR413W	INA1	-5.45345	CAGL0F05115g	-2.70842
YER067W	RGI1	2.30449	CAGL0J03080g	5.04525
YGL077C	HNM1	-2.22657	CAGL0H03399g	0.513214
YBL081W	YBL081W	-2.25003	CAGL0A04631g	0.488569
YPR116W	RRG8	-0.87588	CAGL0D04488g	1.85536
YDL129W	YDL129W	-0.314498	CAGL0J09284g	2.41433
YGL210W	YPT32	-0.0478034	CAGL0K09394g	2.67641
YER052C	HOM3	0.531038	CAGL0J02882g	3.25182
YLL009C	COX17	-1.33538	CAGL0D05632g	1.37216
YNL012W	SPO1	0.724099	CAGL0H03575g	3.42611
YLR263W	RED1	-0.680659	CAGL0K06039g	2.02026
YPL161C	BEM4	0.800177	CAGL0M02079g	3.48891
YGL202W	ARO8	0.09917	CAGL0G01254g	2.78471
YOL075C	YOL075C	-0.555406	CAGL0I08019g	2.12687
YKL178C	STE3	0.697786	CAGL0M08184g	3.3604
YBR281C	DUG2	-0.433971	CAGL0B03289g	2.22739
YCL040W	GLK1	2.063	CAGL0B00726g	4.72427
YNL142W	MEP2	-1.03078	CAGL0J06028g	1.62399
YHR153C	SPO16	-0.0723573	CAGL0I01936g	2.57947
YBL013W	FMT1	0.535691	CAGL0E02871g	3.17767
YHR208W	BAT1	-1.63526	CAGL0F09207g	0.98744
YGR211W	ZPR1	-1.52276	CAGL0K00759g	1.09488
YKR069W	MET1	-0.721913	CAGL0G01903g	1.88815
YLR216C	CPR6	0.680735	CAGL0J08954g	3.28653
YHR176W	FMO1	0.413886	CAGL0I02530g	3.01824
YDR061W	YDR061W	0.307215	CAGL0G05093g	2.90953
YDR213W	UPC2	-0.917048	CAGL0F07865g	1.68496
YGL157W	ARI1	1.19824	CAGL0E05170g	3.79615
YMR015C	ERG5	-4.28353	CAGL0M07656g	-1.68746
YHL008C	YHL008C	0.186882	CAGL0K02651g	2.77209
YGL125W	MET13	0.173916	CAGL0F07029g	2.75177
YLL027W	ISA1	-0.132898	CAGL0G03905g	2.43881
YHR146W	CRP1	0.543773	CAGL0G05830g	3.11489
YGL121C	GPG1	1.56037	CAGL0F07117g	4.12105
YLL048C	YBT1	-0.687761	CAGL0C03289g	1.86974
YOR019W	YOR019W	1.84166	CAGL0H08261g	4.39511
YPR074C	TKL1	-2.51998	CAGL0D01298g	0.0282327
YJR115W	YJR115W	-1.9921	CAGL0C04785g	0.555502
YAR018C	KIN3	-1.07999	CAGL0I04422g	1.46398
YFR032C	RRT5	-1.92005	CAGL0D05236g	0.613618
YGL067W	NPY1	0.304801	CAGL0M05687g	2.83005
YIL057C	RGI2	1.45527	CAGL0M12551g	3.9722
YFR005C	SAD1	-1.48441	CAGL0L09174g	1.02957
YLL024C	SSA2	-0.901804	CAGL0G03795g	1.60796
YDR179C	CSN9	-1.16458	CAGL0F05841g	1.33708
YLR288C	MEC3	0.467981	CAGL0M09735g	2.96268
YDL171C	GLT1	-3.05334	CAGL0L01089g	-0.560243
YMR279C	YMR279C	0.98885	CAGL0M03003g	3.4798
YPR067W	ISA2	0.258654	CAGL0D01496g	2.74216
YER024W	YAT2	0.419553	CAGL0I08305g	2.89745
YKL209C	STE6	-0.3692	CAGL0K00363g	2.1068
YLR056W	ERG3	-3.36496	CAGL0F01793g	-0.893352
YML093W	UTP14	-3.60907	CAGL0H06985g	-1.14923
YBL067C	UBP13	-0.820675	CAGL0A04477g	1.63719
YBR101C	FES1	1.54568	CAGL0K12144g	4.00291
YMR065W	KAR5	0.422512	CAGL0F06589g	2.87923
YER010C	YER010C	-0.339332	CAGL0H09636g	2.10167
YJR111C	PXP2	0.242602	CAGL0C04873g	2.67907
YGR008C	STF2	2.92005	CAGL0F08745g	5.35329
YBL033C	RIB1	0.971379	CAGL0F04279g	3.40446
YDR383C	NKP1	-1.22797	CAGL0A03190g	1.20379
YLR068W	FYV7	-2.89885	CAGL0F01551g	-0.467917
YJR137C	MET5	-2.33956	CAGL0M00374g	0.0853415
YDL194W	SNF3	-0.526794	CAGL0J09020g	1.8911
YGL085W	LCL3	0.0983945	CAGL0H03201g	2.5162
YGR257C	MTM1	-0.231829	CAGL0F08305g	2.16974
YEL048C	TCA17	-1.5924	CAGL0L01155g	0.799881
YNL155W	CUZ1	2.05977	CAGL0J05962g	4.44997
YDR044W	HEM13	-2.14798	CAGL0K12100g	0.238089
YIL127C	RRT14	-2.28618	CAGL0G08778g	0.0904257
YOR313C	SPS4	-2.78336	CAGL0I09834g	-0.414768
YIR012W	SQT1	-1.72346	CAGL0L09647g	0.644461
YGL169W	SUA5	-1.52709	CAGL0I04290g	0.838395
YMR108W	ILV2	-0.850108	CAGL0K03465g	1.51517
YIL131C	FKH1	-1.61708	CAGL0G08866g	0.747538
YOL025W	LAG2	0.558168	CAGL0A02024g	2.91683
YJL168C	SET2	-1.48589	CAGL0C00297g	0.87157
YHR148W	IMP3	-3.28871	CAGL0I01826g	-0.949082
YLR020C	YEH2	-1.1472	CAGL0D03256g	1.19222
YOL002C	IZH2	-1.86936	CAGL0E02519g	0.470001
YDL063C	SYO1	-4.37239	CAGL0D00836g	-2.03997
YPR086W	SUA7	-0.0659803	CAGL0K07964g	2.25926
YOR089C	VPS21	0.276764	CAGL0J08635g	2.59679
YIL015W	BAR1	-0.747185	CAGL0J02288g	1.56726
YDR109C	YDR109C	0.29791	CAGL0B01727g	2.60688
YOR078W	BUD21	-2.42004	CAGL0K05555g	-0.111184
YMR229C	RRP5	-4.30511	CAGL0M04829g	-1.99782
YOL024W	YOL024W	1.64153	CAGL0A02002g	3.94177
YHR016C	YSC84	2.14075	CAGL0A02145g	4.43995
YOR226C	ISU2	2.18443	CAGL0J04048g	4.48
YHR184W	SSP1	-0.671751	CAGL0M13365g	1.62368
YBR058C	UBP14	-0.0946065	CAGL0H10186g	2.19527
YFL021W	GAT1	0.20774	CAGL0K07634g	2.48615
YGL097W	SRM1	-1.32782	CAGL0J05346g	0.939655
YKL121W	DGR2	1.10125	CAGL0K11638g	3.3632
YLR301W	HRI1	-0.00269934	CAGL0I00462g	2.25885
YOR026W	BUB3	-0.23321	CAGL0H08217g	2.02715
YKR014C	YPT52	0.801662	CAGL0G07689g	3.06184
YHR170W	NMD3	-3.50105	CAGL0I02398g	-1.2536
YGR230W	BNS1	-1.2514	CAGL0L06512g	0.991572
YDL209C	CWC2	-1.00545	CAGL0J09592g	1.23381
YML118W	NGL3	0.915905	CAGL0B02387g	3.14761
YEL017C-A	PMP2	-1.59623	CAGL0M03305g	0.62579
YKL103C	APE1	2.47259	CAGL0K08536g	4.68879
YMR128W	ECM16	-3.04395	CAGL0K03795g	-0.841606
YPR112C	MRD1	-3.92373	CAGL0B04169g	-1.72173
YFL010C	WWM1	0.101699	CAGL0F02013g	2.30166
YGL081W	YGL081W	1.86756	CAGL0H03311g	4.06492
YGR087C	PDC6	-0.026233	CAGL0G02937g	2.16474
YOL082W	ATG19	1.526	CAGL0I07887g	3.71347
YEL044W	IES6	-0.107043	CAGL0L01199g	2.07671
YOL136C	PFK27	-1.35586	CAGL0E01529g	0.826159
YIL138C	TPM2	-0.605391	CAGL0L08338g	1.57321
YPL043W	NOP4	-3.60698	CAGL0L12672g	-1.42855
YBR083W	TEC1	-2.38387	CAGL0M01716g	-0.206927
YPR048W	TAH18	-0.599105	CAGL0H08580g	1.57769
YNL281W	HCH1	-0.21617	CAGL0I02992g	1.96058
YPR001W	CIT3	0.730514	CAGL0L09086g	2.90529
YMR101C	SRT1	0.306689	CAGL0K03355g	2.48079
YLR222C	UTP13	-3.90085	CAGL0C00737g	-1.72936
YKR075C	YKR075C	-2.43893	CAGL0G02057g	-0.268791
YPL038W	MET31	-0.37296	CAGL0L12562g	1.79685
YDR338C	YDR338C	0.578628	CAGL0M01078g	2.74426
YNL007C	SIS1	1.46369	CAGL0H03707g	3.62291
YPL008W	CHL1	-0.304857	CAGL0L08844g	1.84422
YBR023C	CHS3	-1.02101	CAGL0I04840g	1.1249
YOR077W	RTS2	-0.0649847	CAGL0K05533g	2.08008
YKR084C	HBS1	0.286813	CAGL0G02255g	2.42529
YML119W	YML119W	-0.976629	CAGL0B02409g	1.15871
YJR051W	OSM1	-0.550901	CAGL0I01320g	1.57785
YMR241W	YHM2	-2.25222	CAGL0K07436g	-0.123738
YKL047W	ANR2	0.20465	CAGL0L01705g	2.32848
YGR205W	TDA10	0.219575	CAGL0K00891g	2.3424
YJR052W	RAD7	1.48036	CAGL0D06006g	3.592
YNL108C	YNL108C	-0.235208	CAGL0I02904g	1.87631
YDR243C	PRP28	-0.261148	CAGL0K11198g	1.84847
YGL059W	PKP2	1.76211	CAGL0F07007g	3.87008
YGL082W	YGL082W	0.633569	CAGL0H03289g	2.7342
YIL101C	XBP1	2.12986	CAGL0G02739g	4.22984
YLR054C	OSW2	0.456936	CAGL0F01859g	2.55586
YKL117W	SBA1	0.502327	CAGL0K11572g	2.59857
YOR285W	RDL1	0.871086	CAGL0M04675g	2.964
YDL020C	RPN4	1.37471	CAGL0K01727g	3.46511
YOR083W	WHI5	-0.202932	CAGL0K05643g	1.88483
YLR220W	CCC1	-0.955547	CAGL0C00693g	1.12653
YML080W	DUS1	-2.34418	CAGL0H04235g	-0.262282
YLR003C	CMS1	-2.21002	CAGL0J01155g	-0.130019
YLR009W	RLP24	-4.38612	CAGL0J00957g	-2.31453
YML013W	UBX2	0.755845	CAGL0H04785g	2.82694
YJR016C	ILV3	-2.70716	CAGL0B03993g	-0.637625
YGR177C	ATF2	-2.68506	CAGL0D05918g	-0.621318
YPL268W	PLC1	-0.679235	CAGL0A01177g	1.38376
YIL002W-A	YIL002W-A	-0.918395	CAGL0J02128g	1.13785
YFR025C	HIS2	0.371588	CAGL0I09009g	2.41797
YGR187C	HGH1	-3.13866	CAGL0D05500g	-1.09428
YOR356W	CIR2	-2.92784	CAGL0G06402g	-0.888111
YMR070W	MOT3	-2.11652	CAGL0K03003g	-0.0774502
YER152C	YER152C	0.104789	CAGL0I06578g	2.14171
YDL114W	YDL114W	1.97133	CAGL0H10450g	4.0074
YDR035W	ARO3	0.200687	CAGL0H10142g	2.2367
YOR179C	SYC1	-0.00923381	CAGL0G09779g	2.02645
YGL170C	SPO74	-1.73162	CAGL0L05830g	0.303699
YOR084W	LPX1	-0.467966	CAGL0J08547g	1.56396
YNL009W	IDP3	0.236401	CAGL0H03663g	2.26777
YJL033W	HCA4	-3.98791	CAGL0J01045g	-1.95657
YGL158W	RCK1	-3.14532	CAGL0F00649g	-1.11677
YLR354C	TAL1	-1.00834	CAGL0B03069g	1.0183
YKR087C	OMA1	0.240761	CAGL0G02321g	2.2674
YLR341W	SPO77	-1.04739	CAGL0G01012g	0.970036
YFL047W	RGD2	-0.245925	CAGL0K12892g	1.77021
YMR088C	VBA1	-0.960687	CAGL0J01375g	1.05525
YOR208W	PTP2	0.902856	CAGL0L02827g	2.91725
YGL033W	HOP2	-1.94786	CAGL0A01606g	0.0662414
YGR236C	SPG1	2.35817	CAGL0F07953g	4.37221
YCR045C	RRT12	0.0117605	CAGL0L10802g	2.02143
YDR216W	ADR1	-0.00132406	CAGL0E04884g	2.00832
YPL026C	SKS1	-0.932102	CAGL0I05390g	1.07701
YKR039W	GAP1	-1.27132	CAGL0L03267g	0.736203
YNL292W	PUS4	-1.44796	CAGL0M03619g	0.559216
YOR298W	MUM3	1.50057	CAGL0A03806g	3.50446
YER095W	RAD51	0.923952	CAGL0I05544g	2.92685
YPR144C	NOC4	-2.76847	CAGL0I10670g	-0.76755

## Sheet: DEGs - DOWN in Cg
Sc syst name	Sc gene name	Sc log2ratio(MMS/noMMS)	Cg ortholog	Cg log2ratio(MMS/noMMS)
YOL096C	COQ3	1.01792	CAGL0I07601g	-0.982328
YPL061W	ALD6	-3.46949	CAGL0H05137g	-5.4717
YDR418W	RPL12B	-3.35263	CAGL0F02937g	-5.36237
YLR367W	RPS22B	-4.00492	CAGL0K04587g	-6.01495
YDR518W	EUG1	0.419144	CAGL0H01727g	-1.59277
YER101C	AST2	1.41106	CAGL0G03267g	-0.600912
YOR107W	RGS2	-0.85529	CAGL0G04763g	-2.86752
YHR110W	ERP5	0.559483	CAGL0I01232g	-1.45465
YMR180C	CTL1	1.48993	CAGL0E06050g	-0.525769
YOL071W	SDH5	0.851089	CAGL0I08085g	-1.1681
YPR124W	CTR1	0.0240629	CAGL0D04708g	-1.99544
YGL008C	PMA1	-2.62979	CAGL0A00495g	-4.65365
YGL224C	SDT1	1.01269	CAGL0H09218g	-1.01486
YHR111W	UBA4	0.979685	CAGL0I01254g	-1.05204
YJL045W	YJL045W	1.08156	CAGL0J00847g	-0.956177
YPL230W	USV1	1.79423	CAGL0L00583g	-0.247393
YOR349W	CIN1	0.862333	CAGL0D02200g	-1.18113
YMR094W	CTF13	1.61798	CAGL0J01243g	-0.427038
YJL055W	YJL055W	0.537661	CAGL0J05038g	-1.51502
YDL033C	SLM3	-0.293959	CAGL0K01529g	-2.34809
YML110C	COQ5	0.464397	CAGL0J06710g	-1.59001
YFL045C	SEC53	-1.79479	CAGL0K12848g	-3.84952
YDR131C	YDR131C	1.28424	CAGL0L06468g	-0.780404
YLR059C	REX2	-0.87089	CAGL0F01727g	-2.94677
YOR205C	GEP3	-1.0151	CAGL0L02893g	-3.09158
YBR177C	EHT1	0.458702	CAGL0M06237g	-1.62345
YER156C	YER156C	-2.07477	CAGL0I08547g	-4.15882
YBR054W	YRO2	-0.200749	CAGL0H10076g	-2.29276
YBR011C	IPP1	-1.23221	CAGL0H09878g	-3.32458
YNL049C	SFB2	0.715534	CAGL0D01078g	-1.37967
YBR041W	FAT1	0.367154	CAGL0I04642g	-1.7334
YMR113W	FOL3	0.727857	CAGL0K03553g	-1.37364
YDR399W	HPT1	-3.48474	CAGL0F02563g	-5.58783
YLL033W	IRC19	1.40776	CAGL0D02860g	-0.69559
YPL244C	HUT1	0.173869	CAGL0H00847g	-1.93169
YJL105W	SET4	0.163371	CAGL0G04499g	-1.94238
YPL124W	SPC29	1.36705	CAGL0J06798g	-0.747796
YDL025C	RTK1	2.888	CAGL0K01661g	0.768816
YGR118W	RPS23A	-2.80587	CAGL0L04840g	-4.92792
YPR111W	DBF20	1.00482	CAGL0B04147g	-1.11889
YPR127W	YPR127W	0.65065	CAGL0D04752g	-1.47609
YBL024W	NCL1	-2.86198	CAGL0K01991g	-4.99067
YJL159W	HSP150	-0.513813	CAGL0I06182g	-2.64307
YPL033C	SRL4	1.55055	CAGL0L07018g	-0.590492
YGR061C	ADE6	-0.841972	CAGL0K04499g	-2.9985
YPL018W	CTF19	0.746434	CAGL0F02035g	-1.41038
YNL130C	CPT1	0.349902	CAGL0K09570g	-1.80774
YPR062W	FCY1	-1.59785	CAGL0D01562g	-3.75628
YPL199C	YPL199C	-0.52388	CAGL0G09119g	-2.68434
YEL040W	UTR2	-2.32446	CAGL0C02211g	-4.48512
YBR004C	GPI18	-0.54261	CAGL0C04235g	-2.70765
YHR201C	PPX1	0.294223	CAGL0L08602g	-1.87395
YPR019W	MCM4	0.308795	CAGL0K02431g	-1.86943
YGL245W	GUS1	-1.06433	CAGL0C01947g	-3.24768
YER038C	KRE29	1.50055	CAGL0C02299g	-0.684919
YGL093W	SPC105	1.45707	CAGL0H03047g	-0.732688
YDR231C	COX20	1.60847	CAGL0K11341g	-0.587188
YDL018C	ERP3	0.475167	CAGL0K01793g	-1.73752
YJL102W	MEF2	1.133	CAGL0L03652g	-1.08115
YJL127C-B	YJL127C-B	0.384875	CAGL0L05626g	-1.83521
YOL047C	LDS2	1.8323	CAGL0F00891g	-0.398693
YMR262W	YMR262W	2.37147	CAGL0H02365g	0.137877
YDR312W	SSF2	-1.23026	CAGL0J10890g	-3.46389
YJL099W	CHS6	1.13483	CAGL0L03608g	-1.10783
YBR147W	RTC2	2.95714	CAGL0L06710g	0.714445
YDR260C	SWM1	0.90126	CAGL0M08778g	-1.3475
YNL153C	GIM3	-0.911212	CAGL0J06006g	-3.16576
YCL067C	HMLALPHA2	-0.0939389	CAGL0B00264g	-2.34893
YDR273W	DON1	2.18616	CAGL0M08580g	-0.0961827
YDR078C	SHU2	1.4165	CAGL0K10142g	-0.873626
YOR288C	MPD1	2.0079	CAGL0M04741g	-0.285406
YCR014C	POL4	0.0186476	CAGL0L07700g	-2.27481
YLR137W	RKM5	0.956631	CAGL0M04411g	-1.33927
YBR169C	SSE2	2.17351	CAGL0M06083g	-0.134875
YKL165C	MCD4	0.946106	CAGL0M08448g	-1.36303
YDR519W	FPR2	0.236127	CAGL0H01705g	-2.08179
YOL109W	ZEO1	-1.12021	CAGL0E02255g	-3.44024
YPL165C	SET6	2.46632	CAGL0M02002g	0.144438
YJR006W	POL31	0.612762	CAGL0B03707g	-1.72191
YBR089C-A	NHP6B	-0.267601	CAGL0H08541g	-2.60987
YOR321W	PMT3	1.35895	CAGL0F00759g	-0.985371
YAR015W	ADE1	1.26284	CAGL0I04444g	-1.08828
YNL245C	CWC25	0.43791	CAGL0J07700g	-1.9138
YOR344C	TYE7	-1.04421	CAGL0E05566g	-3.40347
YML053C	YML053C	0.374912	CAGL0L01573g	-1.98836
YLR326W	YLR326W	0.605431	CAGL0A01001g	-1.76077
YGL027C	CWH41	-0.0191887	CAGL0A01452g	-2.39445
YGR221C	TOS2	-0.33238	CAGL0B02145g	-2.71784
YOR292C	YOR292C	2.16503	CAGL0M11330g	-0.225578
YML028W	TSA1	1.14198	CAGL0G07271g	-1.25192
YDR516C	EMI2	0.405072	CAGL0F00605g	-1.99987
YPR054W	SMK1	0.841367	CAGL0D01694g	-1.56957
YJL079C	PRY1	0.412843	CAGL0G07667g	-1.99839
YGR121C	MEP1	-0.356592	CAGL0I10747g	-2.78051
YDL233W	MFG1	1.128	CAGL0C05467g	-1.31831
YLR274W	MCM5	0.227407	CAGL0F04939g	-2.22154
YDR107C	TMN2	1.21906	CAGL0B01683g	-1.24046
YGL250W	RMR1	2.1959	CAGL0H07623g	-0.267187
YNL260C	LTO1	0.824983	CAGL0J07986g	-1.64149
YMR074C	SDD2	-0.195842	CAGL0K03091g	-2.66589
YDR374W-A	WIP1	0.0609493	CAGL0A02981g	-2.41446
YBR024W	SCO2	0.721755	CAGL0I04796g	-1.75854
YCR069W	CPR4	0.598269	CAGL0J03520g	-1.89012
YDL132W	CDC53	1.8463	CAGL0J09218g	-0.67967
YFL014W	HSP12	3.85172	CAGL0J04202g	1.32358
YGL138C	YGL138C	2.2828	CAGL0H08910g	-0.249296
YOL123W	HRP1	0.682147	CAGL0E01947g	-1.87116
YBR047W	FMP23	3.57664	CAGL0H09966g	1.02242
YGR266W	YGR266W	0.479832	CAGL0F08481g	-2.07496
YER030W	CHZ1	0.148886	CAGL0C02475g	-2.42727
YDR295C	HDA2	1.38391	CAGL0H01331g	-1.19673
YGL201C	MCM6	0.325841	CAGL0J06424g	-2.2644
YCR024C	SLM5	0.56147	CAGL0L08030g	-2.0445
YKL113C	RAD27	0.0193708	CAGL0K11506g	-2.59279
YDR342C	HXT7	-2.37692	CAGL0A02211g	-4.99158
YBL064C	PRX1	2.86812	CAGL0A04433g	0.250448
YDR315C	IPK1	0.614794	CAGL0H07271g	-2.03257
YMR013C	SEC59	0.301798	CAGL0M07700g	-2.35589
YHR043C	DOG2	0.945131	CAGL0D04092g	-1.71991
YLR077W	FMP25	-0.357819	CAGL0L13178g	-3.02949
YDR173C	ARG82	0.737241	CAGL0E00759g	-1.96015
YGR234W	YHB1	0.921866	CAGL0L06666g	-1.79413
YDR515W	SLF1	0.902311	CAGL0F00627g	-1.86071
YDR421W	ARO80	0.930867	CAGL0F03025g	-1.85249
YDR226W	ADK1	-1.69988	CAGL0K11418g	-4.48936
YLR178C	TFS1	3.73693	CAGL0B01100g	0.936662
YDR183W	PLP1	1.02596	CAGL0F05731g	-1.77981
YLR264W	RPS28B	-3.16221	CAGL0K06061g	-5.97133
YML128C	MSC1	3.25418	CAGL0B02563g	0.444188
YHR138C	YHR138C	2.40512	CAGL0G06006g	-0.409077
YEL017W	GTT3	0.145208	CAGL0M03311g	-2.69006
YMR232W	FUS2	0.852593	CAGL0M04917g	-1.98706
YPR017C	DSS4	0.00770576	CAGL0K02475g	-2.85819
YML100W	TSL1	3.1893	CAGL0J06468g	0.293078
YBR161W	CSH1	0.240923	CAGL0M05621g	-2.6567
YDR210W	YDR210W	0.297503	CAGL0F05329g	-2.62179
YKL152C	GPM1	-1.96449	CAGL0E06358g	-4.88475
YHR152W	SPO12	-0.866277	CAGL0I01914g	-3.78791
YGR194C	XKS1	2.4619	CAGL0G09339g	-0.480496
YMR184W	ADD37	2.05138	CAGL0L00539g	-0.899281
YER099C	PRS2	-0.689941	CAGL0I05500g	-3.64118
YLR180W	SAM1	-2.29225	CAGL0B01122g	-5.24855
YJR021C	REC107	0.971722	CAGL0M07832g	-2.00216
YGR251W	NOP19	-0.679074	CAGL0I02376g	-3.6647
YHR101C	BIG1	0.499071	CAGL0L11528g	-2.51113
YCL048W-A	YCL048W-A	1.30986	CAGL0B00594g	-1.70404
YLR080W	EMP46	2.37212	CAGL0L13244g	-0.660024
YDR050C	TPI1	-1.62695	CAGL0H08327g	-4.66371
YJR073C	OPI3	0.951576	CAGL0F00363g	-2.11986
YHR123W	EPT1	0.159073	CAGL0L13068g	-2.95473
YMR097C	MTG1	1.70706	CAGL0J01221g	-1.41735
YLR359W	ADE13	-0.226823	CAGL0B02794g	-3.36327
YDL069C	CBS1	0.91483	CAGL0D00726g	-2.22834
YJL194W	CDC6	-0.808885	CAGL0K00605g	-3.96251
YJL153C	INO1	2.79841	CAGL0I06050g	-0.361486
YCR040W	MATALPHA1	1.50386	CAGL0B01243g	-1.67913
YLR028C	ADE16	0.587758	CAGL0A03366g	-2.60913
YDL222C	FMP45	2.17573	CAGL0G05566g	-1.11785
YJR005C-A	LSO1	8.65218	CAGL0G06798g	5.31067
YNL274C	GOR1	2.71485	CAGL0J08272g	-0.639501
YPL121C	MEI5	-0.334328	CAGL0J06864g	-3.69242
YNL031C	HHT2	-1.17359	CAGL0M06655g	-4.69001
YOR190W	SPR1	1.14253	CAGL0G09515g	-2.39116
YKR052C	MRS4	2.0338	CAGL0K08250g	-1.54933
YKL067W	YNK1	0.551371	CAGL0M13277g	-3.08466
YOR128C	ADE2	1.89268	CAGL0K10340g	-1.77635
YGL002W	ERP6	0.198196	CAGL0A00627g	-3.55766
YDR358W	GGA1	3.13169	CAGL0A02629g	-0.656942
YPL003W	ULA1	1.71453	CAGL0L08954g	-2.07455
YHL040C	ARN1	1.52163	CAGL0E04092g	-2.36407
YAL044C	GCV3	1.65315	CAGL0M12188g	-2.30345
YMR258C	ROY1	1.16271	CAGL0H02453g	-2.82707
YOR236W	DFR1	0.430772	CAGL0J03894g	-3.57904
YJL035C	TAD2	0.760644	CAGL0J01023g	-3.26816
YPL092W	SSU1	4.71493	CAGL0H05687g	0.67865
YGL096W	TOS8	1.40344	CAGL0H02959g	-2.74181
YKL187C	FAT3	0.678829	CAGL0D00418g	-3.49926
YMR207C	HFA1	-0.618318	CAGL0L10780g	-4.94111
YBR088C	POL30	1.24533	CAGL0D01716g	-3.08474
YKR080W	MTD1	1.98514	CAGL0G02189g	-2.35754
YKL091C	YKL091C	1.9959	CAGL0D04290g	-2.38162
YKL163W	PIR3	1.83351	CAGL0M08514g	-2.64721
YML123C	PHO84	-1.16629	CAGL0B02475g	-5.93198
YJL160C	PIR5	1.03993	CAGL0I06204g	-3.91502
YHR096C	HXT5	2.06693	CAGL0A02321g	-2.95603
YLR058C	SHM2	1.48096	CAGL0F01749g	-3.93531
YAL062W	GDH3	1.152	CAGL0D00176g	-4.4482
YMR189W	GCV2	3.22166	CAGL0L00429g	-2.47113
YDR019C	GCV1	4.08403	CAGL0D04356g	-2.85099
YOR010C	TIR2	0.542716	CAGL0F01463g	-7.08177

## Sheet: Vs Hanseniaspora
All genes in this list are not conserved in either the slow-evolving lineage (SEL) or the fast-evolving lineage (FEL), or both, of Hanseniaspora genus (Steenwyk et al PLoS Biolog 2019).
Column "Chrom maintenance?" indicates whether the corresponding gene is involved in a chromosome maintenance process (Y) or not (N).
Gene	Syst name	Function	Chrom maintenance?	Sc log2ratio	Cg log2ratio
SAW1	YAL027W	5'- and 3'-flap DNA binding protein; recruits Rad1p-Rad10p to single-strand annealing intermediates with 3' non-homologous tails for removal during double-strand break repair; complexes with Rad1p-Rad10p and stimulates its endonuclease activity; green fluorescent protein (GFP)-fusion protein localizes to the nucleus	Y	0.709059	0.697427
MTW1	YAL034W-A	Essential component of the MIND kinetochore complex; joins kinetochore subunits contacting DNA to those contacting microtubules; critical to kinetochore assembly; complex consists of Mtw1p Including Nnf1p-Nsl1p-Dsn1p (MIND)	Y	0.230771	-0.408063
PSY4	YBL046W	Regulatory subunit of protein phosphatase PP4; presence of Psy4p in the PP4 complex (along with catalytic subunit Pph3p and Psy2p) is required for dephosphorylation of the histone variant H2AX, but not for dephosphorylation of Rad53p, during recovery from the DNA damage checkpoint; localization is cell-cycle dependent and regulated by Cdc28p phosphorylation; required for cisplatin resistance; hom…	Y	0.239215	-1.01708
MMS4	YBR098W	Subunit of structure-specific Mms4p-Mus81p endonuclease; cleaves branched DNA; involved in recombination, DNA repair, and joint molecule formation/resolution during meiotic recombination; phosphorylation of the non-catalytic subunit Mms4p by Cdc28p and Cdc5p during mitotic cell cycle activates the function of Mms4p-Mus81p	Y	1.24926	2.78151
IML3	YBR107C	Outer kinetochore protein and component of the Ctf19 complex; involved in the establishment of pericentromeric cohesion during mitosis; prevents non-disjunction of sister chromatids during meiosis II; forms a stable complex with Chl4p; required for localization of Sgo1p to pericentric sites during meiosis I; orthologous to human centromere constitutive-associated network (CCAN) subunit CENP-L and…	Y	0.740938	0.270307
SLI15	YBR156C	Subunit of the conserved chromosomal passenger complex (CPC); complex regulates kinetochore-microtubule attachments, activation of the spindle tension checkpoint, and mitotic spindle disassembly; other complex members are Ipl1p, Bir1p, and Nbl1p	Y	0.0105393	0.133671
EXO5	YBR163W	Mitochondrial 5'-3' exonuclease and sliding exonuclease; required for mitochondrial genome maintenance; distantly related to the RecB nuclease domain of bacterial RecBCD recombinases; may be regulated by the transcription factor Ace2	Y	-0.385598	-0.604473
AME1	YBR211C	Essential kinetochore protein associated with microtubules and SPBs; component of the kinetochore sub-complex COMA (Ctf19p, Okp1p, Mcm21p, Ame1p); involved in spindle checkpoint maintenance; orthologous to human centromere constitutive-associated network (CCAN) subunit CENP-U and fission yeast Mis17; relative distribution to the nucleus increases upon DNA replication stress	Y	0.443334	-0.886367
TDP1	YBR223C	Tyrosyl-DNA phosphodiesterase I; hydrolyzes 3' and 5'-phosphotyrosyl bonds; involved in the repair of DNA lesions created by topo I and topo II; mutations in the human homolog, TDP1, result in the a neurodegenerative disease, spinocerebellar ataxia with axonal neuropathy (SCAN1); yeast cells and human rhabdomyosarcoma lines that overexpress TDP1 both exhibit elevated dosage chromosomal instabilit…	Y	0.399911	0.963632
DAD3	YBR233W-A	Essential subunit of the Dam1 complex (aka DASH complex); complex couples kinetochores to the force produced by MT depolymerization thereby aiding in chromosome segregation; is transferred to the kinetochore prior to mitosis	Y	-1.32136	-0.170818
MRC1	YCL061C	S-phase checkpoint protein required for DNA replication; couples DNA helicase and polymerase; interacts with and stabilizes Pol2p at stalled replication forks during stress, where it forms a pausing complex with Tof1p and is phosphorylated by Mec1p; defines a novel S-phase checkpoint with Hog1p that coordinates DNA replication and transcription upon osmostress; protects uncapped telomeres; Dia2p-…	Y	-0.0510659	-0.188309
CSM1	YCR086W	Nucleolar protein that mediates homolog segregation during meiosis I; forms a complex with Lrs4p and then Mam1p at kinetochores; required for condensin recruitment to the replication fork barrier site and rDNA repeat segregation	Y	0.530792	0.486942
TMA17	YDL110C	ATPase dedicated chaperone that adapts proteasome assembly to stress; Tma17p is induced upon stress; interacts with Rpt6p to assist its pairing to Rpt3p and early steps in proteasome biogenesis; associates with ribosomes; heterozygous deletion demonstrated increases in chromosome instability in a rad9 deletion background; protein abundance is decreased upon intracellular iron depletion	Y	0.881383	0.798893
MGT1	YDL200C	DNA repair methyltransferase (6-O-methylguanine-DNA methylase); involved in protection against DNA alkylation damage	Y	0.480239	0.69506
CDC13	YDL220C	Single stranded DNA-binding protein found at TG1-3 telomere G-tails; key roles in regulation of telomerase, telomere end protection, conventional telomere replication; regulates telomere replication through recruitment of specific sub-complexes, essential function is telomere capping; forms homodimer via N-terminus; disruption of dimerization leads to short telomeres; autophagy and proteasome are…	Y	-0.161693	-0.152632
RAD61	YDR014W	Subunit of a complex that inhibits sister chromatid cohesion; also negatively regulates chromosome condensation; inhibited by Eco1p-acetylated cohesin subunits Smc3p and Mcd1p; binds Smc3p ATPase head of cohesin; related to the human Wapl protein that controls the association of cohesin with chromatin	Y	0.309735	-1.51154
HED1	YDR014W-A	Meiosis-specific protein; down-regulates Rad51p-mediated mitotic recombination when the meiotic recombination machinery is impaired; promotes synapsis and required for the normal morphogenesis of synaptonemal complex; prevents the recruitment of Rad54p to site-specific DNA double-strand breaks in vivo; early meiotic gene, transcribed specifically during meiotic prophase	Y	2.55541	0.659302
DAD1	YDR016C	Essential subunit of the Dam1 complex (aka DASH complex); complex couples kinetochores to the force produced by MT depolymerization thereby aiding in chromosome segregation; is transferred to the kinetochore prior to mitosis	Y	0.0663839	0.70873
PDS1	YDR113C	Securin; inhibits anaphase by binding separin Esp1p; blocks cyclin destruction and mitotic exit, essential for meiotic progression and mitotic cell cycle arrest; localization is cell-cycle dependent and regulated by Cdc28p phosphorylation	Y	0.534809	0.396321
FIN1	YDR130C	Spindle pole body-related intermediate filament protein; forms cell cycle-specific filaments between spindle pole bodies in dividing cells; localizes to poles and microtubules of spindle during anaphase and contributes to spindle stability; involved in Glc7p localization and regulation; relative distribution to the nucleus increases upon DNA replication stress	Y	0.11342	0.920156
HPR1	YDR138W	Subunit of THO/TREX complexes; this complex couple transcription elongation with mitotic recombination and with mRNA metabolism and export, subunit of an RNA Pol II complex; regulates lifespan; involved in telomere maintenance; similar to Top1p	Y	0.709761	-0.574792
SPC19	YDR201W	Essential subunit of the Dam1 complex (aka DASH complex); complex couples kinetochores to the force produced by MT depolymerization thereby aiding in chromosome segregation; also localized to nuclear side of spindle pole body	Y	-0.226135	0.728446
RAD9	YDR217C	DNA damage-dependent checkpoint protein; required for cell-cycle arrest in G1/S, intra-S, and G2/M, plays a role in postreplication repair (PRR) pathway; transmits checkpoint signal by activating Rad53p and Chk1p; hyperphosphorylated by Mec1p and Tel1p; multiple cyclin dependent kinase consensus sites and the C-terminal BRCT domain contribute to DNA damage checkpoint activation; Rad9p Chk1 Activa…	Y	-0.773004	0.430665
CHL4	YDR254W	Outer kinetochore protein required for chromosome stability; involved in new kinetochore assembly and sister chromatid cohesion; forms a stable complex with Iml3p; peripheral component of the Ctf19 kinetochore complex that interacts with Ctf19p, Ctf3p, and Mif2p; required for the spindle assembly checkpoint; orthologous to human centromere constitutive-associated network (CCAN) subunit CENP-N and…	Y	0.664102	-0.940192
ZIP1	YDR285W	Transverse filament protein of the synaptonemal complex; required for normal levels of meiotic recombination and pairing between homologous chromosome during meiosis; required for meiotic recombination between non-allelc sites; potential Cdc28p substrate	Y	0.526018	-0.260446
NSE3	YDR288W	Component of the SMC5-SMC6 complex; this complex plays a key role in the removal of X-shaped DNA structures that arise between sister chromatids during DNA replication and repair; protein abundance increases in response to DNA replication stress	Y	0.461685	0.130669
MCM21	YDR318W	Component of the kinetochore sub-complex COMA; COMA (Ctf19p, Okp1p, Mcm21p, Ame1p) bridges kinetochore subunits in contact with centromeric DNA with subunits bound to microtubules during kinetochore assembly; involved in minichromosome maintenance; modified by sumoylation; orthologous to human centromere constitutive-associated network (CCAN) subunit CENP-O and fission yeast mal2	Y	0.137805	0.644586
DAD4	YDR320C-A	Essential subunit of the Dam1 complex (aka DASH complex); complex couples kinetochores to the force produced by MT depolymerization thereby aiding in chromosome segregation; is transferred to the kinetochore prior to mitosis	Y	-0.42375	0.320405
XRS2	YDR369C	Protein required for DNA repair; component of the Mre11 complex, which is involved in double strand breaks, meiotic recombination, telomere maintenance, and checkpoint signaling	Y	0.827441	0.164979
WIP1	YDR374W-A	Kinetochore localized protein of unknown function; interacts with Cnn1p (CENP-T); orthologous to human centromere constitutive-associated network (CCAN) subunit CENP-W and fission yeast new1	Y	0.0609493	-2.41446
NKP1	YDR383C	Central kinetochore protein and subunit of the Ctf19 complex; mutants have elevated rates of chromosome loss; orthologous to fission yeast kinetochore protein fta4	Y	-1.22797	1.20379
LRS4	YDR439W	Nucleolar protein that forms a complex with Csm1p; and then Mam1p at kinetochores during meiosis I to mediate accurate homolog segregation; required for condensin recruitment to the replication fork barrier site and rDNA repeat segregation	Y	-0.207041	0.432002
KRE28	YDR532C	Subunit of a kinetochore-microtubule binding complex; complex bridges centromeric heterochromatin and kinetochore MAPs and motors; required for sister chromatid bi-orientation and kinetochore binding of SAC components; complex also includes Spc105p; modified by sumoylation	Y	0.379549	0.134417
SPC25	YER018C	Component of the kinetochore-associated Ndc80 complex; involved in chromosome segregation, spindle checkpoint activity, and kinetochore clustering; evolutionarily conserved; other members include Ndc80p, Nuf2p, Spc24p, and Spc25p	Y	-0.153948	0.14414
MEI4	YER044C-A	Meiosis-specific protein involved in forming DSBs; involved in double-strand break (DSBs) formation during meiotic recombination; required for chromosome synapsis and production of viable spores	Y	-0.0788344	0.689593
IES5	YER092W	Non-essential INO80 chromatin remodeling complex subunit; deletion affects telomere maintenance via recombination	Y	1.03342	-0.208638
MAM1	YER106W	Monopolin; meiosis-specific kinetochore-associated protein involved in monopolar attachment of sister kinetochores to the meiotic spindle; subunit of monopolin, a complex that prevents biorientation of sister kinetochores to ensure homolog biorientation during meiosis I; regulates the conformation, enzyme kinetics and substrate specificity of the Dsn1p kinase, Hrr1p; expressed only during the fir…	Y	0.228805	3.12381
CNN1	YFR046C	Kinetochore protein; associated with the essential kinetochore proteins Nnf1p and Spc24p; phosphorylated by Clb5-Cdk1, Mps1p, Ipl1p and to a lesser extent by Clb2-Cdk1; localizes to the lower region of the Ndc80 complex during anaphase and regulates KMN activity by inhibiting the Mtw1 and Spc105 complexes from binding to the Ndc80 complex; similar to metazoan CENP-T	Y	0.815288	0.07017
ALK1	YGL021W	Protein kinase; along with its paralog, ALK2, required for proper spindle positioning and nuclear segregation following mitotic arrest, proper organization of cell polarity factors in mitosis, proper localization of formins and polarity factors, and survival in cells that activate spindle assembly checkpoint; phosphorylated in response to DNA damage; ALK1 has a paralog, ALK2, that arose from the …	Y	-1.70008	-0.486896
YBP2	YGL060W	Central kinetochore associated protein; mediates mitotic progression; interacts with several central kinetochore proteins and centromeric histone Cse4p; role in resistance to oxidative stress; similar to Slk19p; YBP2 has a paralog, YBP1, that arose from the whole genome duplication	Y	0.970503	0.809337
DUO1	YGL061C	Essential subunit of the Dam1 complex (aka DASH complex); cooperates with Dam1p to connect the DASH complex with microtubules (MT); couples kinetochores to the force produced by MT depolymerization thereby aiding in chromosome segregation; is transferred to the kinetochore prior to mitosis	Y	0.272326	-0.383651
MAD1	YGL086W	Coiled-coil protein involved in spindle-assembly checkpoint; required for inhibition of karyopherin/importin Pse1p (aka Kap121p) upon spindle assembly checkpoint arrest; phosphorylated by Mps1p upon checkpoint activation which leads to inhibition of anaphase promoting complex activity; forms a complex with Mad2p; gene dosage imbalance between MAD1 and MAD2 leads to chromosome instability	Y	0.00457646	0.241562
SPC105	YGL093W	Subunit of a kinetochore-microtubule binding complex; complex bridges centromeric heterochromatin and kinetochore MAPs and motors; required for sister chromatid bi-orientation and kinetochore binding of SAC components; complex also includes Kre28p; modified by sumoylation	Y	1.45707	-0.732688
DAM1	YGR113W	Essential subunit of the Dam1 complex (aka DASH complex); cooperates with Duo1p to connect the DASH complex with the microtubules (MT); couples kinetochores to the force produced by MT depolymerization thereby aiding in chromosome segregation; Ipl1p target for regulating kinetochore-MT attachments	Y	0.600036	-0.0936805
CBF2	YGR140W	Essential kinetochore protein; component of the CBF3 multisubunit complex that binds to the CDEIII region of the centromere; Cbf2p also binds to the CDEII region possibly forming a different multimeric complex, ubiquitinated in vivo; sumoylated in an Mms21p-dependent manner; relative distribution to the spindle pole body decreases upon DNA replication stress	Y	-0.912706	-1.34869
OKP1	YGR179C	Outer kinetochore protein required for accurate chromosome segregation; component of COMA (Ctf19p, Okp1p, Mcm21p, Ame1p) a kinetochore sub-complex which functions as a platform for kinetochore assembly; orthologous to human centromere constitutive-associated network (CCAN) subunit CENP-Q and fission yeast fta7	Y	0.783387	0.215418
SPO13	YHR014W	Meiotic regulator; involved in maintaining sister chromatid cohesion during meiosis I as well as promoting proper attachment of kinetochores to the spindle during meiosis I and meiosis II; anaphase-promoting complex (APC) substrate that is degraded during anaphase I; expressed only in meiotic cells	Y	0.648123	0.960023
SAE3	YHR079C-A	Meiosis-specific protein involved in meiotic recombination; involved in DMC1-dependent meiotic recombination; forms heterodimer with Mei5p; proposed to be an assembly factor for Dmc1p	Y	1.19675	-0.573598
REC104	YHR157W	Protein involved in early stages of meiotic recombination; required for meiotic crossing over; forms a complex with Rec102p and Spo11p necessary during the initiation of recombination	Y	1.2933	2.0008
THP2	YHR167W	Subunit of the THO and TREX complexes; THO connects transcription elongation and mitotic recombination, and TREX is recruited to activated genes and couples transcription to mRNA export; involved in telomere maintenance	Y	0.123239	0.425914
CSM2	YIL132C	Component of Shu complex (aka PCSS complex); Shu complex also includes Psy3, Shu1, Shu2, and promotes error-free DNA repair,; Shu complex mediates inhibition of Srs2p function; promotes formation of Rad51p filaments; Psy3p and Csm2p contain similar DNA-binding regions which work together to form a single DNA binding site; required for accurate chromosome segregation during meiosis	Y	-0.69683	-1.41128
NDC80	YIL144W	Component of the kinetochore-associated Ndc80 complex; conserved coiled-coil protein involved in chromosome segregation, spindle checkpoint activity, and kinetochore assembly and clustering; evolutionarily conserved; complex members include Ndc80p, Nuf2p, Scp24p, and Spc25p; modified by sumoylation	Y	0.143282	0.158098
DSN1	YIR010W	Essential component of the MIND kinetochore complex; joins kinetochore subunits contacting DNA to those contacting microtubules; Dsn1p phosphorylation promotes interaction between outer and inner kinetochore proteins; kinetochore receptor for monopolin, via interaction with subunit Csm1p; essential for meiotic but not mitotic chromosome segregation; MIND complex consists of Mtw1p, Nnf1p, Nsl1p an…	Y	-0.679316	0.0809151
MPS3	YJL019W	Nuclear envelope protein; required for SPB insertion, SPB duplication, Kar5p localization near the SPB and nuclear fusion; interacts with Mps2p to tether half-bridge to core SPB; N-terminal acetylation by Eco1p regulates its role in nuclear organization; localizes to the SPB half bridge and telomeres during meiosis; required with Ndj1p and Csm4p for meiotic bouquet formation and telomere-led rapi…	Y	-1.05073	-1.32302
MAD2	YJL030W	Component of the spindle-assembly checkpoint complex; delays onset of anaphase in cells with defects in mitotic spindle assembly; forms a complex with Mad1p; regulates APC/C activity during prometaphase and metaphase of meiosis I; gene dosage imbalance between MAD1 and MAD2 leads to chromosome instability	Y	0.872123	0.1895
RFA3	YJL173C	Subunit of heterotrimeric Replication Protein A (RPA); RPA is a highly conserved single-stranded DNA binding protein complex involved in DNA replication, repair, recombination; RPA protects against inappropriate telomere recombination, and upon telomere uncapping, prevents cell proliferation by a checkpoint-independent pathway; with Sgs1p-Top2p-Rmi1p, stimulates DNA catenation/decatenation activi…	Y	0.489704	0.194615
REC107	YJR021C	Protein involved in early stages of meiotic recombination; involved in coordination between the initiation of recombination and the first division of meiosis; part of a complex (Rec107p-Mei4p-Rec114p) required for ds break formation	Y	0.971722	-2.00216
POL32	YJR043C	Third subunit of DNA polymerase delta; involved in chromosomal DNA replication; required for error-prone DNA synthesis in the presence of DNA damage and processivity; forms a complex with Rev3p, Rev7p and Pol31p; interacts with Hys2p, PCNA (Pol30p), and Pol1p	Y	-0.00301574	-0.947683
TAH11	YJR046W	DNA replication licensing factor; required for pre-replication complex assembly	Y	0.570026	0.0950481
BFA1	YJR053W	Subunit of a two-component GTPase-activating protein, Bfa1p-Bub2p; contributes to GAP activity, inactivating Tem1 by stimulating GTP hydrolysis following damage or misalignment of the mitotic spindle; functions as a guanine-nucleotide exchange inhibitor (GDI) for Tem1p; involved in multiple cell cycle checkpoint pathways that control mitotic exit; required when telomeres are damaged, but not for …	Y	-0.912335	0.145569
NNF1	YJR112W	Essential component of the MIND kinetochore complex; joins kinetochore subunits contacting DNA to those contacting microtubules; required for accurate chromosome segregation; complex consists of Mtw1p Including Nnf1p-Nsl1p-Dsn1p (MIND)	Y	-1.4469	0.0666074
MCM22	YJR135C	Outer kinetochore protein and component of the Ctf3 subcomplex; binds to centromeric DNA in a Ctf19p-dependent manner; involved in chromosome segregation and minichromosome maintenance; orthologous to human centromere constitutive-associated network (CCAN) subunit CENP-K and fission yeast sim4	Y	-0.317402	0.457374
CCE1	YKL011C	Mitochondrial cruciform cutting endonuclease; cleaves Holliday junctions formed during recombination of mitochondrial DNA; CCE1 has a paralog, MRS1, that arose from the whole genome duplication	Y	1.01281	-0.931376
ASK1	YKL052C	Essential subunit of the Dam1 complex (aka DASH complex); couples kinetochores to the force produced by MT depolymerization thereby aiding in chromosome segregation; phosphorylated during the cell cycle by cyclin-dependent kinases; sumoylated in an Mms21p-dependent manner; protein abundance increases in response to DNA replication stress	Y	-0.0332249	1.63734
SLD2	YKL108W	Single-stranded DNA origin-binding and annealing protein; required for initiation of DNA replication; phosphorylated in S phase by cyclin-dependent kinases (Cdks), promoting origin binding, DNA replication and Dpb11p complex formation; component of the preloading complex; binds the Mcm2-7p complex to prevent inappropriate Mcm2-7p interaction with the GINS complex in G1; required for S phase check…	Y	0.823692	-0.422733
HSK3	YKL138C-A	Essential subunit of the Dam1 complex (aka DASH complex); complex couples kinetochores to the force produced by MT depolymerization thereby aiding in chromosome segregation; is transferred to the kinetochore prior to mitosis	Y	-0.321452	-1.43004
VPS51	YKR020W	Component of the GARP (Golgi-associated retrograde protein) complex; GARP is required for the recycling of proteins from endosomes to the late Golgi, and for mitosis after DNA damage induced checkpoint arrest; links the (VFT/GARP) complex to the SNARE Tlg1p; members of the GARP complex are Vps51p-Vps52p-Vps53p-Vps54p	Y	1.23824	1.22059
SPC34	YKR037C	Essential subunit of the Dam1 complex (aka DASH complex); complex couples kinetochores to the force produced by MT depolymerization thereby aiding in chromosome segregation; also localized to nuclear side of spindle pole body	Y	0.417097	0.0676851
DAD2	YKR083C	Essential subunit of the Dam1 complex (aka DASH complex); complex couples kinetochores to the force produced by MT depolymerization thereby aiding in chromosome segregation; is transferred to the kinetochore prior to mitosis	Y	-0.366793	-0.486283
SLX4	YLR135W	Endonuclease involved in processing DNA; acts during recombination, repair; promotes template switching during break-induced replication (BIR), causing non-reciprocal translocations (NRTs); cleaves branched structures in complex with Slx1p; involved in interstrand cross-link repair, Rad1p/Rad10p-dependent removal of 3'-nonhomologous tails during DSBR via single-strand annealing; relative distribu…	Y	0.17988	0.703722
RFX1	YLR176C	Major transcriptional repressor of DNA-damage-regulated genes; recruits repressors Tup1p and Cyc8p to their promoters; involved in DNA damage and replication checkpoint pathway; similar to a family of mammalian DNA binding RFX1-4 proteins	Y	1.26405	-0.155926
MSC3	YLR219W	Protein of unknown function; green fluorescent protein (GFP)-fusion protein localizes to the cell periphery; msc3 mutants are defective in directing meiotic recombination events to homologous chromatids; potential Cdc28p substrate; protein abundance increases in response to DNA replication stress	Y	0.787624	1.36081
RED1	YLR263W	Protein component of the synaptonemal complex axial elements; involved in chromosome segregation during the first meiotic division; critical for coupling checkpoint signaling to SC formation; promotes interhomolog recombination by phosphorylating Hop1p; also interacts with Mec3p and Ddc1p	Y	-0.680659	2.02026
NEJ1	YLR265C	Protein involved in regulation of nonhomologous end joining; interacts with DNA ligase IV components Dnl4p and Lif1p; repressed by MAT heterozygosity; regulates cellular distribution of Lif1p	Y	0.28806	0.731501
MEC3	YLR288C	DNA damage and meiotic pachytene checkpoint protein; subunit of a heterotrimeric complex (Rad17p-Mec3p-Ddc1p) that forms a sliding clamp, loaded onto partial duplex DNA by a clamp loader complex; homolog of human and S. pombe Hus1	Y	0.467981	2.96268
NKP2	YLR315W	Central kinetochore protein and subunit of the Ctf19 complex; mutants have elevated rates of chromosome loss; orthologous to fission yeast kinetochore protein cnl2	Y	0.190104	0.90802
REC102	YLR329W	Protein involved in early stages of meiotic recombination; required for chromosome synapsis; forms a complex with Rec104p and Spo11p necessary during the initiation of recombination	Y	0.677726	-0.582648
CTF3	YLR381W	Outer kinetochore protein that forms a complex with Mcm16p and Mcm22p; may bind the kinetochore to spindle microtubules; required for the spindle assembly checkpoint; orthologous to human centromere constitutive-associated network (CCAN) subunit CENP-I and fission yeast mis6	Y	0.298493	-0.542145
DIF1	YLR437C	Protein that regulates nuclear localization of Rnr2p and Rnr4p; phosphorylated by Dun1p in response to DNA damage and degraded; N-terminal half shows similarity to S. pombe Spd1 protein; DIF1 has a paralog, SML1, that arose from the whole genome duplication	Y	-0.933007	-1.20832
SML1	YML058W	Ribonucleotide reductase inhibitor; involved in regulating dNTP production; regulated by Mec1p and Rad53p during DNA damage and S phase; SML1 has a paralog, DIF1, that arose from the whole genome duplication	Y	-0.991621	0.00179236
MFT1	YML062C	Subunit of the THO complex; THO is a nuclear complex comprised of Hpr1p, Mft1p, Rlr1p, and Thp2p, that is involved in transcription elongation and mitotic recombination; involved in telomere maintenance	Y	0.820414	-0.942261
SPC24	YMR117C	Component of the kinetochore-associated Ndc80 complex; involved in chromosome segregation, spindle checkpoint activity, and kinetochore clustering; evolutionarily conserved; other members include Ndc80p, Nuf2p, Spc24p, and Spc25p	Y	-0.642683	-0.129964
REC114	YMR133W	Protein involved in early stages of meiotic recombination; possibly involved in the coordination of recombination and meiotic division; mutations lead to premature initiation of the first meiotic division	Y	1.3961	-0.243284
DSK2	YMR276W	Nuclear-enriched ubiquitin-like polyubiquitin-binding protein; required for spindle pole body (SPB) duplication and for transit through the G2/M phase of the cell cycle; involved in proteolysis; interacts with the proteasome; protein abundance increases in response to DNA replication stress	Y	0.578667	1.40851
IBD2	YNL164C	Component of the BUB2-dependent spindle checkpoint pathway; interacts with Bfa1p and functions upstream of Bub2p and Bfa1p	Y	-0.493921	1.06325
CRT10	YOL063C	Protein involved in transcriptional regulation of RNR2 and RNR3; expression of the gene is induced by DNA damage and null mutations confer increased resistance to hydroxyurea; N-terminal region has a leucine repeat and a WD40 repeat	Y	0.45907	0.8503
NUF2	YOL069W	Component of the kinetochore-associated Ndc80 complex; involved in chromosome segregation, spindle checkpoint activity, and kinetochore clustering; evolutionarily conserved; other members include Ndc80p, Nuf2p, Spc24p, and Spc25p	Y	-0.199826	-0.553245
SGO1	YOR073W	Component of the spindle checkpoint; involved in sensing lack of tension on mitotic chromosomes; protects centromeric Rec8p at meiosis I; required for accurate chromosomal segregation at meiosis II and for mitotic chromosome stability; recruits condensin to the pericentric region of chromosomes during meiosis; dissociates from pericentromeres when sister kinetochores are under tension	Y	-1.66559	0.324281
DIA2	YOR080W	Origin-binding F-box protein; forms SCF ubiquitin ligase complex with Skp1p and Cdc53p; functions in ubiquitination of silent chromatin structural protein Sir4p; required to target Cdc6p for destruction during G1 phase; required for deactivation of Rad53 checkpoint kinase, completion of DNA replication during recovery from DNA damage, assembly of RSC complex, RSC-mediated transcription regulation…	Y	-0.0431572	-1.86332
WHI5	YOR083W	Repressor of G1 transcription; binds to SCB binding factor (SBF) at SCB target promoters in early G1; dilution of Whi5p concentration during cell growth determines cell size; phosphorylation of Whi5p by the CDK, Cln3p/Cdc28p relieves repression and promoter binding by Whi5, and contributes to both the determination of critical cell size at START and cell fate; periodically expressed in G1	Y	-0.202932	1.88483
IES4	YOR189W	Component of the INO80 chromatiin remodeling complex; target of the Mec1p/Tel1p DNA damage signaling pathway; proposed to link chromatin remodeling to replication checkpoint responses	Y	-0.0141046	-0.688907
NAT5	YOR253W	Subunit of protein N-terminal acetyltransferase NatA; NatA is comprised of Nat1p, Ard1p, and Nat5p; N-terminally acetylates many proteins, which influences multiple processes such as the cell cycle, heat-shock resistance, mating, sporulation, and telomeric silencing	Y	-0.971651	-1.41276
MSC6	YOR354C	Multicopy suppressor of HER2 involved in mitochondrial translation; mutant is defective in directing meiotic recombination events to homologous chromatids	Y	-0.453932	-2.08664
NDD1	YOR372C	Transcriptional activator essential for nuclear division; localized to the nucleus; essential component of the mechanism that activates the expression of a set of late-S-phase-specific genes; turnover is tightly regulated during cell cycle and in response to DNA damage	Y	-0.836935	-0.276806
CTF19	YPL018W	Outer kinetochore protein, needed for accurate chromosome segregation; component of kinetochore sub-complex COMA (Ctf19p, Okp1p, Mcm21p, Ame1p) that functions as platform for kinetochore assembly; required for spindle assembly checkpoint; minimizes potentially deleterious centromere-proximal crossovers by preventing meiotic DNA break formation proximal to centromere; homolog of human centromere c…	Y	0.746434	-1.41038
NSL1	YPL233W	Essential component of the MIND kinetochore complex; joins kinetochore subunits contacting DNA to those contacting microtubules; required for accurate chromosome segregation; complex consists of Mtw1p Including Nnf1p-Nsl1p-Dsn1p (MIND)	Y	-0.671978	-0.10673
KAR9	YPL269W	Spindle positioning factor; orients astral microtubules, connecting them to actin cables at the cortex with Bim1p and Myo2, resulting in proper spindle positioning; targeted for StuBL-dependent degradation at kinetochores by Slx5p-Slx8p, ensuring chromosome transmission fidelity and correct spindle positioning; role in karyogamy; localizes to the shmoo tip, the growing bud-tip, the nucleus, the k…	Y	-0.526954	-0.526846
MCM16	YPR046W	Component of the Ctf19 complex and the COMA subcomplex; involved in kinetochore-microtubule mediated chromosome segregation; binds to centromere DNA; orthologous to human centromere constitutive-associated network (CCAN) subunit CENP-H and fission yeast fta3	Y	0.507795	0.693781
SHE1	YBL031W	Mitotic spindle protein; interacts with components of the Dam1 (DASH) complex, its effector Sli15p, and microtubule-associated protein Bim1p; also localizes to nuclear microtubules and to the bud neck in a ring-shaped structure; inhibits dynein function	Y	-1.03667	0.781434
DUT1	YBR252W	Deoxyuridine triphosphate diphosphatase (dUTPase); catalyzes hydrolysis of dUTP to dUMP and PPi, thereby preventing incorporation of uracil into DNA during replication; critical for the maintenance of genetic stability; also has diphosphatase activity on deoxyinosine triphosphate; human homolog DUT allows growth of yeast haploid dut1 null mutant after sporulation of heterozygous diploid	Y	-1.80986	-3.45129
RIF1	YBR275C	Protein that binds to the Rap1p C-terminus; acts synergistically with Rif2p to help control telomere length and establish telomeric silencing; involved in control of DNA replication; contributes to resection of DNA double strand breaks (DSBs); deletion results in telomere elongation	Y	-0.269421	-1.984
POL4	YCR014C	DNA polymerase IV; undergoes pair-wise interactions with Dnl4p-Lif1p and Rad27p to mediate repair of DNA double-strand breaks by non-homologous end joining (NHEJ); homologous to mammalian DNA polymerase beta	Y	0.0186476	-2.27481
NUR1	YDL089W	Protein involved in regulation of mitotic exit; dephosphorylation target of Cdc14p in anaphase, which promotes timely rDNA segregation and allows mitotic progression; interacts with Csm1p, Lrs4p; required for rDNA repeat stability; null mutant causes increase in unequal sister-chromatid exchange; GFP-fusion protein localizes to the nuclear periphery, possible Cdc28p substrate	Y	1.76682	0.688295
MHF2	YDL160C-A	Component of the heterotetrameric MHF histone-fold complex; in humans the MHF complex interacts with both DNA and Mph1p ortholog FANCM to stabilize and remodel blocked replication forks and repair damaged DNA; mhf2 srs2 double mutants are MMS hypersensitive; orthologous to human centromere constitutive-associated network (CCAN) subunit CENP-X, also known as MHF2	Y	-0.59981	0.994572
APC4	YDR118W	Subunit of the Anaphase-Promoting Complex/Cyclosome (APC/C); APC/C is a ubiquitin-protein ligase required for degradation of anaphase inhibitors, including mitotic cyclins, during the metaphase/anaphase transition; component of the platform domain of the APC/C, based on structural analysis; relative distribution to the nucleus increases upon DNA replication stress	Y	1.03306	-0.3757
IES6	YEL044W	Component of the INO80 chromatin remodeling complex; critical for INO80 function; involved in regulation of chromosome segregation and maintenance of normal centromeric chromatin structure; human ortholog INO80C is a member of the human INO80 complex; implicated in DNA repair based on genetic interactions with RAD52 epistasis genes	Y	-0.107043	2.07671
CHZ1	YER030W	Histone chaperone for Htz1p/H2A-H2B dimer; required for the stabilization of the Chz1p-Htz1-H2B complex; has overlapping function with Nap1p; null mutant displays weak sensitivity to MMS and benomyl; contains a highly conserved CHZ motif; protein abundance increases in response to DNA replication stress	Y	0.148886	-2.42727
KRE29	YER038C	Subunit of the SMC5-SMC6 complex; this complex is involved in removal of X-shaped DNA structures that arise between sister chromatids during DNA replication and repair; heterozygous mutant shows haploinsufficiency in K1 killer toxin resistance	Y	1.50055	-0.684919
MAG1	YER142C	3-methyl-adenine DNA glycosylase; involved in protecting DNA against alkylating agents; initiates base excision repair by removing damaged bases to create abasic sites that are subsequently repaired; protein abundance increases in response to DNA replication stress	Y	2.41443	4.13777
ECO1	YFR027W	Acetyltransferase; required for establishment of sister chromatid cohesion; acetylates Mps3p to regulate nuclear organization; modifies Smc3p at replication forks and Mcd1p in response to dsDNA breaks; phosphorylated by three kinases (Cdc28p, Cdc7p, Mck1p) to generate pair of phosphates spaced precisely for recognition by ubiquitin ligase SCF-Cdc4; mutations in human homolog ESCO2 cause Roberts s…	Y	1.25698	0.872353
LIF1	YGL090W	Component of the DNA ligase IV complex; this complex mediates nonhomologous end joining in DNA double-strand break repair; physically interacts with Dnl4p and Nej1p; homologous to mammalian XRCC4 protein	Y	0.821328	3.93268
ZIP2	YGL249W	Meiosis-specific protein; involved in normal synaptonemal complex formation and pairing between homologous chromosomes during meiosis; relocalizes from mitochondrion to cytoplasm upon DNA replication stress	Y	0.0798371	-1.6242
RTT102	YGR275W	Component of both the SWI/SNF and RSC chromatin remodeling complexes; suggested role in chromosome maintenance; possible weak regulator of Ty1 transposition; protein abundance increases in response to DNA replication stress	Y	-0.235074	0.408302
ORC6	YHR118C	Subunit of the origin recognition complex (ORC); ORC directs DNA replication by binding to replication origins and is also involved in transcriptional silencing; phosphorylated by Cdc28p; mutation in the human Orc6p is linked to Meier-Gorlin syndrome	Y	-0.029839	1.19053
LIN1	YHR156C	Non-essential component of U5 snRNP; nuclear protein; physically interacts with Irr1p of cohesin complex; may link together proteins involved in chromosome segregation, mRNA splicing and DNA replication	Y	1.33149	0.191726
HOP1	YIL072W	Meiosis-specific protein required for chromosome synapsis; displays Red1p dependent localization to the unsynapsed axial-lateral elements of the synaptonemal complex; required for chiasma formation; in vitro, displays the ability to promote intra- and intermolecular synapsis between double-stranded DNA molecules and to fold DNA into rigid protein-DNA filaments	Y	1.87225	1.1008
ORC3	YLL004W	Subunit of the origin recognition complex (ORC); ORC directs DNA replication by binding to replication origins and is also involved in transcriptional silencing	Y	-0.370956	-1.05433
NSE1	YLR007W	Component of the SMC5-SMC6 complex; this complex plays a key role in the removal of X-shaped DNA structures that arise between sister chromatids during DNA replication and repair	Y	-0.0625748	0.123759
PSY3	YLR376C	Component of Shu complex (aka PCSS complex); Shu complex also includes Shu1, Csm2, Shu2, and promotes error-free DNA repair; promotes Rad51p filament assembly; Shu complex mediates inhibition of Srs2p function; Psy3p and Csm2p contain similar DNA-binding regions which work together to form a single DNA binding site; deletion of PSY3 results in a mutator phenotype; deletion increases sensitivity t…	Y	0.116476	0.128518
CST9	YLR394W	SUMO E3 ligase; required for synaptonemal complex formation; localizes to synapsis initiation sites on meiotic chromosomes; associates with centromeres early in meiosis, then with chromosome axes and finally with double-strand break sites that are engaged in repair by crossovers; potential Cdc28p substrate	Y	0.421664	-0.916273
NSE5	YML023C	Component of the SMC5-SMC6 complex; this complex plays a key role in the removal of X-shaped DNA structures that arise between sister chromatids during DNA replication and repair	Y	-0.75393	-0.631629
RAD10	YML095C	Single-stranded DNA endonuclease (with Rad1p); cleaves single-stranded DNA during nucleotide excision repair and double-strand break repair; subunit of Nucleotide Excision Repair Factor 1 (NEF1); homolog of human ERCC1 protein	Y	0.371332	0.725087
CTF13	YMR094W	Subunit of the CBF3 complex; CBF3 binds to the CDE III element of centromeres, bending the DNA upon binding, and may be involved in sister chromatid cohesion during mitosis	Y	1.61798	-0.427038
MHF1	YOL086W-A	Component of the heterotetrameric MHF histone-fold complex; in humans the MHF complex interacts with both DNA and Mph1p ortholog FANCM, a Fanconi anemia complementation group protein, to stabilize and remodel blocked replication forks and repair damaged DNA; mhf1 srs2 double mutants are MMS hypersensitive; ortholog of human centromere constitutive-associated network (CCAN) subunit CENP-S, also kn…	Y	0.570753	-0.752778
SPO21	YOL091W	Component of the meiotic outer plaque of the spindle pole body; involved in modifying the meiotic outer plaque that is required prior to prospore membrane formation; SPO21 has a paralog, YSW1, that arose from the whole genome duplication	Y	1.31792	2.20295
NDJ1	YOL104C	Protein that regulates meiotic SPB cohesion and telomere clustering; localizes to both spindle pole bodies (SPBs) and telomeres; required for bouquet formation, effective homolog pairing, ordered cross-over distribution, sister chromatid cohesion at meiotic telomeres, chromosomal segregation and telomere-led rapid prophase movement	Y	-0.740331	-0.373355
SLD7	YOR060C	Protein with a role in chromosomal DNA replication; interacts with Sld3p and reduces its affinity for Cdc45p; deletion mutant has aberrant mitochondria	Y	-0.193627	0.11433
RUP1	YOR138C	Protein that regulates ubiquitination of Rsp5p; has a WW domain consensus motif of PPPSY (residues 131-135) that mediates binding of Rsp5p to Ubp2p; contains an UBA domain; relative distribution to the nucleus increases upon DNA replication stress	Y	1.125	1.16214
APC5	YOR249C	Subunit of the Anaphase-Promoting Complex/Cyclosome (APC/C); APC/C is a ubiquitin-protein ligase required for degradation of anaphase inhibitors, including mitotic cyclins, during the metaphase/anaphase transition; component of the platform domain of the APC/C, based on structural analysis; relative distribution to nuclear foci decreases upon DNA replication stress	Y	0.516106	0.999313
HNT3	YOR258W	DNA 5' AMP hydrolase involved in DNA repair; member of the histidine triad (HIT) superfamily of nucleotide-binding proteins; homolog of Aprataxin, a Hint related protein that is mutated in individuals with ataxia with oculomotor apraxia; relative distribution to nuclear foci decreases upon DNA replication stress	Y	0.807706	0.825566
LGE1	YPL055C	Protein of unknown function; null mutant forms abnormally large cells, and homozygous diploid null mutant displays delayed premeiotic DNA synthesis and reduced efficiency of meiotic nuclear division	Y	0.790235	1.02559
FUN14	YAL008W	Integral mitochondrial outer membrane (MOM) protein; dosage suppressor of an MDM10 null that reduces ERMES-related phenotypes, such as alterations in mitochondrial morphology, protein complex assembly, and lipid profile; dosage suppressor of MDM12, MDM34, and MMM1 null mutant growth defects; novel mechanism of MOM import involving Tom70p, the TOM complex, and the TIM23 complex, requiring mitochon…	N	0.761001	1.97629
SYN8	YAL014C	Endosomal SNARE related to mammalian syntaxin 8	N	0.755413	1.35176
FRT2	YAL028W	Tail-anchored ER membrane protein of unknown function; interacts with homolog Frt1p; promotes growth in conditions of high Na+, alkaline pH, or cell wall stress, possibly via a role in posttranslational translocation; potential Cdc28p substrate; FRT2 has a paralog, FRT1, that arose from the whole genome duplication	N	1.98171	2.57756
PRP45	YAL032C	Protein required for pre-mRNA splicing; associates with the spliceosome and interacts with splicing factors Prp22p and Prp46p; orthologous to human transcriptional coactivator SKIP and can activate transcription of a reporter gene	N	0.0799578	0.710513
FUN19	YAL034C	Non-essential protein of unknown function; expression induced in response to heat stress; FUN19 has a paralog, YOR338W, that arose from the whole genome duplication	N	1.86591	7.44068
SPC72	YAL047C	Gamma-tubulin small complex (gamma-TuSC) receptor; recruits the gamma-TuSC complex to the cytoplasmic side of the SPB, connecting nuclear microtubules to the SPB; involved in astral microtubule formation, stabilization, and with Stu2p, anchoring astral MTs at the cytoplasmic face of the SPB, and regulating plus-end MT dynamics; regulated by Cdc5 kinase	Y	0.0695388	0.57359
PEX22	YAL055W	Putative peroxisomal membrane protein; required for import of peroxisomal proteins; functionally complements a Pichia pastoris pex22 mutation	N	0.522245	1.28941
CNE1	YAL058W	Calnexin; integral membrane ER chaperone involved in folding and quality control of glycoproteins; chaperone activity is inhibited by Mpd1p, with which Cne1p interacts; 24% identical to mammalian calnexin; Ca+ binding not yet shown in yeast	N	-0.0949849	-0.469696
GDH3	YAL062W	NADP(+)-dependent glutamate dehydrogenase; synthesizes glutamate from ammonia and alpha-ketoglutarate; rate of alpha-ketoglutarate utilization differs from Gdh1p; expression regulated by nitrogen and carbon sources; GDH3 has a paralog, GDH1, that arose from the whole genome duplication	N	1.152	-4.4482
NUP60	YAR002W	FG-nucleoporin component of central core of the nuclear pore complex; contributes directly to nucleocytoplasmic transport and maintenance of the nuclear pore complex (NPC) permeability barrier and is involved in gene tethering at the nuclear periphery; relocalizes to the cytosol in response to hypoxia; both NUP1 and NUP60 are homologous to human NUP153	N	0.109739	-0.729192
YAT1	YAR035W	Outer mitochondrial carnitine acetyltransferase; minor ethanol-inducible enzyme involved in transport of activated acyl groups from the cytoplasm into the mitochondrial matrix; phosphorylated	N	0.859672	2.63085
LDB7	YBL006C	Component of the RSC chromatin remodeling complex; interacts with Rsc3p, Rsc30p, Npl6p, and Htl1p to form a module important for a broad range of RSC functions	N	0.188053	0.838382
RRN6	YBL014C	Component of the core factor (CF) rDNA transcription factor complex; CF is required for transcription of 35S rRNA genes by RNA polymerase I and is composed of Rrn6p, Rrn7p, and Rrn11p	N	-0.83952	-1.44786
RRN10	YBL025W	Protein involved in promoting high level transcription of rDNA; subunit of UAF (upstream activation factor) for RNA polymerase I	N	0.66366	-0.759425
ECM13	YBL043W	Non-essential protein of unknown function; induced by treatment with 8-methoxypsoralen and UVA irradiation; ECM13 has a paralog, YJR115W, that arose from the whole genome duplication	N	0.236216	3.2637
AAR2	YBL074C	Component of the U5 snRNP complex; required for splicing of U3 precursors; originally described as a splicing factor specifically required for splicing pre-mRNA of the MATa1 cistron	N	0.793366	-1.14324
MRP21	YBL090W	Mitochondrial ribosomal protein of the small subunit; MRP21 exhibits genetic interactions with mutations in the COX2 and COX3 mRNA 5'-untranslated leader sequences	N	-0.244247	-1.28872
GPI18	YBR004C	Functional ortholog of human PIG-V; PIG-V is a mannosyltransferase that transfers the second mannose in glycosylphosphatidylinositol biosynthesis; the authentic, non-tagged protein was localized to mitochondria	N	-0.54261	-2.70765
DSF2	YBR007C	Deletion suppressor of mpt5 mutation; relocalizes from bud neck to cytoplasm upon DNA replication stress	N	-0.0127169	-0.311851
POA1	YBR022W	Phosphatase that is highly specific for ADP-ribose 1''-phosphate; a tRNA splicing metabolite; may have a role in regulation of tRNA splicing	N	0.0302411	-0.345268
CSG2	YBR036C	Endoplasmic reticulum membrane protein; required for mannosylation of inositolphosphorylceramide and for growth at high calcium concentrations; protein abundance increases in response to DNA replication stress	N	0.107224	-0.334591
GIP1	YBR045C	Meiosis-specific regulatory subunit of the Glc7p protein phosphatase; regulates spore wall formation and septin organization, required for expression of some late meiotic genes and for normal localization of Glc7p	N	1.36951	0.337172
FMP23	YBR047W	Putative protein of unknown function; proposed to be involved in iron or copper homeostasis; the authentic, non-tagged protein is detected in highly purified mitochondria in high-throughput studies	N	3.57664	1.02242
YRO2	YBR054W	Protein with a putative role in response to acid stress; null mutant is sensitive to acetic acid; transcription is regulated by Haa1p and induced in the presence of acetic acid; protein observed in plasma membrane foci in the presence of acetic acid; the authentic, non-tagged protein is detected in a phosphorylated state in highly purified mitochondria in high-throughput studies	N	-0.200749	-2.29276
PRP6	YBR055C	Splicing factor; component of the U4/U6-U5 snRNP complex	N	-0.396826	-1.70975
TSC3	YBR058C-A	Protein that stimulates the activity of serine palmitoyltransferase; involved in sphingolipid biosynthesis; Lcb1p and Lcb2p are the two components of serine palmitoyltransferase	N	-0.934999	-0.929584
ECM2	YBR065C	Pre-mRNA splicing factor; facilitates the cooperative formation of U2/U6 helix II in association with stem II in the spliceosome, function may be regulated by Slu7p	N	0.0986773	-0.855125
TIP1	YBR067C	Major cell wall mannoprotein with possible lipase activity; transcription is induced by heat- and cold-shock; member of the Srp1p/Tip1p family of serine-alanine-rich proteins	N	-1.807	-0.836111
SLM4	YBR077C	Component of the EGO and GSE complexes; essential for integrity and function of EGO; EGO is involved in the regulation of microautophagy and GSE is required for proper sorting of amino acid permease Gap1p; gene exhibits synthetic genetic interaction with MSS4	N	1.07055	-0.488976
EXO84	YBR102C	Exocyst subunit with dual roles in exocytosis and spliceosome assembly; subunit of the the exocyst complex which mediates polarized targeting and tethering of post-Golgi secretory vesicles to active sites of exocytosis at the plasma membrane (PM) prior to SNARE-mediated fusion; required for exocyst assembly and targeting the complex to specific sites on the bud tip PM; associates the U1 snRNP; ro…	N	0.239467	1.38997
VID24	YBR105C	GID Complex regulatory subunit; binds GID Complex in response to glucose through interactions with complex member Vid28p; regulates fructose-1,6-bisphosphatase (FBPase) targeting to the vacuole; promotes proteasome-dependent catabolite degradation of FBPase; peripheral membrane protein located at Vid (vacuole import and degradation) vesicles	N	0.168941	1.56941
SUS1	YBR111W-A	Component of both the SAGA histone acetylase and TREX-2 complexes; interacts with RNA polymerase II; involved in mRNA export coupled transcription activation and elongation; involved in post-transcriptional tethering of active genes to the nuclear periphery and to non-nascent mRNP	N	-0.954828	1.83263
ATG14	YBR128C	Autophagy-specific subunit of phosphatidylinositol 3-kinase complex I; Atg14p targets complex I to the phagophore assembly site (PAS); required for localizing additional ATG proteins to the PAS; required for overflow degradation of misfolded proteins when ERAD is saturated; homolog of human Barkor; other members are Vps34, Vps15, and Vps30p	N	1.90258	1.13798
OPY1	YBR129C	Protein of unknown function; overproduction blocks cell cycle arrest in the presence of mating pheromone; the authentic, non-tagged protein is detected in highly purified mitochondria in high-throughput studies	N	0.0920858	0.730678
CCZ1	YBR131W	Subunit of a heterodimeric guanine nucleotide exchange factor (GEF); subunit of the Mon1-Ccz1 GEF complex, which stimulates nucleotide exchange and activation of Ypt7p, a Rab family GTPase involved in membrane tethering and fusion events at the late endosome and vacuole; GEF activity is stimulated by membrane association and anionic phospholipids; involved in localizing Ypt7p to the vacuolar memb…	N	0.188855	-0.862684
SPP381	YBR152W	mRNA splicing factor, component of U4/U6.U5 tri-snRNP; interacts genetically and physically with Prp38p; relocalizes to the cytosol in response to hypoxia	N	-0.0575626	-0.188147
ICS2	YBR157C	Protein of unknown function; null mutation does not confer any obvious defects in growth, spore germination, viability, or carbohydrate utilization	N	-1.18969	-0.0189458
UBS1	YBR165W	Ubiquitin-conjugating enzyme suppressor that regulates Cdc34p; functions as a general positive regulator of Cdc34p activity; nuclear protein that may represent a link between nucleocytoplasmic transport and ubiquitin ligase activity	N	0.674463	2.33399
POP7	YBR167C	Subunit of RNase MRP, nuclear RNase P and telomerase; forms a soluble heterodimer with Pop6p that binds P3 domain of RNase MRP and RNase P RNAs; RNase MRP cleaves pre-rRNA, nuclear RNase P cleaves tRNA precursors to generate mature 5' ends and facilitates turnover of nuclear RNAs, while telomerase replenishes telomeric DNA	N	0.0815553	-0.641107
ECM31	YBR176W	Ketopantoate hydroxymethyltransferase; required for pantothenic acid biosynthesis, converts 2-oxoisovalerate into 2-dehydropantoate	N	0.339295	-1.3394
NTC20	YBR188C	Member of the NineTeen Complex (NTC); this complex contains Prp19p and stabilizes U6 snRNA in catalytic forms of the spliceosome containing U2, U5, and U6 snRNAs	N	0.273713	0.421566
AIM4	YBR194W	Protein proposed to be associated with the nuclear pore complex; null mutant is viable, displays elevated frequency of mitochondrial genome loss and is sensitive to freeze-thaw stress	N	0.314238	-0.585006
DER1	YBR201W	ER membrane protein that promotes export of misfolded polypeptides; required for ER-associated protein degradation of misfolded or unassembled proteins; initiates export of aberrant polypeptides from ER lumen by threading them into ER membrane and routing them to Hrd1p for ubiquitination; function normally requires N-terminal acetylation by NatB; N- and C- termini protrude into cytoplasm; similar…	N	1.33708	2.37057
LDH1	YBR204C	Serine hydrolase; exhibits active esterase plus weak triacylglycerol lipase activities; proposed role in lipid homeostasis, regulating phospholipid and non-polar lipid levels and required for mobilization of LD-stored lipids; localizes to the lipid droplet (LD) surface; contains a classical serine containing catalytic triad (GxSxG motif)	N	1.55017	1.03762
HPC2	YBR215W	Subunit of the HIR complex; HIR is a nucleosome assembly complex involved in regulation of histone gene transcription; mutants display synthetic defects with subunits of FACT, a complex that allows passage of RNA Pol II through nucleosomes	N	0.0642774	1.01127
YBP1	YBR216C	Protein involved in cellular response to oxidative stress; required for oxidation of specific cysteine residues of transcription factor Yap1p, resulting in nuclear localization of Yap1p in response to stress; YBP1 has a paralog, YBP2, that arose from the whole genome duplication	N	0.464896	0.180616
ATG12	YBR217W	Ubiquitin-like modifier involved in autophagy and the Cvt pathway; conserved; conjugated to Atg5p to form a complex involved in Atg8p lipidation; Atg5p-Atg12p conjugate enhances E2 activity of Atg3p by rearranging its catalytic site, also forms a complex with Atg16p; the Atg5-Atg12/Atg16 complex binds to membranes and is essential for autophagosome formation	N	0.690254	-1.12998
PBP2	YBR233W	RNA binding protein; has similarity to mammalian heterogeneous nuclear RNP K protein, involved in the regulation of telomere position effect and telomere length; relative distribution to the nucleus increases upon DNA replication stress	N	1.1394	-0.112075
PBP2	YBR233W	RNA binding protein; has similarity to mammalian heterogeneous nuclear RNP K protein, involved in the regulation of telomere position effect and telomere length; relative distribution to the nucleus increases upon DNA replication stress	N	1.1394	-0.112075
SRB6	YBR253W	Subunit of the RNA polymerase II mediator complex; associates with core polymerase subunits to form the RNA polymerase II holoenzyme; essential for transcriptional regulation	N	0.244255	-0.252648
MTC4	YBR255W	Protein of unknown function; required for normal growth rate at 15 degrees C; green fluorescent protein (GFP)-fusion protein localizes to the cytoplasm in a punctate pattern; mtc4 is synthetically sick with cdc13-1	N	0.861908	1.51415
SHG1	YBR258C	Subunit of the COMPASS (Set1C) complex; COMPASS methylates histone H3 on lysine 4 and is required in transcriptional silencing near telomeres	N	0.183015	-1.11506
MIC12	YBR262C	Component of the MICOS complex; MICOS (formerly MINOS or MitOS) is a mitochondrial inner membrane complex that extends into the intermembrane space and has a role in the maintenance of crista junctions, inner membrane architecture, and formation of contact sites to the outer membrane; forms a subcomplex with Mic10p and Mic27p whose assembly and stability requires cardiolipin	N	-0.0391864	-0.074599
LDB16	YCL005W	Protein involved in lipid droplet (LD) assembly; forms a complex with Sei1p at ER-LD contact sites, stabilizing contact sites; ensures that LDs bud from the ER towards the cytosolic side of the membrane; null mutants have decreased net negative cell surface charge and localized accumulation of phosphatidic acid (PA) marker proteins; GFP-fusion protein expression is induced in response to MMS; nul…	N	-0.438949	0.181795
STP22	YCL008C	Component of the ESCRT-I complex; ESCRT-I is involved in ubiquitin-dependent sorting of proteins into the endosome; prevents polyubiquitination of the arrestin-related protein Rim8p, thereby directing its monoubiquitination by Rsp5p; homologous to the mouse and human Tsg101 tumor susceptibility gene; mutants exhibit a Class E Vps phenotype;	N	0.897961	1.07977
POF1	YCL047C	Nicotinamide mononucleotide-specific adenylyltransferase (NMNAT); catalyzes the conversion of nicotinamide mononucleotide (NMN) to nicotinamide adenine dinucleotide (NAD+); role in the nicotinamide riboside (NR) salvage pathway of NAD+ biosynthesis; involved in NR and NAD+ homeostasis; ATPase involved in protein quality control and filamentation pathways; interacts physically with Kss1p and suppr…	N	0.279834	2.09345
LRE1	YCL051W	Protein involved in control of cell wall structure and stress response; direct inhibitor of the nuclear Dbf2 related (NDR) kinase Cbk1p-Mob2p; overproduction confers resistance to cell-wall degrading enzymes; exhibits genetic interactions with genes involved in the cell wall integrity pathway; LRE1 has a paralog, HLR1, that arose from the whole genome duplication	N	0.204805	0.0980815
ADF1	YCL058W-A	Transcriptional repressor encoded by the FYV5 antisense strand; negatively regulates transcription of FYV5 by binding to the promoter on the sense strand	N	-1.96647	-0.829161
VAC17	YCL063W	Phosphoprotein involved in vacuole inheritance; degraded in late M phase of the cell cycle; acts as a vacuole-specific receptor for myosin Myo2p; involved in regulation of asymmetric inheritance of aggregated/misfolded proteins and age reset	N	-1.14839	-0.479037
ADY2	YCR010C	Acetate transporter required for normal sporulation; phosphorylated in mitochondria; ADY2 has a paralog, ATO2, that arose from the whole genome duplication	N	0.215538	1.0807
PET18	YCR020C	Protein of unknown function; has weak similarity to proteins involved in thiamin metabolism; expression is induced in the absence of thiamin	N	1.21521	0.638437
PMP1	YCR024C-A	Regulatory subunit for the plasma membrane H(+)-ATPase Pma1p; small single-membrane span proteolipid; forms unique helix and positively charged cytoplasmic domain that is able to specifically segregate phosphatidylserines; PMP1 has a paralog, PMP2, that arose from the whole genome duplication	N	-1.95691	-2.71069
NPP1	YCR026C	Nucleotide pyrophosphatase/phosphodiesterase; mediates extracellular nucleotide phosphate hydrolysis along with Npp2p and Pho5p; activity and expression enhanced during conditions of phosphate starvation; involved in spore wall assembly; NPP1 has a paralog, NPP2, that arose from the whole genome duplication, and an npp1 npp2 double mutant exhibits reduced dityrosine fluorescence relative to the s…	N	0.128877	1.37138
MATALPHA1	YCR040W	Transcriptional co-activator that regulates mating-type-specific genes; targets the transcription factor Mcm1p to the promoters of alpha-specific genes; one of two genes encoded by the MATalpha mating type cassette	N	1.50386	-1.67913
IMG1	YCR046C	Mitochondrial ribosomal protein of the large subunit; required for respiration and for maintenance of the mitochondrial genome	N	-0.511541	-1.11236
IMG2	YCR071C	Mitochondrial ribosomal protein of the large subunit; conserved in metazoa, with similarity to human mitochondrial ribosomal protein MRPL49	N	-0.463522	-0.942389
SRB8	YCR081W	Subunit of the RNA polymerase II mediator complex; associates with core polymerase subunits to form the RNA polymerase II holoenzyme; essential for transcriptional regulation; involved in glucose repression	N	-0.0307893	0.829045
AHC2	YCR082W	Component of the ADA histone acetyltransferase complex; Ahc2p and Ahc1p are unique to the ADA complex and not shared with the related SAGA and SLIK complexes; may tether Ahc1p to the complex	N	0.393975	0.90061
MCD1	YDL003W	Essential alpha-kleisin subunit of the cohesin complex; required for sister chromatid cohesion in mitosis and meiosis; apoptosis induces cleavage and translocation of a C-terminal fragment to mitochondria; expression peaks in S phase	N	0.549684	0.345209
MED2	YDL005C	Subunit of the RNA polymerase II mediator complex; associates with core polymerase subunits to form the RNA polymerase II holoenzyme; essential for transcriptional regulation; relocalizes to the cytosol in response to hypoxia	N	0.318165	0.8832
MTF2	YDL044C	Mitochondrial protein that interacts with mitochondrial RNA polymerase; interacts with an N-terminal region of mitochondrial RNA polymerase (Rpo41p) and couples RNA processing and translation to transcription	N	0.39504	-0.78278
MRP10	YDL045W-A	Mitochondrial ribosomal protein of the small subunit; contains twin cysteine-x9-cysteine motifs; oxidized by Mia40p during import into mitochondria	N	-0.771334	-1.40861
LHP1	YDL051W	RNA binding protein required for maturation of tRNA and U6 snRNA; acts as a molecular chaperone for RNAs transcribed by polymerase III; homologous to human La (SS-B) autoantigen	N	-3.0729	-4.42568
PBP4	YDL053C	Pbp1p binding protein; interacts strongly with Pab1p-binding protein 1 (Pbp1p) in the yeast two-hybrid system; also interacts with Lsm12p in a copurification assay; relative distribution to the nucleus increases upon DNA replication stress	N	-0.185562	-0.744417
RPS29B	YDL061C	Protein component of the small (40S) ribosomal subunit; homologous to mammalian ribosomal protein S29 and bacterial S14; RPS29B has a paralog, RPS29A, that arose from the whole genome duplication	N	-3.47504	-4.34082
PEX19	YDL065C	Chaperone and import receptor for newly-synthesized class I PMPs; binds peroxisomal membrane proteins (PMPs) in the cytoplasm and delivers them to the peroxisome for subsequent insertion into the peroxisomal membrane; interacts with Myo2p and contributes to peroxisome partitioning	N	0.703112	0.767448
CBS1	YDL069C	Mitochondrial translational activator of the COB mRNA; membrane protein that interacts with translating ribosomes, acts on the COB mRNA 5'-untranslated leader	N	0.91483	-2.22834
RXT3	YDL076C	Component of the Rpd3L histone deacetylase complex; involved in histone deacetylation; protein abundance increases in response to DNA replication stress	N	0.437495	0.095448
VAM6	YDL077C	Guanine nucleotide exchange factor for the GTPase Gtr1p; subunit of the HOPS endocytic tethering complex; vacuole membrane protein; functions as a Rab GTPase effector, interacting with both GTP- and GDP-bound conformations of Ypt7p; facilitates tethering and promotes membrane fusion events at the late endosome and vacuole; required for both membrane and protein trafficking; component of vacuole-m…	N	0.393984	-1.15261
LUC7	YDL087C	Essential protein associated with the U1 snRNP complex; splicing factor involved in recognition of 5' splice site; contains two zinc finger motifs; N-terminal zinc finger binds pre-mRNA; relocalizes to the cytosol in response to hypoxia	N	0.382874	1.96686
SRP14	YDL092W	Signal recognition particle (SRP) subunit; interacts with the RNA component of SRP to form the Alu domain, which is the region of SRP responsible for arrest of nascent chain elongation during membrane targeting; homolog of mammalian SRP14	N	-0.625829	-0.291737
SNU23	YDL098C	Component of the U4/U6.U5 snRNP complex; involved in mRNA splicing via spliceosome	N	-0.0963909	-0.918468
TRM3	YDL112W	2'-O-ribose methyltransferase; catalyzes the ribose methylation of the guanosine nucleotide at position 18 of tRNAs	N	-1.82648	-1.94223
STF1	YDL130W-A	Protein involved in regulation of the mitochondrial F1F0-ATP synthase; Stf1p and Stf2p act as stabilizing factors that enhance inhibitory action of the Inh1p protein; protein abundance increases in response to DNA replication stress; STF1 has a paralog, INH1, that arose from the whole genome duplication	N	1.39017	1.90257
LDB17	YDL146W	Protein involved in the regulation of endocytosis; transiently recruited to actin cortical patches in a SLA1-dependent manner after late coat component assembly; GFP-fusion protein localizes to the periphery, cytoplasm, bud, and bud neck	N	0.813315	0.830458
PAR32	YDL173W	Protein of unknown function; hyperphosphorylated upon rapamycin treatment in a Tap42p-dependent manner; green fluorescent protein (GFP)-fusion protein localizes to the cytoplasm; PAR32 is not an essential gene	N	0.380174	0.728135
INH1	YDL181W	Protein that inhibits ATP hydrolysis by the F1F0-ATP synthase; inhibitory function is enhanced by stabilizing proteins Stf1p and Stf2p; has a calmodulin-binding motif and binds calmodulin in vitro; INH1 has a paralog, STF1, that arose from the whole genome duplication	N	0.0732052	-1.0234
RBS1	YDL189W	Protein involved in assembly of the RNA polymerase III (Pol III) complex; high copy suppressor of Pol III assembly mutation and psk1 psk2 mutations that confer temperature-sensitivity for galactose utilization; physically interacts with Pol III; proposed to bind single-stranded nucleic acids via its R3H domain	N	-0.610519	1.22977
HBT1	YDL223C	Shmoo tip protein, substrate of Hub1p ubiquitin-like protein; mutants are defective for mating projection formation, thereby implicating Hbt1p in polarized cell morphogenesis; HBT1 has a paralog, YNL195C, that arose from the whole genome duplication	N	0.992519	1.74545
OST4	YDL232W	Subunit of the oligosaccharyltransferase complex of the ER lumen; complex catalyzes protein asparagine-linked glycosylation; type I membrane protein required for incorporation of Ost3p or Ost6p into the OST complex	N	-1.06347	-1.32189
ADY3	YDL239C	Protein required for spore wall formation; subunit of the leading edge protein (LEP) complex (Ssp1-Ady3-Don1-Irc10) that forms a ring-like structure at the leading edge of the prospore membrane during meiosis II; mediates assembly of the LEP complex, formation of the ring-like structure via interaction with spindle pole body components and prospore membrane maturation; potentially phosphorylated …	N	1.69627	0.564774
ATG31	YDR022C	Autophagy-specific protein required for autophagosome formation; forms a complex with Atg17p and Atg29p that localizes other proteins to the pre-autophagosomal structure; constitutively phosphorylated, and phosphorylation of residue S174 is required for function; high-copy suppressor of CIK1 deletion	N	1.1248	0.444461
MRH1	YDR033W	Protein that localizes primarily to the plasma membrane; also found at the nuclear envelope; long-lived protein that is asymmetrically retained in the plasma membrane of mother cells; the authentic, non-tagged protein is detected in mitochondria in a phosphorylated state; null mutation confers sensitivity to acetic acid	N	-2.15067	-2.73351
DET1	YDR051C	Acid phosphatase; involved in the non-vesicular transport of sterols in both directions between the endoplasmic reticulum and plasma membrane; deletion confers sensitivity to nickel	N	0.0743959	-0.169218
RRG1	YDR065W	Protein of unknown function; required for vacuolar acidification and mitochondrial genome maintenance; the authentic, non-tagged protein is detected in highly purified mitochondria in high-throughput studies	N	0.397564	0.700898
RTR2	YDR066C	Protein of unknown function; exhibits genetic interactions with Rtr1p; green fluorescent protein (GFP)-fusion protein localizes to the cytoplasm; YDR066C is not an essential gene; relocalizes from nucleus to cytoplasmic foci upon DNA replication stress; RTR2 has a paralog, RTR1, that arose from the whole genome duplication	N	0.444546	0.915812
DOS2	YDR068W	Protein of unknown function; green fluorescent protein (GFP)-fusion protein localizes to the cytoplasm	N	0.717696	-0.448481
FMP16	YDR070C	Protein of unknown function; may be involved in responding to conditions of stress; the authentic, non-tagged protein is detected in highly purified mitochondria in high-throughput studies; protein abundance increases in response to DNA replication stress	N	2.12791	5.80769
SNF11	YDR073W	Subunit of the SWI/SNF chromatin remodeling complex; involved in transcriptional regulation; interacts with a highly conserved 40-residue sequence of Snf2p; relocates to the cytosol under hypoxic conditions	N	-0.583432	-0.966919
[truncated: 719 more rows]
